# Supplementary material for: A Deep Learning-Based Quantitative Structure–Activity Relationship System Construct Prediction Model of Agonist and Antagonist with High Performance
Source: Int J Mol Sci. 2022 Feb 15;23(4):2141. doi: 10.3390/ijms23042141 (PMC8877122; doi:10.3390/ijms23042141)
Supplement: Supplementary file 1 [file ijms-23-02141-s001.zip]

Archive with 2 entries (2 files):
- ijms-1592658-supplementary Figure.pdf
- supplementary Table.xlsx
