# Supplementary material for: A Deep Learning-Based Quantitative Structure–Activity Relationship System Construct Prediction Model of Agonist and Antagonist with High Performance
Source: Int J Mol Sci. 2022 Feb 15;23(4):2141. doi: 10.3390/ijms23042141 (PMC8877122; doi:10.3390/ijms23042141)
Supplement: Supplementary file 1 [file ijms-23-02141-s001.zip › supplementary Table.xlsx]

## Sheet: Sheet1
Table S1a. Information of chemical compounds of PubChem assay AID:720725_GR_ant.
No.	sid	SMILES	activity score
1	144203552	O=C(O)[C@H](O)[C@@H](O)[C@H](O)C(=O)CO	0
2	144203555	S(C#N)CC(=O)O[C@H]1[C@@]2(C)C(C)(C)[C@@H](C1)CC2	0
3	144203560	O[C@H]([C@@H]1N2C[C@H](C=C)C(C1)CC2)c1c2c(ncc1)cccc2	0
4	144203562	O=C(O)C(N)Cc1ccccc1	0
5	144203565	SC(CS)CO	1
6	144203569	P(=O)(O[C@@H]1[C@]2(C)[C@H]([C@H]3[C@@H](c4c(cc(O)cc4)CC3)CC2)CC1)(O)O	0
7	144203574	Clc1ccc(C(N2CCN(Cc3ccc(C(C)(C)C)cc3)CC2)c2ccccc2)cc1	0
8	144203584	P(=O)(OP(=O)([O-])[O-])([O-])[O-]	0
9	144203593	O=C(O)C1NCCC1	0
10	144203594	N(CCCN1c2c(C(C)(C)c3c1cccc3)cccc2)(C)C	0
11	144203598	C(N1c2c(Sc3c1cccc3)cccc2)C1CN(C)CC1	0
12	144203600	N(CC(CN1c2c(Sc3c1cccc3)ccc(CC)c2)C)(C)C	0
13	144203602	N(c1c2c(ccc1)CCCC2)C1=NCCN1	0
14	144203604	Clc1c(S(=O)(=O)N)cc2S(=O)(=O)NC(Cc3ccccc3)Nc2c1	0
15	144203606	Clc1cc2N(CCCN3CCC4(SCC(=O)N4)CC3)c3c(Sc2cc1)cccc3	0
16	144203612	OC(CNC(C)(C)C)c1nc(CO)c(O)cc1	0
17	144203645	Clc1ccc(C(OC2CC3N(C)C(C2)CC3)c2ccccc2)cc1	0
18	144203691	O=C1N(c2ccccc2)[Se]c2c1cccc2	0
19	144203738	OC[C@@H]1[C@@H](O)[C@@H](O)[C@H](n2c3ncnc(NCc4c(C)cccc4)c3nc2)O1	0
20	144203829	S(=O)(=O)(N(C)C)c1cc2C(=CCCN3CCN(C)CC3)c3c(Sc2cc1)cccc3	0
21	144203839	Oc1c(O)cc(C=C(C#N)C#N)cc1O	0
22	144203855	O=C(NCCNCC(O)COc1ccc(O)cc1)N1CCOCC1	0
23	144203859	Brc1c(C[N+](CC)(C)C)cccc1	0
24	144203872	P(=O)(OP(=O)(OC[C@@H]1[C@@H](O)[C@@H](O)[C@H]([n+]2cc(C(=O)N)ccc2)O1)[O-])(OC[C@@H]1[C@@H](O)[C@@H](O)[C@H](n2c3ncnc(N)c3nc2)O1)O	0
25	144203878	O=C(Oc1c([N+](C)(C)C)cccc1)N(CCCCCCCCCCN(C(=O)Oc1c([N+](C)(C)C)cccc1)C)C	0
26	144203887	O=C(NNCc1ccccc1)c1noc(C)c1	0
27	144203894	O=[N+]([O-])c1sc(N2C(=O)NCC2)nc1	0
28	144203903	O=C1NC(=O)CC(CC)(C)C1	0
29	144203910	O=C1CC2=C([C@@H]3[C@H]([C@H]4[C@@](C)([C@](O)(C#C)CC4)CC3)CC2)CC1	1
30	144203911	S(=O)(=O)(Nc1ncccn1)c1ccc(N)cc1	0
31	144203930	O=C(OCC)Oc1c(OC)cc(C(=O)O[C@H]2[C@H](OC)[C@@H](C(=O)OC)[C@@H]3[C@H](C2)CN2[C@@H](c4[nH]c5c(c4CC2)ccc(OC)c5)C3)cc1OC	0
32	144203934	O=C1N(CC)C(=O)NC1c1ccccc1	0
33	144203952	Clc1c(Cl)cc(S(=O)(=O)N)cc1S(=O)(=O)N	0
34	144203987	FC(F)(F)c1cc(OC(=O)C)c(C(=O)O)cc1	0
35	144203999	O(C[C@@H]1[C@@H](O)[C@H](O)[C@@H](O)[C@H](Oc2cc(O)c3C(=O)C[C@@H](c4cc(O)c(OC)cc4)Oc3c2)O1)[C@H]1[C@H](O)[C@H](O)[C@@H](O)[C@H](C)O1	0
36	144204004	O([C@H]1[C@H](O)[C@@H](O)[C@H](O)[C@@H](CO)O1)c1c(O)cc2OC(=O)C=Cc2c1	0
37	144204008	OC(CNCC)c1cc(O)ccc1	0
38	144204013	O=C(OCCN(CC)CC)c1c(OCCC)cc(N)cc1	0
39	144204015	S(=O)(=O)(N)C=1SC(=NC(=O)C)N(C)N=1	0
40	144204021	S(C)C=1C(=O)C=C2[C@@H](NC(=O)C)CCc3c(c(OC)c(OC)c(O[C@H]4[C@H](O)[C@@H](O)[C@H](O)[C@@H](CO)O4)c3)C2=CC=1	0
41	144204024	Clc1cc2/C(=C\CCN3CCN(CCO)CC3)/c3c(Sc2cc1)cccc3	0
42	144204026	Clc1c(S(=O)(=O)N)cc(C(=O)NN2C(C)CCCC2C)cc1	0
43	144204033	O=C(O)CCCCCC[C@@H]1[C@@H](/C=C/[C@@H](O)CCCCC)[C@H](O)CC1=O	0
44	144204038	Clc1ccc(OCC(O)COC(=O)N)cc1	0
45	144204039	N(CC/C=C/1\c2c(SCc3c\1cccc3)cccc2)(C)C	0
46	144204044	O=C(O)[C@@H](NCNC(=O)C=1C(=O)[C@@H](N(C)C)[C@H]2[C@@](O)(C=1O)C(=O)C1=C(O)c3c(O)cccc3[C@](O)(C)C1C2)CCCCN	0
47	144204051	O=C(O)C1CCC(CN)CC1	0
48	144204054	O=C(N[C@H](C(=O)N[C@@H]1C(=O)N[C@@H](CCN)C(=O)N[C@H](CC(C)C)C(=O)N[C@@H](CC(C)C)C(=O)N[C@@H](CCN)C(=O)N[C@@H](CCN)C(=O)N[C@H]([C@@H](O)C)C(=O)NCC1)CCN)[C@@H](NC(=O)[C@@H](NC(=O)CCCC[C@H](CC)C)CCN)[C@H](O)C	0
49	144204055	O=C(NC(C(=O)N)=C)C(NC(=O)c1nc(C2=NC3c4nc(sc4)C4C(C)OC(=O)c5nc6C(O)C(NC(C(CC)C)C(=O)NC(C)C(=O)NC(=C)C(=O)NC(C)C(=O)NC3(c3scc(C(=O)NC(C(O)C)C(=O)N/C(=C/C)/C=7SCC(C(=O)NC(C(O)(C(O)C)C)c8scc(C(=O)N4)n8)N=7)n3)CC2)C=Cc6c(C(O)C)c5)sc1)=C	1
50	144204062	Clc1ccc(C(N2CCN(C)CC2)c2ccccc2)cc1	0
51	144204067	Clc1ccc(NC=2C(=NC(C)C)C=C3N(c4ccc(Cl)cc4)c4c(N=C3C=2)cccc4)cc1	0
52	144204071	O[C@@H]1[C@]2(C)[C@H]([C@H]3[C@@H]([C@]4(C)[C@H](C[C@@H]5S[C@@H]5C4)CC3)CC2)CC1	0
53	144204085	O=C(O)[C@H]1C(C)(C)S[C@@H]2[C@H](NC(=O)C3(N)CCCCC3)C(=O)N12	0
54	144204095	O=C(OC1C[C@@H]2[N+]([O-])(C)[C@H](C1)CC2)C(CO)c1ccccc1	0
55	144204096	O=C(O)[C@@H](NC(=O)C)CC(=O)N[C@H](C(=O)O)CCC(=O)O	0
56	144204106	O=C(OC1C[C@@H]2[N+]([O-])(C)[C@@H]([C@H]3O[C@@H]23)C1)[C@H](CO)c1ccccc1	0
57	144204109	O(C)[C@@H]1[C@@H](O)[C@H](C)O[C@@H](O[C@H]2[C@H](C)[C@@H](O[C@H]3[C@H](O)[C@@H](N(C)C)C[C@@H](C)O3)[C@@H](C)C[C@]3(C(=O)[C@H](C)[C@@H](O)[C@@H](C)[C@@H](C)OC(=O)[C@@H]2C)OC3)C1	0
58	144204110	O(C)c1cc2N(C[C@@H](CN(C)C)C)c3c(Sc2cc1)cccc3	0
59	144204112	O=C(O)[C@@H]1[C@@H](O)C[C@]2(O)O[C@H]1C[C@@H](O[C@H]1[C@@H](O)[C@@H](N)[C@H](O)[C@@H](C)O1)/C=C/C=C/C=C/C=C/C[C@@H](C)OC(=O)/C=C/[C@H]1O[C@@H]1C[C@H](O)C2	0
60	144204113	O=CC[C@@H]1[C@H](O[C@H]2[C@H](O)[C@@H](N(C)C)[C@H](O[C@@H]3O[C@@H](C)[C@H](O)[C@@](O)(C)C3)[C@@H](C)O2)[C@@H](OC)[C@H](O)CC(=O)O[C@H](C)C/C=C/C=C/[C@H](O[C@H]2O[C@H](C)[C@@H](N(C)C)CC2)[C@H](C)C1	0
61	144204120	O=C1C(CCC)C(=O)N2N1C(N(C)C)=Nc1c2cc(C)cc1	0
62	144204127	OC/C=C/1\[C@H]2C=3[C@@H]4N(c5c(cccc5)[C@@]54[C@@H]([N+@](CC=C)(C\1)CC5)C2)C=C1[C@@H]2N(c4c(cccc4)[C@@]42[C@H]2[N+@](CC=C)(C/C(=C/CO)/[C@@H]1C2)CC4)C=3	0
63	144204131	Ic1c(N(C(=O)C)CC(C(=O)O)C)c(I)cc(I)c1N	0
64	144204134	O=C(O[C@@H]1[C@H](C)O[C@@H](O[C@H]2[C@H](N(C)C)[C@@H](O)[C@H](O[C@H]3[C@@H](CC=O)C[C@@H](C)[C@@H](O)/C=C/C=C/C[C@@H](C)OC(=O)C[C@@H](OC(=O)C)C3OC)O[C@@H]2C)C[C@]1(O)C)CC(C)C	0
65	144204140	O=C1C(=C)[C@H]2[C@H](O1)[C@H]1[C@](C)(O1)CC/C=C(\C)/CC2	0
66	144204142	Cl[C@H]([C@@H](NC(=O)[C@H]1N(C)C[C@H](CCC)C1)[C@@H]1[C@H](O)[C@H](O)[C@@H](O)[C@@H](SC)O1)C	0
67	144204144	O=[N+]([O-])c1c(CO)cc2c(NC(CNC(C)C)CC2)c1	0
68	144204146	N(=C(N)N)CC1OC2(OC1)CCCCC2	0
69	144204152	Clc1c(C(OCc2c(Cl)cc(Cl)cc2)Cn2cncc2)ccc(Cl)c1	0
70	144204154	O[C@@H]([C@@H](NCCc1ccc(O)cc1)C)c1ccc(O)cc1	0
71	144204155	O=[N+]([O-])c1oc(C=NN2C(C)CS(=O)(=O)CC2)cc1	0
72	144204158	Brc1c(N)c(CNC2CCC(O)CC2)cc(Br)c1	0
73	144204159	O=C(OCC(=O)[C@@H]1[C@]2(C)[C@H]([C@H]3[C@H](C(=O)C2)[C@]2(C)[C@H](C[C@H](O)CC2)CC3)CC1)C	0
74	144204162	O=C(O[C@H]1[C@H](OC)[C@@H](C(=O)OC)[C@@H]2[C@H](C1)CN1[C@@H](c3[nH]c4c(c3CC1)ccc(OC)c4)C2)C=Cc1cc(OC)c(OC)c(OC)c1	0
75	144204170	Ic1c(N(C(=O)C)C)c(I)c(C(=O)N[C@@H]2[C@@H](O)[C@H](O)[C@@H](CO)OC2O)c(I)c1NC(=O)C	0
76	144204176	O=C(OCOC(=O)[C@H]1C(C)(C)S[C@@H]2[C@H](N=CN3CCCCCC3)C(=O)N12)C(C)(C)C	0
77	144204177	O([C@@H]1[C@@H](O)[C@H](O[C@@H]2[C@H](N)C[C@H](O)[C@@H](CN)O2)[C@@H](N)C[C@H]1N)[C@@H]1[C@H](O)[C@@H](N)[C@H](O)[C@@H](CO)O1	0
78	144204183	Cl[C@]12[C@@H](O)C[C@]3(C)[C@@H](C(=O)COC(=O)C(C)(C)C)[C@H](C)C[C@H]3[C@@H]1C[C@H](F)C=1[C@]2(C)C=CC(=O)C=1	0
79	144204186	O=C(O[C@H]1[C@H](C)O[C@@H](O[C@H]2[C@H](N(C)C)[C@@H](O)[C@H](O[C@@H]3[C@@H](OC)[C@H](OC(=O)CC)CC(=O)O[C@H](C)C/C=C/C=C/[C@H](O)[C@H](C)C[C@@H]3CC=O)O[C@@H]2C)C[C@]1(O)C)CC	0
80	144204190	O([C@H]1[C@H](O)[C@@H](O)[C@H](N)C[C@@H]1N)[C@@H]1[C@H](N)C[C@@H]2O[C@H](O[C@@H]3[C@H](O)[C@@H](O)[C@H](N)[C@@H](CO)O3)[C@@H](NC)[C@@H](O)[C@H]2O1	0
81	144204192	O(C[C@@H](O)CNC(C)(C)C)c1c(C2CCCC2)cccc1	0
82	144204193	O=C(N[C@@H]1C(=O)N2[C@@H](C(=O)OC3OC(=O)c4c3cccc4)C(C)(C)S[C@H]12)C(N)c1ccccc1	0
83	144204203	O=C(N[C@H]1[C@H](O)[C@@H](O[C@H]2[C@H](O)[C@H](O)[C@@H](CO)O2)[C@H](O[C@@H]2[C@H](N)[C@@H](O)[C@H](O)[C@@H](CN)O2)[C@@H](N)C1)[C@@H](O)CCN	0
84	144204207	O([C@@H]1[C@@H](O)[C@H](OC2C(N)CC=C(CN)O2)[C@@H](N)C[C@H]1N)[C@@H]1[C@H](O)[C@@H](NC)[C@](O)(C)CO1	0
85	144204215	Ic1c(N(C(=O)C)C)c(I)c(C(=O)NC)c(I)c1C(=O)NCC(=O)Nc1c(I)c(C(=O)O)c(I)c(C(=O)NCCO)c1I	0
86	144204221	S(CC1=C(C(=O)O)N2C(=O)[C@@H](NC(=O)Cc3c(CN)cccc3)[C@H]2SC1)c1n(CC(=O)O)nnn1	0
87	144204226	O=C(Oc1c(OC(=O)C(C)(C)C)ccc(C(O)CNC)c1)C(C)(C)C	0
88	144204230	Clc1c([C@]2(Cn3ncnc3)O[C@@H](COc3ccc(N4CCN(C(C)C)CC4)cc3)CO2)ccc(Cl)c1	0
89	144204232	S(CC1=C(C(=O)O)N2C(=O)[C@@](OC)(NC(=O)C3SC(=C(C(=O)O)C(=O)N)S3)[C@H]2SC1)c1n(C)nnn1	0
90	144204236	[SH0](=O)(C)c1cc(OC)c(-c2[nH]c3c(n2)nccc3)cc1	0
91	144204238	O=C(OCC)O[C@@]1(C(=O)COC(=O)CC)[C@]2(C)[C@H]([C@H]3[C@H]([C@@H](O)C2)[C@]2(C)C(=CC(=O)C=C2)CC3)CC1	0
92	144204245	O=C(N[C@@H]1C(=O)N2C(C(=O)O)=C(C=C)CS[C@H]12)C(=NOCC(=O)O)c1nc(N)sc1	0
93	144204269	Clc1c(C(OCc2c3c(c(Cl)ccc3)sc2)Cn2cncc2)ccc(Cl)c1	0
94	144204272	O=C(N[C@@H](CC(C)C)c1c(N2CCCCC2)cccc1)Cc1cc(OCC)c(C(=O)O)cc1	0
95	144204274	O=C(O[C@H]1[C@@H](C)[C@@H](C)OC(=O)[C@H](C)[C@@H](O[C@@H]2O[C@@H](C)[C@H](OC(=O)C)[C@@H](OC)C2)[C@H](C)[C@@H](O[C@H]2[C@H](OC(=O)C)[C@@H](N(C)C)C[C@@H](C)O2)[C@@H](C)C[C@]2(C(=O)[C@@H]1C)OC2)C	0
96	144204277	Cl[C@H]1[C@@H]2[C@H]([C@@H](O)C[C@]3(C)[C@@](OC(=O)CC)(C(=O)COC(=O)CC)[C@H](C)C[C@@H]23)[C@]2(C)C(=CC(=O)C=C2)C1	0
97	144204279	O[C@@H]1[C@@H](CC)[C@H]2C3[C@@H](O)[C@@]45[C@@H](N(C)c6c4cccc6)[C@@H](N1[C@H]3C5)C2	0
98	144204282	O=C1C(NCC)(c2sccc2)CCCC1	0
99	144204284	OC(CC[N+](CC)(CC)CC)(c1ccccc1)C1CCCCC1	0
100	144204288	N([C@H](Cc1ccccc1)C)CCC(c1ccccc1)c1ccccc1	0
101	144204289	[Hg]c1c(O)c(Br)cc2C3(OC(=O)c4c3cccc4)c3c(Oc12)cc(O)c(Br)c3	0
102	144204290	O=C(N[C@@H]1C(=O)N2[C@@H](C(=O)O)C(C)(C)S[C@H]12)C(Oc1ccccc1)C	0
103	144204294	O(C)c1c(O)c2[C@@H]3O[C@H](CO)[C@@H](O)[C@H](O)[C@H]3OC(=O)c2cc1O	0
104	144204296	O=C(O)/C(/CCC=C(C)C)=C/1\[C@@H](OC(=O)C)C[C@]2(C)[C@]3(C)[C@@H]([C@H](O)C[C@@H]\12)[C@]1(C)[C@H]([C@H](C)[C@H](O)CC1)CC3	0
105	144204297	O([C@H]1[C@H](O)[C@@H](O[C@@H]2[C@H](O)[C@@H](NC)[C@](O)(C)CO2)[C@H](N)C[C@@H]1N)[C@@H]1[C@H](N)CC[C@@H](C(NC)C)O1	0
106	144204301	O(C1c2c(cccc2)CCc2c1cccc2)C1C[C@@H]2N(C)[C@H](C1)CC2	0
107	144204303	S(=O)(=O)(O)c1c(O)ccc(O)c1	0
108	144204304	N(C)(C)c1cc2c([n+](C)c(/C=C/c3c(C)n(c(C)c3)-c3ccccc3)cc2)cc1	0
109	144204307	O=C(O)[C@@H](C(=O)N[C@@H]1C(=O)N2[C@@H](C(=O)O)C(C)(C)S[C@H]12)c1cscc1	0
110	144204309	O=C(O[C@@]([C@H](CN(C)C)C)(Cc1ccccc1)c1ccccc1)CC	0
111	144204311	O=C(O)[C@@H](NC(=O)c1ccc(NCC2N(C=O)C=3C(=O)N=C(N)NC=3NC2)cc1)CCC(=O)O	0
112	144204314	C(n1c2c(c3c1CCN(C)C3)cccc2)c1ccccc1	0
113	144204316	Clc1cc2nccc(Nc3cc(CN(CC)CC)c(O)cc3)c2cc1	0
114	144204317	O(C)c1cc2c(cc1)C[C@H]1N(C)CC[C@@]32C1CCCC3	0
115	144204328	S(CC1=C(C(=O)O)N2C(=O)[C@@H](NC(=O)[C@H](O)c3ccccc3)[C@H]2SC1)c1n(C)nnn1	0
116	144204330	O=C(N[C@@H]1C(=O)N2[C@@H](C(=O)O)C(C)(C)S[C@H]12)[C@@H](NC(=O)N1C(=O)NCC1)c1ccccc1	0
117	144204334	S(=O)(=O)([O-])[C@H](C(=O)N[C@@H]1C(=O)N2C(C(=O)[O-])=C(C[n+]3ccc(C(=O)N)cc3)CS[C@@H]12)c1ccccc1	0
118	144204335	S(CC)c1cc2N(CCCN3CCN(C)CC3)c3c(Sc2cc1)cccc3	0
119	144204341	O=C(OCCCCCOC(=O)CC[N+]1(C)C(Cc2cc(OC)c(OC)cc2)c2c(cc(OC)c(OC)c2)CC1)CC[N+]1(C)C(Cc2cc(OC)c(OC)cc2)c2c(cc(OC)c(OC)c2)CC1	0
120	144204342	O=C(N[C@@H]1C(=O)N2C(C(=O)O)=C(COC(=O)C)CS[C@H]12)/C(=N/OC)/c1nc(N)sc1	0
121	144204345	Clc1c2C(=C)[C@H]3[C@H](O)[C@H]4[C@H](N(C)C)C(=O)C(C(=O)N)=C(O)[C@@]4(O)C(=O)C3=C(O)c2c(O)cc1	0
122	144204348	O(/N=C(\C(=O)N[C@@H]1C(=O)N2C(C(=O)[O-])=C(C[n+]3ccccc3)CS[C@H]12)/c1nc(N)sc1)C(C(=O)O)(C)C	0
123	144204351	O=C(O)CC[C@@]1(O)[C@]2(C)[C@H]([C@H]3[C@@H]([C@]4(C)C(=CC(=O)CC4)C=C3)CC2)CC1	1
124	144204352	O=C(N[C@@H]1C(=O)N2C(C(=O)[O-])=C(C[N+]3(C)CCCC3)CS[C@H]12)/C(=N\OC)/c1nc(N)sc1	0
125	144204353	O=C(OC)CCC1=C(C)C=2N=C1C=[cH0]1c(CCC(=O)O)c(C)[cH0]([nH]1)=CC=1[C@]3(C)[C@H](C(=O)OC)C(C(=O)OC)=CC=C3C(N=1)=Cc1c(C)c(C=C)c([nH]1)C=2	0
126	144204358	O(C)c1c2O[C@@H]3[C@]4(c2c(cc1)CN(C)CC4)C=C[C@H](O)C3	0
127	144204400	O=C(OC)CCC(=O)CN	0
128	144204408	O=C(NCCC(=N)N)c1n(C)cc(NC(=O)c2n(C)cc(NC(=O)c3n(C)cc(NC=O)c3)c2)c1	0
129	144204410	O=C(O)c1ccc(OCCn2cncc2)cc1	0
130	144204415	O=C(O[C@H]1[C@H](n2c3ncnc(NC(=O)CCC)c3nc2)O[C@H]2[C@H]1OP(=O)(O)OC2)CCC	0
131	144204417	O=C1N(C)C(=O)c2n(CC(O)CN(CCO)C)cnc2N1C	0
132	144204419	O=C(Oc1cc2c([C@@H]3[C@H]([C@H]4[C@@](C)([C@@H](O)CC4)CC3)CC2)cc1)c1ccccc1	1
133	144204450	SC([C@@H](N)C(=O)O)(C)C	0
134	144204455	O=C(O)[C@H](N)CC(=O)O	0
135	144204461	O=C(O)[C@@](NN)(Cc1cc(O)c(O)cc1)C	0
136	144204469	O=C(OC1C[C@@H]2N(C)[C@H](C1)CC2)c1cc(C)cc(C)c1	0
137	144204472	O=C(OC1C2CCN(C1)CC2)C	0
138	144204481	Brc1cc(F)c(CN2C(=O)c3c(C(CC(=O)O)=N2)cccc3)cc1	0
139	144204488	O(CC(O)CNC(C)C)c1c(-n2cccc2)cccc1	0
140	144204496	P(=O)(O)(O)C[C@H]1C[C@@H](C(=O)O)NCC1	0
141	144204501	O=CNc1c(O)ccc([C@H](O)CN[C@H](Cc2ccc(OC)cc2)C)c1	0
142	144204508	Clc1c(NC)cc(OC)c(C(=O)N[C@@H]2[C@H](C)N(Cc3ccccc3)CC2)c1	0
143	144204514	O=C(O)CC/C=C\CC[C@@H]1[C@@H](N2CCCCC2)[C@@H](O)C[C@@H]1OCc1ccc(-c2ccccc2)cc1	0
144	144204516	CN1CC2N(c3ncccc3Cc3c2cccc3)CC1	0
145	144204517	C(C)(c1c(C)c(C)ccc1)c1[nH]cnc1	0
146	144204520	O=C(O)c1c(Nc2c(C)cccc2C)nccc1	0
147	144204521	O=C(O)c1c(Nc2c(C)c(C)ccc2)nccc1	0
148	144204525	P(=O)(O)(O)CP(=O)(O)O	0
149	144204529	O(CC#C)c1cc2OC(=O)C=C(C)c2cc1	0
150	144204538	O(C)c1cc(NCCCC(N)C)c2ncccc2c1	0
151	144204540	O=C(OCc1nc(COC(=O)NC)ccc1)NC	0
152	144204543	Fc1ccc(C(=O)CCCN2CCN(c3c(OC)cccc3)CC2)cc1	0
153	144204577	O=C1OCC1	0
154	144204609	O=C1C=C2[C@@](C)([C@@H]3[C@H]([C@H]4[C@@](C)([C@H](O)CC4)CC3)CC2)CC1	0
155	144204613	ClO	0
156	144204740	P(=O)(O)(O)/C=C/CN1C[C@H](C(=O)O)NCC1	0
157	144204764	Br/C=C/C=1C(=O)NC(=O)N([C@@H]2O[C@H](CO)[C@@H](O)C2)C=1	0
158	144204767	c1(C2=NCCN2)cc2c(cc1)cccc2	0
159	144204768	O=C(O)[C@H](NC(=O)[C@@H](O)[C@H](N)Cc1ccccc1)CC(C)C	0
160	144204774	S(=O)(=O)(O[C@@H]1CC=2[C@@](C)([C@@H]3[C@H]([C@H]4[C@@](C)(C(=O)CC4)CC3)CC=2)CC1)[O-]	0
161	144204791	O=C(O)C[C@@H](CC(=O)Nc1c(C(=O)N2CCC3(CC2)CCCC3)cc(C)cc1C)c1c2c(ccc1)cccc2	1
162	144204804	Clc1ccc(C(O)/C=C/C(=O)O)cc1	0
163	144204809	O=C(OCC[N+](C)(C)C)NC	0
164	144204824	O(C)c1c(OC)ccc(CCNC[C@H](O)c2ccc(O)cc2)c1	0
165	144204827	O(C)c1c(OC)cc2c([C@@H](c3ccccc3)CN(C)CC2)c1	0
166	144204835	O=C(N(CC)CC)N[C@@H]1CN(C)[C@H]2[C@@H](c3c4c([nH]cc4C2)ccc3)C1	0
167	144204855	O=C(N[C@@H]1C(=O)N2[C@@H](C(=O)O)C(C)(C)S[C@H]12)[C@H](N)c1ccc(O)cc1	0
168	144204860	S(=O)(=O)([O-])C[N+H2]CC[C@H]1C(=O)N[C@@H](CCNCS(=O)(=O)[O-])C(=O)N[C@@H]([C@H](O)C)C(=O)NCC[C@H](NC(=O)[C@@H](NC(=O)[C@@H](NC(=O)[C@@H](NC(=O)CCCC[C@@H](CC)C)CCNCS(=O)(=O)[O-])[C@H](O)C)CCNCS(=O)(=O)[O-])C(=O)N[C@@H](CCNCS(=O)(=O)[O-])C(=O)N[C@H](CC(C)C)C(=O)N[C@@H](CC(C)C)C(=O)N1	0
169	144204862	O([C@H]1[C@H](O)[C@@H](O)[C@H](N=C(N)N)[C@@H](O)[C@@H]1N=C(N)N)[C@H]1[C@H](O[C@H]2[C@@H](NC)[C@H](O)[C@@H](O)[C@H](CO)O2)[C@@](O)(CO)[C@H](C)O1	0
170	144204865	O=C(O[C@@H]1[C@]2(C)[C@H]([C@H]3[C@@H](c4c(cc(O)cc4)CC3)CC2)CC1)CCCC	1
171	144204868	O=C(O)[C@H]1C(C)(C)S[C@@H]2[C@H](N3C(=O)C(c4ccccc4)NC3(C)C)C(=O)N12	0
172	144204869	O=C(O)C(C)c1ccc(N2C(=O)c3c(cccc3)C2)cc1	0
173	144204879	O=C(N[C@@H](C(=O)N[C@H]1C(=O)N[C@H](CCN)C(=O)N[C@H](Cc2ccccc2)C(=O)N[C@H](CC(C)C)C(=O)N[C@H](CCN)C(=O)N[C@H](CCN)C(=O)NC([C@H](O)C)C(=O)NCC1)CCN)[C@H](NC(=O)[C@H](NC(=O)CCCC[C@@H](CC)C)CCN)[C@H](O)C	0
174	144204887	O=C(O)CC[C@H]1C(=O)N[C@@H](Cc2ccc(O)cc2)C(=O)N[C@@H](C(C)C)C(=O)N[C@@H](CCCN)C(=O)N[C@@H](CC(C)C)C(=O)N[C@H](Cc2ccccc2)C(=O)N2[C@H](C(=O)N[C@@H](Cc3ccccc3)C(=O)NC(Cc3ccccc3)C(=O)N[C@@H](CC(=O)O)C(=O)N1)CCC2	0
175	144204897	O=C(N[C@@H]1[C@@H](O)[C@H](O)[C@@H](CO)OC1O)C	0
176	144204898	O=C(O)CN(CC(=O)O)Cc1c(O)cc2OC3=CC(=O)C(CN(CC(=O)O)CC(=O)O)=CC3C3(OC(=O)c4c3cccc4)c2c1	0
177	144204905	O=C(N[C@H]1[C@@H](O)[C@H](n2c3ncnc(N(C)C)c3nc2)O[C@@H]1CO)[C@@H](N)Cc1ccc(OC)cc1	0
178	144204910	O=C(Nc1ccc(OC(=O)c2c(O)cccc2)cc1)C	0
179	144204914	O=C(O[C@@H]1[C@H](O[C@H]2[C@H](O)[C@@H](O)[C@H](O)[C@@H](CO)O2)[C@@H](C)O[C@@H](O[C@@H]2[C@@H](C)O[C@@H](O[C@@H]3[C@@H](C)O[C@@H](O[C@@H]4C[C@@H]5[C@@](C)([C@@H]6[C@H]([C@]7(O)[C@](C)([C@H](O)C6)[C@@H](C6=CC(=O)OC6)CC7)CC5)CC4)C[C@@H]3O)C[C@@H]2O)C1)C	0
180	144204918	O=C(N[C@@H]1C(=O)N2[C@@H](C(=O)O)C(C)(C)S[C@H]12)[C@H](N=C)c1ccccc1	0
181	144204919	P(=O)([O-])([O-])[C@@H]1[C@H](C)O1	0
182	144204921	O=C(N[C@@H]1C(=O)N2C(C(=O)[O-])=C(C[n+]3ccccc3)CS[C@H]12)Cc1sccc1	0
183	144204928	O=C(O)CC(O)CN	0
184	144204937	O=C1Sc2c(O1)cc(O)cc2	0
185	144204943	O=C1N([C@@H]2O[C@H](CO)[C@@H](O)C2)C=C(CC)C(=O)N1	0
186	144204949	O=C([C@H]([C@@H](O)[C@@H](CCc1c(C(=O)O)c(O)c(C)cc1)C)C)[C@H](CC)[C@@H]1[C@@H](C)C[C@@](CC)([C@@H]2O[C@@H](C)[C@@](O)(CC)CC2)O1	0
187	144204957	ClCCN(N=O)C(=O)NC1CCC(C)CC1	0
188	144204958	O=C(CC(O)CCC(C)C1C(C)/C=C/C=C/C=C/C=C/C=C/C=C/C=C/C(O[C@H]2[C@@H](O)[C@@H](N)[C@H](O)[C@@H](C)O2)CC2C(C(=O)OC)C(O)CC(O)(O2)CC(O)CC(O)CC(O)CC(O)CC(=O)CC(O)CC(=O)O1)c1ccc(NC)cc1	0
189	144204960	O=C(O)[C@H](CC)[C@@H]1O[C@@H]([C@H]([C@H](O)[C@@H](C(=O)[C@H](CC)[C@@H]2[C@@H](C)C[C@@H](C)[C@@]3(O2)O[C@@]2([C@H](O)C=C3)O[C@](C)([C@@H]3O[C@@H](C)[C@@](O)(CC)CC3)CC2)C)C)[C@@H](C)CC1	0
190	144204961	O(C)[C@@H]1[C@@H](O)[C@H](C)O[C@@H](O[C@H]\2[C@@H](C)/C=C/C=C\3/[C@]4(O)[C@@H](/C(=N\O)/C(C)=C[C@H]4C(=O)O[C@@H]4C[C@@]5(O[C@@H]([C@@H](C)CC5)C5CCCCC5)O[C@@H](C4)C/C=C/2\C)OC/3)C1	0
191	144204962	O(C)c1cc2c(cc([C@@H](CO)C)cc2)cc1	0
192	144204964	F[C@]12[C@@H](O)C[C@]3(C)[C@]4(C(=O)COC(=O)C)OC5(O[C@@H]4C[C@H]3[C@@H]1CCC=1[C@]2(C)C=CC(=O)C=1)CCCC5	0
193	144204968	ClC=1C=2[C@](C)([C@@H]3[C@H](C(=O)C=2)C3)[C@@H]2[C@H]([C@H]3[C@@](C)([C@@](O)(C(=O)C)CC3)CC2)C=1	1
194	144204970	OC1CCN(CCCN2c3c(Sc4c2cccc4)ccc(C#N)c3)CC1	0
195	144204973	O=C(O)c1cc(O)c2C(=O)c3c(O[C@H]4[C@H](O)[C@@H](O)[C@H](O)[C@@H](CO)O4)cccc3[C@@H]([C@H]3c4c(c(O)cc(C(=O)O)c4)C(=O)c4c(O[C@H]5[C@H](O)[C@@H](O)[C@H](O)[C@@H](CO)O5)cccc34)c2c1	0
196	144204974	O(C)c1c(O)c(OC)cc([C@H]2[C@H]3C(=O)OCC3C(O[C@H]3[C@H](O)[C@@H](O)[C@@H]4OC(c5sccc5)OC[C@H]4O3)c3c2cc2OCOc2c3)c1	0
197	144204977	O=C(Nc1c(C)cccc1C)C1N(C)CCCC1	0
198	144204983	S(=O)(=O)(C)c1ccc(C2=C(c3ccccc3)C(=O)OC2)cc1	0
199	144204998	O=C(OCC1=C(C)OC(=O)O1)c1n(Cc2ccc(-c3c(-c4n[nH]nn4)cccc3)cc2)c(CCC)nc1C(O)(C)C	0
200	144204999	O=C(N[C@@H]1C(=O)N2C(C(=O)O)=CCS[C@H]12)/C(=C\CC(=O)O)/c1nc(N)sc1	0
201	144205000	O=C(O)[C@H](N(C(=O)CCCC)Cc1ccc(-c2c(-c3n[nH]nn3)cccc2)cc1)C(C)C	0
202	144205002	S(=O)(=O)(N(C)c1nc(C(C)C)c(/C=C/C(O)CC(O)CC(=O)O)c(-c2ccc(F)cc2)n1)C	0
203	144205003	O(C[C@@H]1[C@@H](O)[C@H](O)[C@@H](O)[C@H](OC2=C(c3cc(OCCO)c(OCCO)cc3)Oc3c(c(O)cc(OCCO)c3)C2=O)O1)[C@H]1[C@H](O)[C@H](O)[C@@H](O)[C@H](C)O1	0
204	144205021	O=C1O[C@]23[C@@H]4N([C@H](C=CC2=C1)C3)CCCC4	1
205	144205028	O=C(O)C[C@@H](CN)CC(C)C	0
206	144205029	O=C(NCCC1c2c3c(OCC3)ccc2CC1)CC	0
207	144205033	O=C(N[C@H]1[C@H](OC(CC)CC)C=C(C(=O)OCC)C[C@@H]1N)C	0
208	144205035	O=C([O-])CCC1C(C)C=2NC1=C(CC(=O)[O-])C=1C(C(=O)[O-])=C(C)C([N+H]=1)=Cc1c(CC)c(C)c([nH]1)C=C1C(C=C)=C(C)C(=[N+H]1)C=2	0
209	144205038	S(=O)(=O)(c1ccc(NC(=O)CCCCCCCCCCCCC2CCCC2)cc1)c1ccc(NC(=O)CCCCCCCCCCCCC2CCCC2)cc1	0
210	144205040	Oc1ccc(CC(N)C)cc1	0
211	144205041	O[C@@H]1[C@H](C)C2[C@@]34OOC(C)(O[C@H]3O1)CC[C@H]4[C@H](C)CC2	0
212	144205045	O([C@@H]([C@H]1N2C[C@H](C=C)[C@H](C1)CC2)c1c2c(ncc1)ccc(OC)c2)C(=O)OCC	0
213	144205049	O([C@@H]1[C@@H](O)[C@H](O[C@@H]2[C@H](N)CC[C@@H](CN)O2)[C@@H](N)C[C@H]1N)[C@@H]1[C@H](O)[C@@H](N)[C@H](O)[C@@H](CO)O1	0
214	144205050	S(=O)(=O)(OC[C@@H]1[C@@H](O[C@H]2[C@H](O)[C@@H](O)C=C(C(=O)[O-])O2)[C@H](O)[C@@H](NC(=O)C)[C@@H](O[C@H]2[C@H](O)[C@@H](O)[C@H](O[C@H]3[C@H](C)[C@@H](NC(=O)C)[C@@H](OC4[C@H](O)[C@@H](O)[C@H](OC5[C@H](O)[C@@H](NS(=O)(=O)[O-])[C@H]6O[C@@H]5CO6)OC4C(=O)[O-])O[C@@H]3CO)CC2C(=O)[O-])O1)O	0
215	144205053	S(SCC=C)SCC=C	0
216	144205057	O=C(Oc1c(OC(=O)C)cccc1C(=O)O)C	0
217	144205059	O[C@@H]1C[C@H]2[C@@](C)([C@@H]3[C@H]([C@H]4[C@@](C)([C@H]5[C@H](C)[C@]6(O[C@H]5C4)NC[C@@H](C)CC6)CC3)CC2)CC1	0
218	144205060	O[C@@H](C(O)[C@H](O)CO)CO	0
219	144205061	O=C1/C(=C/C[C@@H]2C(=C)CC[C@@H]3[C@@](CO)(C)[C@H](O)CC[C@@]23C)/[C@H](O)CO1	0
220	144205065	O([C@H]1[C@H](O)[C@@H](O)[C@H](O)O[C@@H]1CO)[C@H]1[C@H](O)[C@@H](O)[C@H](O)[C@@H](CO)O1	0
221	144205067	O[C@@H]1CC=2[C@@](C)([C@@H]3[C@H]([C@H]4[C@@](C)([C@@H]([C@@H](CC[C@H](C(C)C)CC)C)CC4)CC3)CC=2)CC1	0
222	144205070	S=C1NC(=O)C(C(CCC)C)(CC=C)C(=O)N1	0
223	144205074	O[C@@H]([C@@H](N(C)C)C)c1ccccc1	0
224	144205080	OC(C=C)(CC/C=C(/CCC=C(C)C)\C)C	0
225	144205082	O=C(O[C@H]1[C@H](C)[C@H](O)[C@H](C)[C@@H](O)[C@@H](C)/C=C/C=C(/C)\C(=O)Nc2c(O)c3c(O)c(C)c4O[C@@](C)(C(=O)c4c3c3nc4n(c23)C=CC(C)=C4)O/C=C/[C@H](OC)[C@H]1C)C	0
226	144205083	O([C@@H]1[C@H](O)[C@@H](O)[C@H](O[C@@H]2C[C@H]3[C@@](C)([C@@H]4[C@H]([C@H]5[C@@](C)([C@H]6[C@H](C)[C@]7(O[C@H]6C5)NC[C@@H](C)CC7)CC4)CC3)CC2)O[C@@H]1CO)[C@H]1[C@H](O[C@H]2[C@H](O)[C@@H](O)[C@H](O)[C@@H](CO)O2)[C@@H](O[C@H]2[C@H](O)[C@@H](O)[C@H](O)CO2)[C@H](O)[C@@H](CO)O1	0
227	144205086	O=C1C(C)=C(/C=C/C(=C/C=C/C(=C/C=C/C=C(/C=C/C=C(/C=C/C2=C(C)C(=O)CCC2(C)C)\C)\C)/C)/C)C(C)(C)CC1	0
228	144205087	N(CCc1c2c([nH]c1)ccc(Cn1ncnc1)c2)(C)C	0
229	144205096	O=C1[C@@H](Cc2ccccc2)NC(=O)[C@H](CC(C)C)NC(=O)[C@H](CCCN)NC(=O)[C@H](C(C)C)NC(=O)[C@H]2N(C(=O)[C@@H](Cc3ccccc3)NC(=O)[C@H](CC(C)C)NC(=O)[C@H](CCCN)NC(=O)[C@H](C(C)C)NC(=O)[C@H]3N1CCC3)CCC2	0
230	144205097	P(=O)(OC(CNC(=O)CCC1(C)C(CC(=O)N)C2C3(C)C(CC(=O)N)(C)C(CCC(=O)N)C(C(C)=C4C(CC(=O)N)(C)C(CCC(=O)N)C(=[N+H]4)C=C4C(C)(C)C(CCC(=O)N)C(=C(C)C1=[N+H]2)N4)=N3)C)(O[C@H]1[C@@H](O)[C@@H](n2c3c(nc2)cc(C)c(C)c3)O[C@@H]1CO)[O-]	0
231	144205098	ClC1=NO[C@H]([C@H](N)C(=O)O)C1	0
232	144205099	O(C[C@@H]\1[C@@H](CC)OC(=O)C[C@@H](O)[C@H](C)[C@@H](O[C@H]2[C@H](O)[C@@H](N(C)C)[C@H](O)[C@@H](C)O2)[C@@H](CCN2C[C@H](C)C[C@H](C)C2)C[C@@H](C)C(=O)/C=C/C(/C)=C/1)[C@H]1[C@H](OC)[C@H](OC)[C@H](O)[C@@H](C)O1	0
233	144205100	O=C(O)[C@H]1/C(=C/CO)/O[C@H]2N1C(=O)C2	1
234	144205102	SC1[C@H](O)[C@@H](O)[C@H](O)[C@@H](CO)O1	1
235	144205108	O=C1C(C(CCC)C)(CC)C(=O)NC(=O)N1	0
236	144205110	C(=C/C=C/C=C(/C=C/C=C(/C=C/C=1C(C)(C)CCCC=1C)\C)\C)(\C=C\C=C(\C=C\C=1C(C)(C)CCCC=1C)/C)/C	0
237	144205113	O=C1N([C@@H]2O[C@H](CO)[C@@H](O)C2)C=C(C)C(=O)N1	0
238	144205119	O(C)c1c2O[C@H]3C(=O)CC[C@H]4[C@@H]5N(C)CC[C@]34c2c(cc1)C5	0
239	144205121	ClC1=CC2=C(N(O)CC(=NC)N=C2C=C1)c1ccccc1	0
240	144205129	O=C1C=C2[C@@](C)([C@@H]3[C@H]([C@H]4[C@@](C)(OC(=O)CC4)CC3)CC2)C=C1	0
241	144205134	O=[N+](O[C@H]1[C@H]2OC[C@H](O)[C@H]2OC1)[O-]	0
242	144205136	O=C[C@]1(O)[C@@H](O[C@H]2[C@@H](NC)[C@H](O)[C@@H](O)[C@H](CO)O2)[C@H](O[C@H]2[C@H](O)[C@@H](O)[C@H](N=C(N)N)[C@@H](O)[C@@H]2N=C(N)N)O[C@H]1C	0
243	144205148	O[C@@H]1CC=2[C@@](C)([C@@H]3[C@H]([C@H]4[C@@](C)([C@@H]([C@@H](CCCC(C)C)C)CC4)CC3)CC=2)CC1	0
244	144205152	O=C(OCC(=O)[C@@H]1[C@]2(C)[C@H]([C@H]3[C@@H]([C@]4(C)C(=CC(=O)CC4)CC3)CC2)CC1)C(C)(C)C	1
245	144205153	O=C1N(C)C(=O)NC(=O)C1(CC)c1ccccc1	0
246	144205164	OCCCCCCCCCCCCCCCCCCCCCC	0
247	144205184	O=C(OC[C@@H]1[C@@H](OC(=O)c2cnccc2)[C@H](OC(=O)c2cnccc2)[C@@](O)(COC(=O)c2cnccc2)O1)c1cnccc1	0
248	144205199	OC(C)(C)C1CCC(O)(C)CC1	0
249	144205216	S(CCC(N)C(=O)O)C	0
250	144205219	O=C(OCCC(C)C)C=Cc1ccc(OC)cc1	0
251	144205221	[Se](CCC(N)C(=O)O)C	0
252	144205222	Clc1c(C2=NC(O)C(=O)Nc3c2cc(Cl)cc3)cccc1	0
253	144205225	OC[C@@H]1[C@H](O)[C@H](O)[C@@H](O)C(O)O1	0
254	144205227	O=C(O)/C=C/c1ccc(OC)cc1	0
255	144205235	Clc1c(Cl)c(C(=O)c2sccc2)ccc1OCC(=O)O	0
256	144205241	S(=O)(=O)(N(C[C@@H](O)[C@@H](NC(=O)O[C@H]1COCC1)Cc1ccccc1)CC(C)C)c1ccc(N)cc1	0
257	144205243	O(CC)c1ccc(NC(Nc2ccc(OCC)cc2)=C)cc1	0
258	144205245	Clc1cc2C(c3ccccc3)=NCc3n(c(C)nn3)-c2cc1	1
259	144205246	O=C(OC)[C@H]1[C@H](OC(=O)c2ccccc2)C[C@H]2N(C)[C@@H]1CC2	0
260	144205247	O=C(O)[C@H](N)C(C)C	0
261	144205248	O(C(c1ccccc1)c1ccccc1)C1C[C@@H]2N(C)[C@H](C1)CC2	0
262	144205250	FC(F)(F)c1cc(CC(NCC)C)ccc1	0
263	144205252	S(=O)(=O)(NC(=O)NN1CCCCCC1)c1ccc(CCNC(=O)c2noc(C)c2)cc1	0
264	144205257	Clc1c(C2(NC)C(=O)CCCC2)cccc1	0
265	144205269	S=C1N(CC=C)C(=O)C(CC(C)C)N1	0
266	144205271	O[C@]1(CC=C)[C@]2(C)[C@H]([C@H]3[C@@H]([C@@H]4C(=CCCC4)CC3)CC2)CC1	1
267	144205272	O=C(Oc1c(C)c(C)c(OCC(O)CNC(C)C)cc1C)C	0
268	144205275	O=C(OCC(=O)[C@]1(O)[C@]2(C)[C@H]([C@H]3[C@H]([C@@H](O)C2)[C@]2(C)C([C@@H](C)C3)=CC(=O)C=C2)CC1)C	0
269	144205277	O=C(OCC(O)C)CCCCCCCCCCCCCCCCC	0
270	144205278	O=C(OC1CC(C)(C)CC(C)C1)C(O)c1ccccc1	0
271	144205279	Clc1c(OCC=C)ccc(CC(=O)O)c1	0
272	144205280	Ic1c([O-])c(I)cc2C(c3c(Cl)c(Cl)c(Cl)c(Cl)c3C(=O)[O-])=C3C(=C(I)C(=O)C(I)=C3)Oc12	0
273	144205284	O=C(N[C@@H]1C(=O)N2C(C(=O)O)=C(C=CC)CS[C@H]12)[C@H](N)c1ccc(O)cc1	0
274	144205292	P(=O)(O)(O)C(P(=O)(O)O)(O)Cn1cncc1	0
275	144205302	O=C(O)[C@H]1C(C)(C)S[C@@H]2[C@H](N)C(=O)N12	0
276	144205307	O=C(O)c1ccc(NC2[C@H](O)[C@@H](O)[C@H](O)CO2)cc1	0
277	144205308	S(=O)(=O)(NCCc1sc(OCC(=O)O)cc1)c1ccccc1	0
278	144205309	O=C(O)CCCC/C=C(/c1cnccc1)\c1ccccc1	0
279	144205311	O=C(O)C(Oc1ccc(C2c3c(cccc3)CCC2)cc1)(C)C	0
280	144205312	O=C(OC[C@@H](O)C1[C@H](O)[C@@H](O)CO1)CCCCCCCCCCC	0
281	144205313	O=C1N2N(C(=O)c3c(cccc3)C2)Cc2c1cccc2	0
282	144205314	O=C(N[C@@H]1C(=O)N2C(C(=O)O)=C(COC(=O)C)CS[C@H]12)Cc1ccccc1	0
283	144205320	O=C1C(=O)c2ncccc2-c2c1nccc2	0
284	144205323	[N+](CCC[N+]1(C)CC2(C)C(C)(C)C(C1)CC2)(C)(C)C	0
285	144205324	S(=O)(=O)(Nc1sccn1)c1ccc(NC(=O)C=CC(=O)O)cc1	0
286	144205326	S(=O)(=O)(NC(=O)N[C@H](Cc1ccccc1)C)c1ccc(C)cc1	0
287	144205328	Fc1ccc(C(=O)CCCN2CCC(C(=O)c3ccc(F)cc3)CC2)cc1	0
288	144205329	Clc1c(C)c(Nc2c(C(=O)O)cccn2)ccc1	0
289	144205330	O=C(O)CCC/C=C\C[C@@H]1[C@@H](/C=C/[C@@H](O)CCCCC)[C@H](O)C[C@@H]1O	0
290	144205331	FC(F)(F)c1cc(OC[C@H](O)/C=C/[C@@H]2[C@@H](C/C=C\CCCC(=O)O)[C@@H](O)C[C@H]2O)ccc1	0
291	144205335	O=C1N=C(N)NC=2NC[C@H]([C@@H](O)[C@@H](O)C)NC1=2	0
292	144205345	Clc1sc2C(=O)C(C(=O)Nc3ncccc3)N(C)S(=O)(=O)c2c1	0
293	144205347	O=CNC(Cc1ccccc1)C	0
294	144205350	O=C(N1C(=O)C(CC)(c2ccccc2)C(=O)NC1=O)c1ccccc1	0
295	144205351	O(CCN(CC)CC)c1c(OC)cccc1	0
296	144205355	ClCC(=O)c1ccc(Oc2ccc(C(=O)CCl)cc2)cc1	0
297	144205358	OC(CNCCCC)c1ccc(O)cc1	0
298	144205360	N([C@H](Cc1ccccc1)C)(C)C	0
299	144205369	Fc1cc(/C=C/C(=O)NC2CC2)ccc1	0
300	144205370	ClC1=CC2=C(N(O)CC(=O)N=C2C=C1)c1ccccc1	0
301	144205371	Brc1c(Br)cc(C(=O)Nc2ccc(Br)cc2)s1	0
302	144205377	O=C(OCC)Cc1ccc(-c2ccccc2)cc1	0
303	144205378	Clc1ccc(OC(C(=O)OCCn2c3C(=O)N(C)C(=O)N(C)c3nc2)(C)C)cc1	0
304	144205382	O=C(Nc1c(C)cccc1C)NC=1N(C)CCC=1	0
305	144205383	O=[N+]1c2c(N([O-])C=C1)cccc2	0
306	144205384	N(=C(N)N)CC1Oc2c(OC1)cccc2	0
307	144205385	N1(C2(c3ccccc3)CCCCC2)CCCC1	0
308	144205386	N1(C2(c3sccc3)CCCCC2)CCCCC1	0
309	144205387	O=C(OC(COC(=O)CCCCCCCCCCCCCCC)COC(=O)CCCCCCCCCCCCCCC)CCCCCCCCCCCCCCC	0
310	144205388	O=C(O)CCCC/C=C\C/C=C\C/C=C\CCCCC	0
311	144205389	O=C(O)[C@@H](N)CCC(=O)OC	0
312	144205390	O=C(O[C@H]1[C@H](O)[C@@H](O)[C@H](O)[C@@H](CO[C@H]2[C@H](O)[C@@H](O)[C@H](O)[C@@H](CO)O2)O1)/C(=C/C=C/C(=C/C=C/C=C(/C=C/C=C(/C(=O)O[C@H]1[C@H](O)[C@@H](O)[C@H](O)[C@@H](CO[C@H]2[C@H](O)[C@@H](O)[C@H](O)[C@@H](CO)O2)O1)\C)\C)/C)/C	0
313	144205391	O=C1C(c2ccccc2)(C2CCN(Cc3ccccc3)CC2)CCC(=O)N1	0
314	144205393	FC(F)(F)c1cc2N(C(=O)CCN(CC)CC)c3c(Sc2cc1)cccc3	0
315	144205395	C(N1c2c(Sc3c1cccc3)cccc2)C1CN(C)CCC1	0
316	144205396	O=C(OC)Nc1sc2c(n1)ccc(OCCC)c2	0
317	144205400	O(CCN(CC)CC)c1cc2sc(N(C)C)nc2cc1	0
318	144205401	Clc1cc2N(C(=O)CCN(CC)CC)c3c(Sc2cc1)cccc3	0
319	144205402	N#CC1(N2CCCCC2)CCCCC1	0
320	144205403	O=C(O)c1c(OC)c(OC)ccc1C=NNC(=O)c1ccncc1	0
321	144205404	Fc1ccc(C(=O)CCCN2CC3N(CC2)CCC3)cc1	0
322	144205405	OC(c1ccccc1)(c1ccccc1)C1C2CCN(C1)CC2	0
323	144205407	O=C(NC(CNC(=O)c1cnccc1)C)c1cnccc1	0
324	144205409	O=C(OC1C2CCN(C1)CC2)c1ccccc1	0
325	144205410	ClC=1C(=O)CC[C@]2(C)[C@@H]3[C@H]([C@H]4[C@@](C)([C@@H](O)CC4)CC3)CCC=12	1
326	144205412	O=C1C(CN2CCCCC2)CCCC1	0
327	144205415	S=C(Nc1ccc(OCC)cc1)Nc1ccc(OCC)cc1	0
328	144205416	O=C(O[C@@H]1[C@]2(C)[C@H]([C@H]3[C@@H]([C@]4(C)C(=CC(=O)CC4)CC3)CC2)CC1)CCCCCCCCC	1
329	144205418	O=C(O)[C@H]1N(C(=O)[C@H]2NC(=O)CC2)CSC1	0
330	144205423	O=C(O[C@@H]1[C@H](O[C@H]2[C@H](O)[C@@H](O)[C@H](O)[C@@H](CO)O2)[C@@H](C)O[C@@H](O[C@@H]2[C@@H](C)O[C@@H](O[C@@H]3[C@@H](C)O[C@@H](OC4C[C@@H]5[C@@](C)([C@@H]6[C@H]([C@]7(O)[C@@](C)([C@@H](C8=CC(=O)OC8)CC7)CC6)CC5)CC4)C[C@@H]3O)C[C@@H]2O)C1)C	0
331	144205424	Clc1c(C=Cc2nc3c(c(NC(CCCN(CC)CC)C)c2)ccc(Cl)c3)cccc1	0
332	144205426	O=C(N1CCN(Cc2ccccc2)CC1)c1oc2c(c1)cccc2	0
333	144205428	Clc1ccc(CC2C(=O)N=C3SCCN3C2=O)cc1	0
334	144205431	F[C@]12[C@@H](O)C[C@]3(C)[C@@](OC(=O)C)(C(=O)C)CC[C@H]3[C@@H]1CCC=1[C@]2(C)CCC(=O)C=1	0
335	144205432	Fc1ccc(C2C(=O)c3c(C2=O)cccc3)cc1	0
336	144205433	O=C1C=2[C@@](C)([C@@H]([C@@H](CCCC(C)C)C)C1)CC[C@@H]1[C@]3(C)[C@H](C[C@@H](O)CC3)CCC=21	0
337	144205434	O(CC)c1c(OCC)cc(-c2nccc3c2cc(OC)c(OC)c3)cc1OCC	0
338	144205435	P(=O)(O)(O)COCCn1c2ncnc(N)c2nc1	0
339	144205438	Clc1ccc(OC(Oc2ccc(Cl)cc2)C(=O)OC2CCN(C)CC2)cc1	0
340	144205439	OC(C)[C@@H]1[C@]2(C)[C@H]([C@H]3[C@@H]([C@]4(C)[C@@H](C[C@@H](O)CC4)CC3)CC2)CC1	1
341	144205441	O=C(NNC(C)c1ccccc1)c1ccccc1	0
342	144205444	O(CC)c1ccc(N=Nc2c(N)cc(N)cc2)cc1	0
343	144205445	O([C@@H]1[C@H](O)[C@@H](O)[C@H](O)[C@@H](CO)O1)[C@]1(CO)[C@@H](O)[C@@H](O)[C@H](O)O1	0
344	144205450	Clc1ccc(C2C(=O)c3c(C2=O)cccc3)cc1	0
345	144205452	O=C(N)c1ccc(OCCNCC(O)COc2c(C)cccc2)cc1	0
346	144205454	O(C)c1c(OC)cc2ncnc(CC)c2c1	0
347	144205456	O=C(Oc1ccc(Cc2ccccc2)cc1)N	0
348	144205458	O=C(Oc1c(C)cc(OC(=O)C)c2c1cccc2)C	0
349	144205459	Clc1cc2nc(-c3ccc(OCCN(CC)CC)cc3)sc2cc1	0
350	144205460	N(Cc1ccccc1)(Cc1ccccc1)C	0
351	144205461	ClC(Cl)(Cl)C(P(=O)(OC)OC)OC(=O)CCC	0
352	144205462	O=C(NNCNNC(=O)c1ccncc1)c1ccncc1	0
353	144205463	O=C(O)CCC(=O)c1c2c(c(OC)cc1)cccc2	0
354	144205464	ClCCN(CCCl)C=1C(=O)NC(=O)NC=1	0
355	144205465	O(CCCN)CCCCCCCCCCCC	0
356	144205467	O=C(Nc1ccc(O)cc1)c1c(O)cccc1	0
357	144205470	C(C)(C)(c1ccc(C)cc1)c1ccc(C)cc1	0
358	144205471	Clc1c2c(c(O)cc1)CCC2	0
359	144205473	O=C(OCCCCCC)c1cnccc1	0
360	144205474	O=C(OCC(COC(=O)N)(CCC)C)NC1CC1	0
361	144205475	O=C1/C(=C(/NCc2ccccc2)\C)/C=CC=C1	0
362	144205476	N(C(CCCC(C)C)C)C(C)C	0
363	144205477	Clc1cc2c(N(C)C(=O)CN3C2c2c(cccc2)CC3)cc1	1
364	144205478	O=C(OCC)c1c2c(nc(-c3ccccc3)c1)ccc(C)c2	0
365	144205479	ClC(Cl)(Cl)C1OCC(CO)(CO)CO1	0
366	144205480	C(CN1CCCC1)N1c2c(Sc3c1cccc3)cccc2	0
367	144205481	O=C(Oc1c(C(=O)Nc2ccccc2)cccc1)NC	0
368	144205482	O=C1C(=Cc2sccc2)CCCC1=Cc1sccc1	0
369	144205484	O=C(Oc1ccc(NC(=O)C)cc1)C	0
370	144205485	S=C1N(Cc2ccccc2)CN(Cc2ccccc2)CS1	0
371	144205486	O=C(OC1CN(C)CCC1)C(O)(c1ccccc1)c1ccccc1	0
372	144205487	O=C(N[C@@H]1[C@@H](c2ccccc2)C1)[C@H]1NC(=O)CC1	0
373	144205490	O=C(N)[C@@H]1[C@@H](O)[C@H](O)[C@@H](O)[C@H](O)O1	0
374	144205492	O=C([C@@H](NC(=O)[C@H]1NC(=O)CC1)Cc1[nH]cnc1)N1[C@H](C(=O)N)CCC1	0
375	144205493	P(=O)(OP(=O)(O)O)(OCCc1c(C)[n+](Cc2c(N)nc(C)nc2)cs1)O	0
376	144205497	Ic1c(O)c(I)cc(I)c1CC(C(=O)O)CC	0
377	144205501	Clc1cc2C(c3ccccc3)=NCC(=S)N(C)c2cc1	1
378	144205502	S(=O)(=O)(N)c1cc(OC)c(OC)c(C(=O)NCC2N(CC=C)CCC2)c1	0
379	144205503	C(N1CCCCC1)C1Oc2c(OC1)cccc2	0
380	144205518	Clc1ccc(OCC(=O)OCCNC23CC4CC(C2)CC(C3)C4)cc1	0
381	144205528	O=C(N/C=C\1/C(=O)N[C@@H]([C@@H]2NC(N)=N[C@@H](O)C2)C(=O)NC[C@H](NC(=O)C[C@@H](N)CCCN)C(=O)N[C@@H](CO)C(=O)N[C@@H](CO)C(=O)N/1)N	0
382	144205529	O=C(N[C@@H]1C(=O)N2[C@@H](C(=O)O)C(C)(C)S[C@H]12)C(Oc1ccccc1)CC	0
383	144205530	O=C(O)COc1c(/C=N/NC(=O)c2ccncc2)cccc1	0
384	144205531	O=C(C)[C@@]1(O)C[C@H](O[C@@H]2O[C@@H](C)[C@@H](O)[C@@H](N)C2)c2c(O)c3C(=O)c4c(O)cccc4C(=O)c3c(O)c2C1	0
385	144205536	O=C1NC(=O)[C@@H]2[C@H]1[C@H]1C=C[C@@H]2C1	0
386	144205540	OC(CCC[C@@H](C)[C@@H]1[C@]2(C)[C@H](/C(=C/C=C/3\C(=C)CC[C@H](O)C\3)/CCC2)CC1)(C)C	0
387	144205541	OC(CCC[C@@H](C)[C@@H]1[C@]2(C)[C@H](/C(=C/C=C/3\C(=C)[C@@H](O)C[C@H](O)C\3)/CCC2)CC1)(C)C	0
388	144205542	O[C@@H](C(O)(C)C)CC[C@@H](C)[C@@H]1[C@]2(C)[C@H](/C(=C/C=C/3\C(=C)CC[C@H](O)C\3)/CCC2)CC1	0
389	144205544	O=C(O)CCC/C=C\C/C=C\C/C=C\C/C=C\C/C=C\CC	0
390	144205545	O=C(O)CC/C=C\C/C=C\C/C=C\C/C=C\C/C=C\C/C=C\CC	0
391	144205547	O=C(OC)C(CN)c1c2c([nH]c1)ccc(OC)c2	0
392	144205551	[Hg](OB(O)O)c1ccccc1	0
393	144205555	Clc1c(N(CC=C)C2=NCCN2)c(Cl)ccc1	0
394	144205561	O[C@@H]1[C@@H]2Oc3c(O)ccc4c3[C@@]32[C@](O)([C@H](N(CC2CCC2)CC3)C4)CC1	0
395	144205563	O=C(OC)CCCCCC[C@@H]1[C@@H](/C=C/CC(O)(CCCC)C)[C@H](O)CC1=O	0
396	144205565	O=C(O)/C=C(/C=C/C=C(/C=C/c1c(C)c(C)c(OC)cc1C)\C)\C	0
397	144205568	O=C(O[C@]12[C@@H](O)[C@H](OC)[C@]3(O)[C@H](OC(=O)c4ccccc4)[C@H]1[C@H]([C@]14[C@@H](OC)C[C@@H](O)[C@]5(COC)[C@H]1[C@@H](OC)[C@H]2C4N(CC)C5)C3)C	0
398	144205575	O=C(N[C@H](CO)C)[C@@H]1C=C2[C@H](N(C)C1)Cc1c3c([nH]c1)cccc23	0
399	144205587	O(C)[C@@H]1[C@@H](O[C@@H]2O[C@@H](C)[C@H](O)[C@@H](OC)C2)[C@H](C)O[C@@H](O[C@H]\2[C@@H](C)/C=C/C=C\3/[C@]4(O)[C@@H]([C@H](O)C(C)=C[C@H]4C(=O)O[C@@H]4C[C@@]5(O[C@H]([C@H](CC)C)[C@@H](C)CC5)O[C@@H](C4)C/C=C/2\C)OC/3)C1	0
400	144205595	O=C(C)[C@@H]1[C@]2(C)[C@H]([C@H]3[C@@H]([C@]4(C)[C@H](C[C@H](O)CC4)CC3)CC2)CC1	0
401	144205597	P(=O)(OP(=O)(OC[C@@H]1[C@@H](O)[C@@H](O)[C@H](n2c3ncnc(N)c3nc2)O1)O)(OP(=O)(O)O)O	0
402	144205601	O=C(O)[C@H](N)C(CC)C	0
403	144205607	O=C(O[C@@H]\1[C@@H](OC)/C=C\C=C(/C)\C(=O)NC=2C(=O)C(=C(NCC=C)C(=O)C=2)C[C@@H](C)C[C@H](OC)[C@H](O)[C@@H](C)/C=C/1\C)N	1
404	144205608	O=C(NC)[C@@H](NC(=O)[C@@H](CC(=O)NO)CC(C)C)Cc1c2c([nH]c1)cccc2	0
405	144205609	O(C)[C@H]1[C@H](O)CC[C@@H](/C=C(\C)/[C@@H]2[C@H](C)[C@@H](O)CC(=O)[C@H](CC=C)/C=C(\C)/C[C@H](C)C[C@H](OC)[C@@H]3[C@@H](OC)C[C@@H](C)[C@](O)(C(=O)C(=O)N4[C@H](C(=O)O2)CCCC4)O3)C1	0
406	144205611	O[C@@H]1[C@H](O)CN2[C@@H]1[C@H](O)CCC2	0
407	144205613	Clc1cc2nc(/C=C/c3cc(C(SCCC(=O)O)SCCC(=O)N(C)C)ccc3)ccc2cc1	0
408	144205618	O=C(O[C@H]1[C@@H](C)O[C@@H](Oc2c(C)c(O)c3c(O)c4C(=O)[C@@H](O[C@@H]5O[C@H](C)[C@@H](O)[C@H](O[C@@H]6O[C@H](C)[C@@H](O)[C@H](O[C@@H]7O[C@@H](C)[C@H](OC(=O)C)[C@](O)(C)C7)C6)C5)[C@H]([C@H](OC)C(=O)[C@@H](O)[C@H](O)C)Cc4cc3c2)C[C@H]1O[C@H]1O[C@H](C)[C@H](OC)[C@H](O)C1)O	0
409	144205643	O=C(O)[C@@H](N)/C=C/OCCN	0
410	144205653	O=C(OC[C@@H](O)[C@@H]1[C@H](O)[C@@H](O)CO1)CCCCCCCCCCCCCCCCC	0
411	144205660	O=C(O[C@@H]1C(C)=C2[C@@H](OC(=O)C)C(=O)[C@]3(C)[C@@H](O)C[C@@H]4[C@](OC(=O)C)([C@H]3[C@H](OC(=O)c3ccccc3)[C@@](O)(C2(C)C)C1)CO4)[C@H](O)[C@@H](NC(=O)c1ccccc1)c1ccccc1	0
412	144205675	O=C(OCN1C(=O)N(CC#C)CC1=O)[C@@H]1[C@@H](C=C(C)C)C1(C)C	0
413	144205687	P(=O)(O)(O)[C@@H](NC(=O)[C@@H](N)C)C	0
414	144205691	P(=O)(OCCc1c(C)[n+](Cc2c(N)nc(C)[n+H]c2)cs1)([O-])[O-]	0
415	144205702	S=C(N=Nc1ccc(NN=C(N)N)cc1)N	0
416	144205706	S(=O)(=O)(C(S(=O)(=O)CC)(CC)C)CC	0
417	144205708	S=C(NN=C1C(=O)N(C)c2c1cccc2)N	1
418	144205711	O=C(O)[C@@H](N)CCCCN	0
419	144205733	S(C=1[C@H](C)[C@@H]2[C@@H]([C@H](O)C)C(=O)N2C=1C(=O)[O-])C1C[n+]2n(cnc2)C1	0
420	144205736	O=C(OCCCCCCCCC(=O)O)/C=C(/C[C@H]1[C@H](O)[C@H](O)[C@@H](C[C@H]2[C@H]([C@H]([C@@H](O)C)C)O2)CO1)\C	0
421	144205742	OC[C@@H]1C=C[C@@H](n2c3nc(N)nc(NC4CC4)c3nc2)C1	0
422	144205745	O=C1N=C(N)Nc2n([C@@H]3C(=C)[C@H](CO)[C@@H](O)C3)cnc12	0
423	144205746	FC=1C(N)=NC(=O)N([C@H]2O[C@@H](CO)SC2)C=1	0
424	144205752	FC(F)(F)c1c(NC(=O)[C@@H]2[C@]3(C)[C@H]([C@H]4[C@@H]([C@]5(C)[C@H](NC(=O)C=C5)CC4)CC3)CC2)cc(C(F)(F)F)cc1	0
425	144205756	O([C@@H]1[C@@H](C)C(=O)[C@@H](C)C(=O)O[C@H](CC)[C@@]2(C)OC(=O)N(CCCCn3cc(-c4cnccc4)nc3)[C@@H]2[C@@H](C)C(=O)[C@H](C)C[C@]1(OC)C)[C@H]1[C@H](O)[C@@H](N(C)C)C[C@@H](C)O1	0
426	144205766	O=C(N[C@H]1[C@H](O[C@@H]2[C@H](O)[C@@H](NC)[C@](O)(C)CO2)[C@@H](O)[C@H](O[C@@H]2[C@H](O)[C@@H](O)[C@H](O)[C@@H](CN)O2)[C@@H](N)C1)C(O)CN	0
427	144205770	O(C)[C@@H]1[C@H](C)[C@H]2C34OOC(C)(O[C@H]3O1)CC[C@H]4[C@H](C)CC2	0
428	144205775	O=C(OC1[C@H](C)[C@H]2C34OOC(C)(OC3O1)CC[C@H]4[C@H](C)CC2)CCC(=O)O	1
429	144205777	OC(CNC(CCc1ccc(O)cc1)C)c1ccc(O)cc1	0
430	144205782	O=C(Nc1ccc(C(=O)O)cc1)[C@@H](NC(=O)c1ccccc1)Cc1ccc(O)cc1	0
431	144205783	Clc1c(-c2c(C(=O)N[C@@H]3C(=O)N4[C@@H](C(=O)O)C(C)(C)S[C@H]34)c(C)on2)c(F)ccc1	0
432	144205784	Clc1c(Cl)cccc1Oc1c(Cl)cc2[nH]c(SC)nc2c1	0
433	144205787	S=C1N(CC(=O)O)C(=O)/C(=C\C(=C\c2ccccc2)\C)/S1	1
434	144205806	O=C(N[C@H](C(=O)N[C@@H](C(=O)N[C@H](C(=O)N[C@H](C(=O)N1[C@@H](C(=O)NCC(=O)N)CCC1)CCCN=C(N)N)CC(C)C)Cc1c2c([nH]c1)cccc2)Cc1ccc(O)cc1)[C@@H](NC(=O)[C@@H](NC(=O)[C@@H](NC(=O)[C@H]1NC(=O)CC1)Cc1[nH]cnc1)Cc1c2c([nH]c1)cccc2)CO	0
435	144205808	[As]12O[As]3O[As](O1)O[As](O3)O2	0
436	144205810	FC(F)(F)C(=O)N[C@@H]1[C@H](O)[C@H](C)O[C@@H](O[C@@H]2c3c(O)c4C(=O)c5c(OC)cccc5C(=O)c4c(O)c3C[C@@](O)(C(=O)COC(=O)CCCC)C2)C1	0
437	144205811	[SH0](=O)(C(c1ccccc1)c1ccccc1)CC(=O)NO	0
438	144205814	Clc1cc(OC[C@H](O)/C=C/[C@@H]2[C@@H](C/C=C\CCCC(=O)O)[C@@H](O)C[C@H]2O)ccc1	0
439	144205822	O(C)c1c(OC)ccc(C2=NN=C(C)C(CC)c3c2cc(OC)c(OC)c3)c1	0
440	144205823	F/C(/COc1cc2[nH]c3c(c2cc1)cccc3)=C/1\C2CCN(C\1)CC2	0
441	144205825	S(=O)(=O)(NC(=O)[C@H](C)c1ccc(CC(C)C)cc1)C	0
442	144205828	OC(CC)c1ccccc1	0
443	144205834	FC(F)(F)COCC(F)(F)F	0
444	144205836	N=C(N)n1nccc1	0
445	144205837	[Bi](OC(O[Bi]O)=O)O	0
446	144205840	SC[C@H](N)C(=O)OC	0
447	144205842	S(=O)(=O)(O)c1c2c(c(OCC)cc1)nccc2	0
448	144205847	OC(C#C)(CC)C	0
449	144205848	O=C(N(CC)CC)c1cnccc1	0
450	144205849	O(C)c1c(OC)c2c(cc1OC)CC[C@H](NC)C=1C2=CC=C(OC)C(=O)C=1	0
451	144205850	OC(CN(C)C)C	0
452	144205854	SC[C@H](N)C(=O)OCC	0
453	144205857	O=C(O)[C@@H](N)[C@@H](CC)C	0
454	144205859	S=C=Nc1ccc(N=C=S)cc1	0
455	144205865	[Bi-]([O+H2])O[Bi-][O+H2]	0
456	144205867	C=C1C(C)(C)[C@@H]2C[C@H]1CC2	0
457	144205869	O[C@@H]1[C@H](O)C(O)OC[C@H]1O	0
458	144205871	O=C(OCc1ccccc1)c1cnccc1	0
459	144205874	[Si](OC)(OC)(OC)CCC[N+](CCCCCCCCCCCCCCCCCC)(C)C	0
460	144205881	FC(F)(F)C(F)(F)C(F)(F)C(F)(F)C(F)(F)C(F)(F)F	0
461	144205885	O=C(O)[C@@H](NC(=O)[C@H]1N(C(=O)[C@@H](NC(=O)[C@@H](NC(=O)[C@@H](NC(=O)[C@@H](NC(=O)[C@@H](NC(=O)CNC)CCCN=C(N)N)C(C)C)Cc2ccc(O)cc2)C(C)C)Cc2[nH]cnc2)CCC1)C	0
462	144205890	O=C(N)C1c2c(cccc2)CCc2c1cccc2	0
463	144205892	O=C(NCC(=O)N)[C@@H](NC(=O)[C@H]1N(C(=O)[C@H]2NC(=O)[C@H](CC(=O)N)NC(=O)[C@H](CCC(=O)N)NC(=O)[C@H]([C@H](CC)C)NC(=O)[C@H](Cc3ccc(O)cc3)NC(=O)[C@@H](N)CSSC2)CCC1)CC(C)C	0
464	144205894	O[C@@H]1C/C(=C\C=C/2\[C@H]3[C@@](C)([C@@H]([C@@H](/C=C/[C@@H](C(C)C)C)C)CC3)CCC\2)/[C@@H](C)CC1	0
465	144205899	Clc1c(Oc2c(Cl)ccc(NC(=O)NC(=O)c3c(F)cccc3F)c2)ncc(C(F)(F)F)c1	0
466	144205902	O([C@H]1[C@H](O[C@@H]2[C@H](N)[C@@H](O)[C@H](O)[C@@H](CO)O2)[C@@H](N)C[C@@H](N)[C@@H]1O)[C@H]1[C@H](O)[C@H](O[C@@H]2[C@H](N)[C@@H](O)[C@H](O)[C@H](CN)O2)[C@@H](CO)O1	0
467	144205909	O[C@H](CN(C)C)C	0
468	144205911	O=C(O)c1ccc(CCC)cc1	0
469	144205913	O=C(OC)CCCCCCCCC=C	0
470	144205915	O=C(O)C1=NC(=O)NC(=O)N1	0
471	144205918	S(=O)(=O)(O)c1ccc(CC)cc1	0
472	144205920	Ic1c(O)c(I)cc([N+](=O)[O-])c1	0
473	144205921	O=NOCC	0
474	144205923	ClC(Cl)(Cl)[C@H]1O[C@@H]2[C@@H](O)[C@@H]([C@H](O)CO)O[C@@H]2O1	0
475	144205927	S(=O)(=O)([O-])c1c(O)c(C(c2ccc(N(C)C)cc2)=C2C=CC(=[N+](C)C)C=C2)c2c(c1)cc(S(=O)(=O)[O-])cc2	0
476	144205928	S(=O)(=O)([O-])c1c2c(Nc3ccccc3)ccc(N=Nc3c4c(O)cc(S(=O)(=O)[O-])cc4cc(S(=O)(=O)[O-])c3)c2ccc1	0
477	144205933	O=C1C2CC3(O)CC1CC(C3)C2	0
478	144205935	[Sb](S[Sb](S)S)(S)S	0
479	144205938	Oc1cc(O)cc(O)c1	0
480	144205940	O=C(O)C(=O)C[C@H](O)[C@@H](NC(=O)C)[C@@H](O)[C@H](O)[C@H](O)CO	0
481	144205941	O=C(O)c1cc(O)c2O[Bi]Oc2c1	0
482	144205946	O=C1/C(=C/C=C2C=CC(=C(N)N)C=C2)/C=CC(C(=N)N)=C1	0
483	144205948	C(=C/C=C/C(=C/C=C/C=C(/C=C/C=C(/C=C/C=C(/CCC=C(C)C)\C)\C)\C)/C)(\C=C\C=C(\CCC=C(C)C)/C)/C	0
484	144205949	O=C1C(C)(C)C2CC1(C)CC2	0
485	144205951	O=C1O[Bi]Oc2c1cccc2	0
486	144205954	SCCN(C)C	0
487	144205955	O(O)C(=O)C	0
488	144205963	P(=O)(OC[C@@H]1[C@@H](O)[C@H](O)[C@@](O)(COP(=O)([O-])[O-])O1)(O)[O-]	0
489	144205966	P(=O)(OC[C@H](O)CO)(O)O	0
490	144205969	P(=O)(OP(=O)([O-])[O-])(OP(=O)([O-])[O-])[O-]	0
491	144205971	S(=O)(=O)([O-])CC(S)CS	0
492	144205972	O=C(OCCOCCN(CC)CC)C(CC)(CC)c1ccccc1	0
493	144205973	O=C(O)[C@@H](NC(=O)[C@@H](NC(=O)[C@@H](NC(=O)[C@@H](NC(=O)[C@@H](N)CCCN=C(N)N)CCCCN)CC(=O)O)C(C)C)Cc1ccc(O)cc1	0
494	144205977	FC(F)(F)C(F)(F)C(F)(F)C(F)(F)C(F)(F)F	0
495	144205978	FC(F)(F)C(OCF)C(F)(F)F	0
496	144205980	O=C(OCC1[N+](C)(C)CCCC1)C(O)(c1ccccc1)c1ccccc1	0
497	144205981	C(c1sccc1)(c1sccc1)=C1CN(C)CCC1	0
498	144205982	O=C1C(O)=C(C)N(C)C=C1	0
499	144205984	O=C(O)CCC/C=C/1\O[C@@H]2[C@@H]([C@@H](/C=C/[C@@H](O)CCCCC)[C@H](O)C2)C\1	0
500	144205988	O=C(O[C@H]1[C@H](C)[C@H](O)[C@H](C)[C@@H](O)[C@@H](C)/C=C/C=C(/C)\C(=O)NC=2/C(=C/NN3CCN(C4CCCC4)CC3)/C(=O)c3c(c(O)c(C)c4O[C@@](C)(C(=O)c34)O/C=C/[C@H](OC)[C@H]1C)C=2O)C	0
501	144205989	P(=O)(OC(OC(=O)CC)C(C)C)(CC(=O)N1[C@H](C(=O)O)C[C@@H](C2CCCCC2)C1)CCCCc1ccccc1	0
502	144205990	O=C(O[C@H]1[C@@H]([N+]2(CC=C)CCCC2)C[C@@H]2[C@]1(C)CC[C@@H]1[C@]3(C)[C@H](C[C@H](O)[C@@H](N4CCOCC4)C3)CC[C@@H]21)C	0
503	144205992	O=[N+]([O-])c1cc(C2C(C(=O)OC)=C(C#N)NC(C)=C2C(=O)OC(C)C)ccc1	1
504	144205996	O=C(O[C@@H]1[C@]2(C)[C@H]([C@H]3C(=C4C(=CC(=O)CC4)CC3)C=C2)CC1)C	0
505	144206000	FCC=1N(c2c(C)cccc2)C(=O)c2c(N=1)ccc(N)c2	0
506	144206001	S(CC1=C(C(=O)O)N2C(=O)[C@@H](NC(=O)[C@H](NC(=O)C=3C(=O)C=C(C)NC=3)c3ccc(O)cc3)[C@H]2SC1)c1n(C)nnn1	0
507	144206006	O[C@]1(C#C)[C@]2(CC)[C@H]([C@H]3[C@H](C(=C)C2)[C@@H]2C(=CCCC2)CC3)CC1	0
508	144206008	ClCC(=O)[C@@]1(OC(=O)CC)[C@@H](C)C[C@@H]2[C@]1(C)C[C@H](O)[C@]1(F)[C@]3(C)C([C@@H](F)C[C@@H]21)=CC(=O)C=C3	0
509	144206009	O=C(O)C=1NC=2C(=O)C=C3Oc4c(N=C3C=2C(=O)C=1)cccc4	0
510	144206015	S(=O)(=O)([O-])Cn1c(SCC2=C(C(=O)[O-])N3C(=O)[C@@H](NC(=O)[C@H](O)c4ccccc4)[C@H]3SC2)nnn1	0
511	144206017	O=C(N[C@@H]1C(=O)N2C(C(=O)O)=CCS[C@H]12)/C(=N\OC)/c1nc(N)sc1	0
512	144206020	S(CC1=C(C(=O)O)N2C(=O)[C@@H](NC(=O)/C(=N\OC)/c3nc(N)sc3)[C@H]2SC1)c1n(C)nnn1	0
513	144206021	P(=O)(OCC(=O)[C@]1(O)[C@]2(C)[C@H]([C@H]3[C@H]([C@@H](O)C2)[C@]2(C)C(=CC(=O)CC2)CC3)CC1)([O-])[O-]	0
514	144206027	S(=O)(=O)(C)N1C(=O)N(C(=O)N[C@@H](C(=O)N[C@@H]2C(=O)N3[C@@H](C(=O)O)C(C)(C)S[C@H]23)c2ccccc2)CC1	0
515	144206033	O=C(NCCCC(=O)O)[C@H](O)C(CO)(C)C	0
516	144206034	Fc1cc2[C@]3(C(=O)NC(=O)N3)C[C@@H](C(=O)N)Oc2cc1	0
517	144206036	SCC(NCCNC(C(=O)OCC)CS)C(=O)OCC	0
518	144206037	O=C1N(CO)C(=O)CC1	0
519	144206038	O=C(OC)[C@H]1[C@@](O)(CC)C[C@H](O[C@@H]2O[C@@H](C)[C@@H](O[C@@H]3O[C@@H](C)[C@@H](O[C@@H]4O[C@@H](C)C(=O)CC4)[C@@H](O)C3)[C@@H](N(C)C)C2)c2c(O)c3C(=O)c4c(O)cccc4C(=O)c3cc12	0
520	144206039	O=C(OCC(=O)[C@]12[C@]3(C)[C@H]([C@H]4[C@H]([C@@H](O)C3)[C@]3(C)C(=CC(=O)C=C3)CC4)C[C@H]1O[C@@H](C1CCCCC1)O2)C(C)C	0
521	144206040	O=C(O)[C@@H](NC(=O)c1ccc(CCc2c3C(=O)N=C(N)Nc3[nH]c2)cc1)CCC(=O)O	0
522	144206049	N(C)(C)c1ccc(C(c2ccc(N(C)C)cc2)=C2C=CC(=NC)C=C2)cc1	0
523	144206052	ClC(Cl)C(=O)N[C@@H]([C@H](O)c1ccc(S(=O)(=O)C)cc1)COC(=O)CN	0
524	144206057	Cl[C@H]1[C@H](OC)C[C@H](/C=C(\C)/[C@@H]2[C@H](C)[C@@H](O)CC(=O)[C@H](CC)/C=C(\C)/C[C@H](C)C[C@H](OC)[C@@H]3[C@@H](OC)C[C@@H](C)[C@](O)(C(=O)C(=O)N4[C@H](C(=O)O2)CCCC4)O3)CC1	0
525	144206063	O(CCO)[C@H]1[C@H](OC)C[C@H](C[C@@H](C)[C@H]2OC(=O)[C@H]3N(C(=O)C(=O)[C@@]4(O)[C@H](C)CC[C@H](O4)C[C@H](OC)/C(/C)=C/C=C/C=C/[C@@H](C)C[C@@H](C)C(=O)[C@H](OC)[C@H](O)/C(/C)=C/[C@@H](C)C(=O)C2)CCCC3)CC1	0
526	144206066	O=C(NC1=NC(=O)N([C@H]2[C@@H](O)[C@H](O)[C@@H](CO)O2)C=C1)CCCCCCCCCCCCCCCCCCCCC	0
527	144206067	O=C(N[C@H](C(=O)N[C@@H](C(=O)N[C@H](C(=O)N[C@H](C(=O)N1[C@H](C(=O)NCC)CCC1)CCCN=C(N)N)CC(C)C)Cc1c2c([nH]c1)cccc2)Cc1ccc(O)cc1)[C@@H](NC(=O)[C@@H](NC(=O)[C@@H](NC(=O)[C@H]1NC(=O)CC1)Cc1[nH]cnc1)Cc1c2c([nH]c1)cccc2)CO	0
528	144206068	O=C(O[C@H]1[C@H](OC)C[C@H](C[C@@H](C)[C@H]2OC(=O)[C@H]3N(C(=O)C(=O)[C@@]4(O)[C@H](C)CC[C@H](O4)C[C@H](OC)/C(/C)=C/C=C/C=C/[C@@H](C)C[C@@H](C)C(=O)[C@H](OC)[C@H](O)/C(/C)=C/[C@@H](C)C(=O)C2)CCCC3)CC1)C(CO)(CO)C	0
529	144206070	O=C(O)C1CCC(C#N)(c2cc(OC3CCCC3)c(OC)cc2)CC1	0
530	144206080	O=C(N[C@H]1[C@H](O[C@@H]2[C@H](O)[C@@H](N)[C@H](O)[C@@H](CO)O2)[C@@H](O)[C@H](O[C@@H]2[C@H](N)CC[C@@H](CN)O2)[C@@H](N)C1)[C@@H](O)CCN	0
531	144206091	O[C@H]1C[C@@H]2[C@@](C)([C@@H]3[C@H]([C@H]4[C@@](C)([C@@H]([C@@H](CCCC(C)C)C)CC4)CC3)CC2)CC1	0
532	144206092	S(CC(=O)O[C@H]1C2(C)C(C)CC[C@]3([C@@H](C)[C@H](O)[C@@](C=C)(C)C1)[C@H]2C(=O)CC3)CCN(CC)CC	0
533	144206093	S(C(=O)c1occc1)CC1=C(C(=O)O)N2C(=O)[C@@H](NC(=O)/C(=N\OC)/c3nc(N)sc3)[C@H]2SC1	0
534	144206094	Oc1c(Cc2c(O)c(-n3nc4c(n3)cccc4)cc(C(CC(C)(C)C)(C)C)c2)cc(C(CC(C)(C)C)(C)C)cc1-n1nc2c(n1)cccc2	0
535	144206098	O=C(O)[C@H](CC)[C@H]1[C@@H](C)C[C@H](C)[C@H]([C@H]([C@H](O)[C@@H](C(=O)[C@H](CC)[C@@H]2[C@@H](C)C[C@@H](C)[C@@]3(O2)O[C@@]2([C@H](O)C=C3)O[C@](C)([C@@H]3O[C@@H](C)[C@@](O)(CC)CC3)CC2)C)C)O1	0
536	144206099	O(CCOCCOCCOCCOCCOCCOCCOCCOCCOCCOCCCCCCCCCCCCCCCC)CCOCCOCCOCCOCCOCCOCCOCCOCCOCCO	0
537	144206100	O=C(OCCCN1C(C)CCCC1)c1ccccc1	0
538	144206101	OC(CN)c1cc(O)ccc1	0
539	144206102	S(=O)(=O)([O-])c1cc(N)c2C(=O)C(=NNc3c(C)cc(-c4cc(C)c(NN=C5C(=O)c6c(N)cc(S(=O)(=O)[O-])cc6C=C5S(=O)(=O)[O-])cc4)cc3)C(S(=O)(=O)[O-])=Cc2c1	0
540	144206104	S(=O)(=O)([O-])N1[C@H](COC(=O)N)[C@H](NC(=O)/C(=N\OCC(=O)[O-])/c2[n+H]c(N)sc2)C1=O	0
541	144206105	[S+](CCC(N)C(=O)O)(C)C	0
542	144206107	O=C1C[C@H]2[C@@](C)([C@@H]3[C@H]([C@H]4[C@@](C)(C=CC4)CC3)CC2)CC1	0
543	144206110	O=C(OCC)C=1C(=O)c2c(NC=1)cc(OCC(C)C)c(OCC(C)C)c2	0
544	144206111	O=C(O)Cc1c(c(-c2ccc(OC)cc2)no1)-c1ccc(OC)cc1	0
545	144206113	S(=O)(=O)([O-])C1N(C)C=2C(=CC(=NNC(=O)N)C(=O)C=2)C1	0
546	144206115	O=[N+]([O-])c1ccc(-n2[n+](-c3c(OC)cc(-c4cc(OC)c(-[n+]5n(-c6ccc([N+](=O)[O-])cc6)nc(-c6ccccc6)n5)cc4)cc3)nc(-c3ccccc3)n2)cc1	0
547	144206116	P(=O)(OC[C@H](OC(=O)CCCCCCCCCCCCCCC)COC(=O)CCCCCCCCCCCCCCC)(OCC[N+](C)(C)C)[O-]	0
548	144206117	O=C(O[C@H]1[C@H](OC)[C@@H](C(=O)OC)[C@@H]2[C@H](C1)CN1[C@@H](c3[nH]c4c(c3CC1)ccc(OC)c4)C2)COc1ccc(OC)cc1	0
549	144206118	S(=O)(=O)([O-])c1cc(C(=O)OCC(=O)[C@@]2(O)[C@H](C)C[C@@H]3[C@]2(C)C[C@H](O)[C@]2(F)[C@]4(C)C(=CC(=O)C=C4)CC[C@@H]32)ccc1	0
550	144206119	P(=O)(OP(=O)(OC[C@@H]1[C@@H](O)[C@@H](O)[C@H](n2c3ncnc(N)c3nc2)O1)[O-])(OC[C@@H](O)[C@@H](O)[C@@H](O)CN1c2c(N=C3C(=O)NC(=O)N=C13)cc(C)c(C)c2)[O-]	0
551	144206124	O=C(O)[C@H](CC(=O)N1C[C@H]2[C@@H](C1)CCCC2)Cc1ccccc1	0
552	144206125	SCCNC(=O)CCNC(=O)C(O)C(COP(=O)(OP(=O)(OC[C@@H]1[C@@H](OP(=O)(O)[O-])[C@@H](O)[C@H](n2c3ncnc(N)c3nc2)O1)[O-])[O-])(C)C	0
553	144206126	S(CC1=C(C(=O)O)N2C(=O)[C@@H](NC(=O)/C(=N\OC)/c3nc(N)sc3)[C@H]2SC1)c1sc(CC(=O)O)c(C)n1	0
554	144206128	S(=O)(=O)([O-])CCCS(=O)(=O)[O-]	0
555	144206129	O=C(OCCN(CC)CC)c1cnccc1	0
556	144206131	O=C1N(O)C(CC(CC(C)(C)C)C)=CC(C)=C1	1
557	144206133	Clc1cc2S(=O)(=O)N(C)c3c(C(NCCCCCCC(=O)O)c2cc1)cccc3	0
558	144206147	O[C@H]1C=C(C)[C@H](/C=C/C(=C/C=C/C(=C/C=C/C=C(/C=C/C=C(/C=C/C=2C(C)(C)C[C@H](O)CC=2C)\C)\C)/C)/C)C(C)(C)C1	1
559	144206148	O=C(N[C@H]1[C@H](O[C@H]2[C@H](O)[C@@H](O)[C@H](O[C@H]3[C@H](O)[C@@H](CO)OC(O)[C@@H]3NC(=O)C)OC2C(=O)O)O[C@H](CO)[C@@H](O)C1O[C@@H]1[C@H](O)[C@@H](O)C(O)[C@@H](C(=O)O)O1)C	0
560	144206149	S(C(CNC(=O)[C@H](N)C(C)C)(C)C)CC(=O)O[C@H]1[C@]2(C)[C@H](C)CC[C@]3([C@@H](C)[C@H](O)[C@@](C=C)(C)C1)[C@H]2C(=O)CC3	0
561	144206150	O=[N+]([O-])c1c2c(nc3c(c2)CN2C(=O)C4=C([C@@](O)(CC)C(=O)OC4)C=C32)ccc1	0
562	144206151	O=C(OC1C[C@@H]2[N+](C)(C)[C@@H]([C@H]3O[C@@H]23)C1)C(O)(c1sccc1)c1sccc1	0
563	144206153	O=C(O[C@@H]1[C@]2(C)[C@H]([C@H]3[C@@H]([C@@]4(C)C(C)=CC(=O)C[C@@H]4CC3)CC2)CC1)CCCCCC	0
564	144206157	C(c1sccc1)(c1sccc1)=C1C[N+@]2(C)[C@@H](CC1)CCCC2	0
565	144206159	N[C@H](Cc1ccccc1)C	0
566	144206161	Clc1cc2N(c3ccccc3)C(=O)CC(=O)N(C)c2cc1	0
567	144206162	Clc1cc2C(c3ccccc3)=NCc3n(-c2cc1)cnn3	0
568	144206163	O(CC)c1c2O[C@H]3[C@@H](O)C=C[C@H]4[C@@H]5N(C)CC[C@]34c2c(cc1)C5	0
569	144206164	O=C(N(c1ccccc1)C1CCN(CCc2ccccc2)CC1)CC	0
570	144206167	O[C@@H]1[C@@H]2Oc3c(O)ccc4c3[C@@]32[C@H]([C@H](N(CC=C)CC3)C4)C=C1	0
571	144206169	Oc1c2[C@H]3[C@H](C(C)(C)Oc2cc(CCCCC)c1)CCC(C)=C3	0
572	144206170	Clc1c(C2=NCc3n(c(C)nn3)-c3c2cc(Cl)cc3)cccc1	0
573	144206172	n1(-c2ccccc2)nnnc1	0
574	144206173	O=C(O[C@]1([C@H](C)CN(C)CC1)c1ccccc1)CC	0
575	144206178	O(C)[C@@H]1[C@@H](C)O[C@@H](O[C@@H]2[C@@H](C)O[C@@H](O[C@@H]3[C@@H](C)O[C@@H](O[C@@H]4C[C@@H]5[C@@](C)([C@@H]6[C@H]([C@]7(O)[C@](C)([C@H](O)C6)[C@@H](C6=CC(=O)OC6)CC7)CC5)CC4)C[C@@H]3O)C[C@@H]2O)C[C@@H]1O	0
576	144206179	ClC(Cl)C(F)(F)OC	0
577	144206181	F[C@@H]1C=2[C@@](C)([C@@]3(F)[C@@H](O)C[C@]4(C)[C@@](OC(=O)CCC)(C(=O)COC(=O)C)CC[C@H]4[C@@H]3C1)C=CC(=O)C=2	0
578	144206182	[N+H3][C@H]1[C@H](N)CCCC1	0
579	144206185	S(=O)(=O)(N(C[C@@H](OP(=O)([O-])[O-])[C@@H](NC(=O)O[C@@H]1COCC1)Cc1ccccc1)CC(C)C)c1ccc(N)cc1	0
580	144206186	O=C1NCc2c3c4n([C@]5(C)[C@@](O)(CO)C[C@@H](O5)n5c4c(c4c5cccc4)c12)c1c3cccc1	0
581	144206187	S(=O)(=O)(N(C[C@@H](O)[C@@H](NC(=O)O[C@@H]1[C@H]2[C@@H](OC1)OCC2)Cc1ccccc1)CC(C)C)c1ccc(N)cc1	0
582	144206191	O=C1C=C2[C@@H]([C@H]3C(=C)C[C@]4(CC)[C@](O)(C#C)CC[C@H]4[C@@H]3CC2)CC1	1
583	144206192	O=C(O[C@@H]1C2CCN(C1)CC2)N1[C@@H](c2ccccc2)c2c(cccc2)CC1	0
584	144206193	O=C(OCC(OCn1c2NC(N)=NC(=O)c2nc1)CO)[C@@H](N)C(C)C	0
585	144206194	O=C(N(CC)CC)[C@]1([C@@H](CN)C1)c1ccccc1	0
586	144206196	P(F)(=O)(OC(C)C)OC(C)C	0
587	144206198	Clc1c(C(C#N)c2ccc(Cl)cc2)c(Cl)cc(N2C(=O)NC(=O)C=N2)c1	1
588	144206200	O/N=C\1/C=C2[C@@H]([C@@H]3[C@H]([C@H]4[C@@](CC)([C@](O)(C#C)CC4)CC3)CC2)CC/1	1
589	144206202	O=C(OCCC)c1c(O)cccc1	0
590	144206204	Oc1c(CCCCC)ccc(C)c1	0
591	144206206	O=C(N(CCO)CCO)CCCCCCCCCCC	0
592	144206208	O=C(NCC(=O)N[C@@H]1C(=O)N[C@@H](CCCCN)C(=O)N[C@@H](CC(=O)N)C(=O)N[C@@H](Cc2ccccc2)C(=O)N[C@@H](Cc2ccccc2)C(=O)N[C@@H](Cc2c3c([nH]c2)cccc3)C(=O)N[C@@H](CCCCN)C(=O)N[C@@H](C(O)C)C(=O)N[C@@H](Cc2ccccc2)C(=O)N[C@@H](C(O)C)C(=O)N[C@@H](CO)C(=O)N[C@H](C(=O)O)CSSC1)[C@@H](N)C	0
593	144206210	O=C(N[C@@H]1C(=O)N2C(C(=O)[O-])=C(C[n+]3n(CCO)c(N)cc3)CS[C@H]12)/C(=N\OC)/c1nc(N)sc1	0
594	144206211	O=C([O-])c1c([O-])ccc(NN=C2C=C(C(=O)O)C(=O)C=C2)c1	0
595	144206215	S(CC1=C(C(=O)O)N2C(=O)[C@@H](NC(=O)/C(=N\OC)/c3nc(N)sc3)[C@H]2SC1)c1snnc1	0
596	144206217	O[C@@H]1C(=C)/C(=C/C=C/2\[C@H]3[C@@](C)([C@@H]([C@@H](CCCC(C)C)C)CC3)CCC\2)/C[C@@H](O)C1	0
597	144206221	O=C(OCC(=O)[C@]1(O)[C@]2(C)[C@H]([C@H]3C([C@]4(C)C(=CC(=O)CC4)CC3)=CC2)CC1)C	1
598	144206222	O=C(O[C@@H]1[C@]2(C)[C@H]([C@H]3[C@@H]([C@]4(C)C(=CC(=O)CC4)CC3)CC2)CC1)CCC(C)C	0
599	144206223	O[C@H]1CC(C)(C)C(/C=C/C(=C/C=C/C(=C/C=C/C=C(/C=C/C=C(/C=C/C=2C(C)(C)C[C@H](O)CC=2C)\C)\C)/C)/C)=C(C)C1	1
600	144206224	O=C1OC=C([C@@H]2[C@]3(C)[C@@]4(O[C@@H]4C2)[C@H]2[C@@H]([C@]4(C)[C@@H](C[C@@H](O)CC4)CC2)CC3)C=C1	0
601	144206227	S(=O)(=O)([O-])CCCC[N+]1=C(/C=C\C=C/C=C\C=C/2\N(CCCCS(=O)(=O)[O-])c3c(C\2(C)C)c2c(cc3)cccc2)C(C)(C)c2c3c(ccc12)cccc3	0
602	144206228	ClC(Cl)=C[C@@H]1[C@@H](C(=O)OCc2c(F)c(F)cc(F)c2F)C1(C)C	0
603	144206230	O=C(O)C(NC(=O)c1ccc(NCC2N(C)C=3C(=O)N=C(N)NC=3NC2)cc1)CCC(=O)O	0
604	144206231	S(SCCNC(=O)CCNC(=O)C(O)C(CO)(C)C)CCNC(=O)CCNC(=O)C(O)C(CO)(C)C	0
605	144206232	P(=O)(OCC(OC(=O)CCCCCCCCCCCCC)COC(=O)CCCCCCCCCCCCC)(OCC[N+](C)(C)C)[O-]	0
606	144206235	O=C([C@@H](NC(=O)[C@H]1NC(=O)N(C)C(=O)C1)Cc1[nH]cnc1)N1[C@H](C(=O)N)CCC1	0
607	144206237	OC(CCCC)c1ccccc1	0
608	144206239	O(CCN(CC)CC)C[C@@H]1[C@@H](O)[C@H](O)[C@@H](OCCN(CC)CC)[C@H](O)O1	0
609	144206243	O=C(OC1C(C(C)C)CCC(C)C1)c1c(O)cccc1	0
610	144206245	[Se](CC[C@H](N)C(=O)O)C	0
611	144206246	P(=O)(OCc1c(CN)c(O)c(C)nc1)(O)O	0
612	144206248	O=C(OC1C[C@@H]2N3[C@H](C1)CC(C(=O)C3)C2)c1c2c([nH]c1)cccc2	0
613	144206250	O(CCO)[C@@H]1[C@@H](O)[C@H](O)[C@@H](CO)O[C@@H]1O	0
614	144206255	O=C(OCCN1CCCCC1)C(O)(c1ccccc1)c1ccccc1	0
615	144206256	N([C@H](Cc1ccccc1)c1ccccc1)(C)C	0
616	144206257	C(CCCCCCC)CCCCCC[n+]1ccc(C)cc1	0
617	144206258	N(CCC=C1c2c(C(C)(C)c3c1cccc3)cccc2)(C)C	0
618	144206259	OC(C(NC)C)c1ccc(O)cc1	0
619	144206260	O(CCCCCC)c1c2c(c(C(N(CCCC)CCCC)=N)cc1)cccc2	0
620	144206261	Ic1c(N=CN(C)C)c(I)cc(I)c1CCC(=O)O	0
621	144206262	Ic1c(N(C(=O)C)C)c(I)c(C(=O)O)c(I)c1NC(=O)C	0
622	144206263	Ic1c(NC(=O)CCC)c(I)cc(I)c1CC(C(=O)O)CC	0
623	144206264	O=[N+]([O-])c1n(C)c(C(C)C)nc1	0
624	144206265	Clc1c(C(O)(CCN(C)C)c2ccccc2)cccc1	0
625	144206266	O(C)c1c(CN(C)C)c2OC(c3ccccc3)=C(C)C(=O)c2cc1	0
626	144206268	Oc1c2[C@@H]3OCC45[C@@H]3[C@@](C)(Oc2cc(C)c1)CC[C@H]4C(C)(C)CCC5	0
627	144206269	O(CCN1CCCC1)c1ccc([C@H]2[C@H](c3ccccc3)C(C)(C)Oc3c2ccc(OC)c3)cc1	0
628	144206270	N(C(CN1c2ncccc2Sc2c1cccc2)C)(C)C	0
629	144206271	O=C(OC)[C@@H]1[C@@H](OC)[C@@H](OC)C[C@H]2[C@@H]1C[C@H]1N(C2)CCc2c3c([nH]c12)cc(OC)cc3	0
630	144206274	S(CC(O)CNC(C)(C)C)c1scc(-c2sc(C(=O)N)cc2)n1	0
631	144206277	O=C(OC(C)C)Nc1cc2[nH]c(-c3ncsc3)nc2cc1	0
632	144206280	O=C(O[C@H]1[C@H](C)O[C@@H](O[C@H]2[C@H](N(C)C)[C@@H](O)[C@H](O[C@@H]3[C@@H](OC)[C@H](OC(=O)C)CC(=O)O[C@H](C)CC4OC4/C=C/C(=O)[C@H](C)C[C@@H]3CC=O)O[C@@H]2C)C[C@]1(O)C)CC(C)C	1
633	144206281	O=C(N[C@@H]1C(=O)N[C@H](CC)C(=O)N2[C@H](C(=O)N(C)[C@@H](Cc3ccccc3)C(=O)N3C(C(=O)N[C@@H](c4ccccc4)C(=O)OC1C)CC(=O)CC3)CCC2)c1c(O)cccn1	0
634	144206282	Brc1c(C)nc(NS(=O)(=O)c2ccc(N)cc2)nc1C	0
635	144206283	O=C(C)c1cc2N(CCCN3CCN(CCO)CC3)c3c(Sc2cc1)cccc3	0
636	144206284	O=C(CC)c1cc2N(CCCN3CCN(CCO)CC3)c3c(Sc2cc1)cccc3	0
637	144206285	C(CCCCCC)CCCCC[n+]1cc2c(cc1)cccc2	0
638	144206286	O=C(C=Cc1cc(OC)c(OC)c(OC)c1)N1CCN(CC(=O)N2CCCC2)CC1	0
639	144206287	O=CNc1c(O)ccc([C@@H](O)CN[C@@H](Cc2ccc(OC)cc2)C)c1	0
640	144206291	O=C1[C@H](C)C(O)[C@@H](C)CCC[C@@]2(C)O[C@H]2CC(/C(=C/c2nc(C)sc2)/C)OC(=O)C[C@H](O)C1(C)C	0
641	144206292	Brc1c(Cl)cc2C(=O)N(CC(=O)C[C@H]3[C@H](O)CCCN3)C=Nc2c1	0
642	144206294	IC#CCOc1c(Cl)cc(Cl)c(Cl)c1	0
643	144206296	Clc1c(-c2c([N+](=O)[O-])c(Cl)ccc2)c[nH]c1	0
644	144206297	S(=O)(=O)(NC(=S)N)c1ccc(N)cc1	0
645	144206298	N(C(CCC=C(C)C)C)C	0
646	144206299	O=C(OCC(OC)C=1C(=O)C(N2CC2)=C(C)C(=O)C=1N1CC1)N	0
647	144206300	O=C(O)C(C)C12C(=O)C3C(C)(C1CC(=O)C3C)CC2	0
648	144206303	O(C)[C@@H]1[C@H](O)/C(/C)=C/[C@@H](C)C(=O)C[C@@H]([C@@H](C[C@H]2C[C@@H](OC)[C@H](O)CC2)C)OC(=O)[C@H]2N(C(=O)C(=O)[C@@]3(O)[C@H](C)CC[C@H](O3)C[C@H](OC)/C(/C)=C/C=C/C=C/[C@@H](C)C[C@@H](C)C1=O)CCCC2	0
649	144206305	O=C1N(C)C(=O)NC(=O)C1(CC)CC	0
650	144206306	OCCCNc1ccccc1	0
651	144206307	O=C(O[C@@H]/1[C@]2(O)C(C)(C)/C=C/[C@@H]3O[C@H](C[C@@]4(O)C(C)(C)[C@@H](OC(=O)C)C[C@H](O4)C[C@@H](O)CC(=O)O[C@@H]([C@H](O)C)C[C@@H](O2)C\C\1=C/C(=O)OC)C/C(=C/C(=O)OC)/C3)/C=C/C=C/CCC	0
652	144206310	S(=O)(=O)(OCC(O)C(O)COS(=O)(=O)C)C	0
653	144206312	S=C(S)N1CCNCC1	0
654	144206313	O=C(O[C@@H]1[C@]2(C)[C@H]([C@H]3[C@@H]([C@@H]4C(=C(O)C(=O)CC4)CC3)CC2)CC1)CCC1CCCC1	0
655	144206314	[Hg](Cl)c1c(O)cccc1	0
656	144206321	S(=O)(=O)([O-])CNNC(=O)c1ccncc1	0
657	144206322	FC(F)(F)c1cc2N(CC(CN(C)C)C)c3c(Sc2cc1)cccc3	0
658	144206325	O[C@]1(C)[C@]2(C)[C@H]([C@H]3[C@@H]([C@]4(C)[C@H](Cc5nonc5C4)CC3)CC2)CC1	0
659	144206326	S(SC(=C(N(C=O)Cc1c(N)nc(C)nc1)C)CCO)C(=C(N(C=O)Cc1c(N)nc(C)nc1)C)CCO	0
660	144206328	Brc1c(C)c(NC(=O)CN(CC(=O)O)CC(=O)O)c(C)cc1C	0
661	144206329	O([C@H]([C@H](OC(=O)CCC)COC(=O)CCC)[C@@H](OC(=O)CCC)CN1c2c(N=C3C(=O)NC(=O)N=C13)cc(C)c(C)c2)C(=O)CCC	1
662	144206332	O=C1N=C(N)C2N1C2	0
663	144206333	O=C([O-])c1c(O)cccc1	0
664	144206335	S(c1cc(NC(=O)COC)c(N/C(=N/C(=O)OC)/NC(=O)OC)cc1)c1ccccc1	0
665	144206336	O=C(OC[C@@H](O)[C@@H]1[C@H](O)[C@@H](O)CO1)CCCCCCCCCCCCCCC	0
666	144206337	[S+](CC[C@H](N)C(=O)O)(C[C@@H]1[C@@H](O)[C@@H](O)[C@H](n2c3ncnc(N)c3nc2)O1)C	0
667	144206339	P(=O)(OC(CNC(=O)CC[C@]1(C)[C@@H](CC(=O)N)[C@@H]2[C@@]3(C)[C@](CC(=O)N)(C)[C@H](CCC(=O)N)/C(=C(\C)/C=4[C@](CC(=O)N)(C)[C@H](CCC(=O)N)/C(/N=4)=C/C=4C(C)(C)[C@H](CCC(=O)N)/C(=C(\C)/C1=N2)/N=4)/[N-]3)C)(O[C@H]1[C@@H](O)[C@@H](n2c3c(nc2)cc(C)c(C)c3)O[C@@H]1CO)O	0
668	144206340	O=C([C@@H](O)[C@H](O)C)[C@@H](OC)C1[C@H](O[C@@H]2O[C@H](C)[C@@H](O)[C@H](O[C@@H]3O[C@H](C)[C@@H](O)[C@H](O[C@@H]4O[C@H](C)[C@@H](O)[C@](O)(C)C4)C3)C2)C(=O)c2c(O)c3c(O)c(C)c(O[C@@H]4O[C@H](C)[C@H](O)[C@H](O[C@@H]5O[C@H](C)[C@@H](O)[C@H](O)C5)C4)cc3cc2C1	0
669	144206341	[Hg]CC(OC)CNC(=O)c1c(OCC(=O)O)cccc1	0
670	144206343	OC(CCC[C@@H](C)[C@@H]1[C@]2(C)[C@H]([C@H]3[C@@H]([C@]4(C)C(=CC3)C[C@@H](O)CC4)CC2)CC1)(C)C	0
671	144206345	O(CCN(CC)CC)[C@@H]1CC=2[C@@](C)([C@@H]3[C@H]([C@H]4[C@@](C)(C(=O)CC4)CC3)CC=2)CC1	0
672	144206347	P(=O)(Oc1ccc(/C(=C(\CC)/c2ccc(OP(=O)(O)O)cc2)/CC)cc1)(O)O	0
673	144206351	O=C(N[C@@H]1C(=O)N2C(C(=O)[O-])=C(C[n+]3c4c(ccc3)CCC4)CS[C@H]12)/C(=N\OC)/c1nc(N)sc1	0
674	144206355	O(C)c1c(OC)cc2c([C@@H](CN(CCCN3C(=O)Cc4c(cc(OC)c(OC)c4)CC3)C)C2)c1	0
675	144206357	S(C[C@H](N)C(=O)O)CCCC/C=C(\NC(=O)[C@@H]1C(C)(C)C1)/C(=O)O	0
676	144206358	O=C(O)c1ncc(C)[n+]([O-])c1	0
677	144206359	Clc1c2Oc3c(O[C@H]4[C@H](NC(=O)CC/C=C\CCCCC)[C@@H](O)[C@H](O)[C@@H](CO)O4)c4Oc5c(Cl)cc(cc5)C[C@@H]5C(=O)N[C@H](C(=O)N[C@@H](C(=O)N[C@H]6C(=O)N[C@@H]([C@H](O[C@H]7[C@H](NC(=O)C)[C@@H](O)[C@H](O)[C@@H](CO)O7)c(c1)cc2)C(=O)N[C@@H](C(=O)O)c1c(c(O[C@@H]2[C@@H](O)[C@@H](O)[C@H](O)[C@@H](CO)O2)cc(O)c1)-c1c(O)ccc6c1)c(c3)c4)c1cc(O)cc(Oc2c(O)ccc([C@H](N)C(=O)N5)c2)c1	0
678	144206360	O=C(O)CN(CC(=O)O)c1c(C#N)c(CC(=O)O)c(C(=O)O)s1	0
679	144206362	S=C(NC(=O)c1ccc(C(C)(C)C)cc1)Nc1ccc(NC(=O)C)cc1	0
680	144206363	O=C(N[C@@H](C(=O)N[C@@H]1C(=O)N2[C@@H](C(=O)O)C(C)(C)S[C@H]12)c1ccc(O)cc1)[C@H](N)CC(=O)NC	0
681	144206365	O=C(Oc1c(C)c(C)c2O[C@@](CCC[C@@H](CCC[C@@H](CCCC(C)C)C)C)(C)CCc2c1C)/C=C(/C=C/C=C(/C=C/C=1C(C)(C)CCCC=1C)\C)\C	0
682	144206366	O=C(OC)CCC[N+](C)(C)C	0
683	144206368	S(CC[C@H](NC(=O)[C@@H](NC(=O)CNC(=O)[C@@H](NC(=O)[C@@H](NC(=O)[C@@H](NC(=O)[C@@H](NC(=O)[C@@H](NC(=O)[C@@H](NC(=O)[C@H]1N(C(=O)[C@H]2NC(=O)CC2)CCC1)CO)CCCCN)CC(=O)O)C)Cc1ccccc1)[C@H](CC)C)CC(C)C)C(=O)N)C	0
684	144206370	O=C([C@H](N)C)c1ccccc1	0
685	144206371	NC=1O[C@H]([C@@H](C)N=1)c1ccccc1	0
686	144206373	NC(CC)Cc1c2c([nH]c1)cccc2	0
687	144206374	S(CCC)c1c(OC)cc(CCN)c(OC)c1	0
688	144206375	O(C)c1c(OC)cc(CCN)cc1OC	0
689	144206376	O(C)c1c(OC)cc(CC(C)C)cc1OC	0
690	144206377	O(C)c1c2O[C@H]3[C@@H](O)C=C[C@H]4[C@@H]5NCC[C@]34c2c(cc1)C5	0
691	144206379	Oc1cc2[C@]3(C)[C@@H](C)[C@@H](N(C)CC3)Cc2cc1	0
692	144206380	O[C@H](C(C[C@@H](N(C)C)C)(c1ccccc1)c1ccccc1)CC	0
693	144206381	O[C@@H](C(C[C@H](N(C)C)C)(c1ccccc1)c1ccccc1)CC	0
694	144206382	O=C(C([C@@H](CN1CCOCC1)C)(c1ccccc1)c1ccccc1)N1CCCC1	0
695	144206383	O=[N+]([O-])c1cc2nc(Cc3ccc(OCC)cc3)n(CCN(CC)CC)c2cc1	0
696	144206384	O([C@H](C(CC(NC)C)(c1ccccc1)c1ccccc1)CC)C(=O)C	0
697	144206385	O=C(OC1(c2ccccc2)CCN(C)CC1)CC	0
698	144206386	O=C(OC1(c2ccccc2)CCN(CCc2ccccc2)CC1)C	0
699	144206387	Oc1cc2[C@]3(C)[C@H](C)[C@@H](N(CCc4ccccc4)CC3)Cc2cc1	0
700	144206388	Oc1cc2[C@@]3(C)[C@@H](C)[C@H](N(CCc4ccccc4)CC3)Cc2cc1	0
701	144206389	Fc1ccc(N(C(=O)CC)C2CCN(CCc3ccccc3)CC2)cc1	0
702	144206390	O=C(N([C@H]1[C@@H](C)CN(CCc2ccccc2)CC1)c1ccccc1)CC	0
703	144206391	O=C(N([C@@H]1[C@@H](C)CN(CCc2ccccc2)CC1)c1ccccc1)CC	0
704	144206392	O=C(N(c1ccccc1)C1CCN(Cc2ccccc2)CC1)CC	0
705	144206393	O(C)c1c(C[C@@H](N)C)cc(OC)c(CC)c1	0
706	144206394	O(C)c1c(C[C@H](N)C)cc(OC)c(CC)c1	0
707	144206395	O(C)c1c2OCOc2cc(CC(N)C)c1	0
708	144206396	O=C(N(c1ccccc1)C1CCN(CC(O)c2ccccc2)CC1)CC	0
709	144206397	O=C(N(c1ccccc1)C1CCN(C(Cc2sccc2)C)CC1)CC	0
710	144206398	O=C(N(c1ccccc1)C1C(C)CN(CCc2sccc2)CC1)CC	0
711	144206399	O=C(N(c1ccccc1)C1CCN(Cc2sccc2)CC1)CC	0
712	144206400	O=C(N(c1ccccc1)C1CCN(CCc2sccc2)CC1)CC	0
713	144206401	O(C)c1c(C[C@H](N)C)cc(OC)c(C)c1	0
714	144206402	O(C)c1c(C[C@@H](N)C)cc(OC)c(C)c1	0
715	144206403	O(C)c1c(CC(N)C)cc(OC)cc1	0
716	144206404	O(C)c1c(C[C@@H](N)C)cc(OC)cc1	0
717	144206405	ONC(Cc1cc2OCOc2cc1)C	0
718	144206406	O=C(O)[C@H]1[C@@H](OC(=O)c2ccccc2)C[C@H]2N(C)[C@@H]1CC2	0
719	144206407	O=C(O[C@@H]1[C@@H]2Oc3c(OC(=O)C)ccc4c3[C@@]32[C@H]([C@H](N(C)CC3)C4)C=C1)C	0
720	144206408	Oc1cc2[C@@]3(C)[C@H](C)[C@H](N(C)CC3)Cc2cc1	0
721	144206409	N([C@H](Cc1ccccc1)C)C	0
722	144206410	N([C@@H](Cc1ccccc1)C)C	0
723	144206411	N([C@H](Cc1ccccc1)C)CC	0
724	144206412	N#CC(CC(N(C)C)C)(c1ccccc1)c1ccccc1	0
725	144206413	O=C(O[C@]([C@@H](CN(C)C)C)(Cc1ccccc1)c1ccccc1)CC	0
726	144206414	O[C@@H]1[C@@H]2Oc3c(O)ccc4c3[C@@]32[C@H]([C@H](N(C)CC3)C4)C=C1	0
727	144206415	O[C@@H]1[C@@H]2Oc3c(O)ccc4c3[C@@]32[C@H]([C@H](NCC3)C4)C=C1	0
728	144206416	O(C)c1c2O[C@H]3C(OC)=CC=C4[C@@H]5N(C)CC[C@]34c2c(cc1)C5	0
729	144206418	FC(F)(F)c1cc(C[C@H](NCC)C)ccc1	0
730	144206419	O=C1C(CCC(C)C)(CC)C(=O)NC(=O)N1	0
731	144206420	O=C1C([C@@H](CCC)C)(CC=C)C(=O)NC(=O)N1	0
732	144206421	O=C1C([C@H](CCC)C)(CC=C)C(=O)NC(=O)N1	0
733	144206422	O=C1N(c2c(C)cccc2)C(C)=Nc2c1cccc2	0
734	144206423	Clc1c(N2C(C)=Nc3c(C2=O)cccc3)cccc1	0
735	144206424	O=C(O)CCCO	0
736	144206426	Brc1c(OC)cc(C[C@@H](N)C)c(OC)c1	0
737	144206427	Brc1c(OC)cc(C[C@H](N)C)c(OC)c1	0
738	144206428	Brc1c(OC)cc(CCN)c(OC)c1	0
739	144206429	Oc1cc2[C@]3(C)[C@H](C)[C@@H](N(CC=C(C)C)CC3)Cc2cc1	0
740	144206430	Oc1cc2[C@@]3(C)[C@@H](C)[C@H](N(CC=C(C)C)CC3)Cc2cc1	0
741	144206431	O=C(N(c1ccccc1)C1(COC)CCN(CCN2C(=O)N(CC)N=N2)CC1)CC	0
742	144206432	O=C(N(c1ccccc1)C1(COC)CCN(CCc2sccc2)CC1)CC	0
743	144206433	O(C)c1cc2c(CCN(C(C)C)C(C)C)c[nH]c2cc1	0
744	144206434	NC1(c2ccccc2)CCCCC1	0
745	144206435	C(N1CCNCC1)c1ccccc1	0
746	144206436	O=C(OC)[C@H]1[C@@H](OC(=O)c2ccccc2)C[C@H]2N(C)[C@@H]1CC2	0
747	144206438	O(C)c1c2O[C@H]3[C@H](O)CC[C@H]4[C@@H]5N(C)CC[C@]34c2c(cc1)C5	0
748	144206439	O[C@@H]1[C@@H]2Oc3c(O)ccc4c3[C@@]32[C@H]([C@H](N(C)CC3)C4)CC1	0
749	144206440	Clc1ncc([C@H]2[C@H]3N[C@@H](C2)CC3)cc1	0
750	144206441	N(C(Cc1cc2OCOc2cc1)C)CC	0
751	144206442	N(C(Cc1cc2OCOc2cc1)C)C	0
752	144206443	Oc1cc2c(CCN(C)C)c[nH]c2cc1	0
753	144206444	N(CCc1c2c([nH]c1)cccc2)(CC)CC	0
754	144206445	N(CCc1c2c([nH]c1)cccc2)(C)C	0
755	144206446	N(CCC)(CCC)CCc1c2c([nH]c1)cccc2	0
756	144206447	Oc1c2c(CCN(C)C)c[nH]c2ccc1	0
757	144206449	O=C1N(C)C(=O)c2n(CCNC(Cc3ccccc3)C)cnc2N1C	0
758	144206450	O(C)c1cc2c([nH]c3[C@H]4[C@@H]5[C@@H](CC)C[C@@H](CN5CCc23)C4)cc1	0
759	144206451	P(=O)(Oc1c2c(CCN(C)C)c[nH]c2ccc1)(O)O	0
760	144206452	O(C)C12[C@@H]([C@](O)(C(C)(C)C)C)C[C@@]3([C@@H]4N(CC5CC5)CC[C@@]53[C@H]1Oc1c(O)ccc(c51)C4)CC2	0
761	144206453	O=C(N(c1ccccc1)C1CCN(C(Cc2ccccc2)C)CC1)CC	0
762	144206457	S(C(=O)C)C[C@H](C(=O)N1[C@H](C(=O)N[C@H](C(=O)O)Cc2ccccc2)CCC1)C	0
763	144206458	S(CC[C@H](NC(=O)[C@@H](NC(=O)OC(CC)(C)C)Cc1c2c([nH]c1)cccc2)C(=O)N[C@H](C(=O)N[C@H](C(=O)N)Cc1ccccc1)CC(=O)O)C	0
764	144206459	O=C(O)[C@@H](NC(=O)c1ccc(C(CC#C)Cc2nc3c(N)nc(N)nc3nc2)cc1)CCC(=O)O	0
765	144206460	O=C1C(C(C)C)NC(=O)/C(=C/C)/NC(=O)[C@@H]2NC(=O)[C@@H](C(C)C)NC(=O)C[C@H](O1)/C=C/CCSSC2	1
766	144206461	O=C([C@@H](N)C12CC3(O)CC(C1)CC(C3)C2)N1[C@H](C#N)C[C@H]2[C@@H]1C2	0
767	144206462	O=C(OCCC[N+]1(C)[C@H](Cc2cc(OC)c(OC)c(OC)c2)c2c(cc(OC)c(OC)c2)CC1)CC/C=C/CCC(=O)OCCC[N+]1(C)[C@H](Cc2cc(OC)c(OC)c(OC)c2)c2c(cc(OC)c(OC)c2)CC1	0
768	144206463	O=C(Nc1c(O)c2C(O)=C3C(=O)[C@]4(O)C(O)=C(C(=O)N)C(=O)[C@@H](N(C)C)[C@@H]4C[C@@H]3Cc2c(N(C)C)c1)CNC(C)(C)C	0
769	144206467	O=C(O)CCCc1c2O[C@@H]3[C@@H]([C@@H](/C=C/[C@@H](O)C(CC#CC)C)[C@H](O)C3)c2ccc1	0
770	144206468	S(S/C(=C(\N(C=O)Cc1c(N)nc(C)nc1)/C)/CCOC(=O)c1ccccc1)/C(=C(\N(C=O)Cc1c(N)nc(C)nc1)/C)/CCOC(=O)c1ccccc1	0
771	144206470	O=C(CCC)N1CCN(c2nc(N)c3c(n2)cc(OC)c(OC)c3)CCC1	0
772	144206472	O=C(OCOC(=O)C1=C(C)CS[C@@H]2[C@H](NC(=O)/C(=N/OC)/c3nc(N)sc3)C(=O)N12)C(C)(C)C	0
773	144206473	S(C[C@@H](N)C(=O)O)CC(=O)N[C@]1(OC)C(=O)N2C(C(=O)O)=C(CSc3n(C)nnn3)CS[C@H]12	0
774	144206475	O=C(N[C@@H]1C(=O)N2C(C(=O)[O-])=C(Cn3c4[n+](nccc4)cc3)CS[C@H]12)/C(=N/OC)/c1nc(N)sn1	0
775	144206478	Clc1c(C(=O)OCCN(CC)CC)ccc(N)c1	0
776	144206480	O=C(OCC)[C@@H](N[C@H](C(=O)N(CC(=O)O)C1Cc2c(cccc2)C1)C)CCc1ccccc1	0
777	144206484	Clc1c(C2=NCc3n(c(C)nn3)-c3sc(CC)cc23)cccc1	1
778	144206485	O=C(NCC(=O)N)[C@@H](NC(=O)[C@H]1N(C(=O)[C@H]2NC(=O)[C@H](CC(=O)N)NC(=O)[C@H](CCC(=O)N)NC(=O)[C@H](Cc3ccccc3)NC(=O)[C@H](Cc3ccccc3)NC(=O)[C@@H](N)CSSC2)CCC1)CCCCN	0
779	144206487	P(=O)(OC(Cn1ncnc1)(Cn1ncnc1)c1c(F)cc(F)cc1)(O)O	0
780	144206489	O=C(O[C@@H]1C(C)(C)[C@H]2[C@@]3([C@]4([C@H]([C@@]5(C)[C@@](C)([C@@H]([C@@H](CCC=C(C)C)C)CC5)CC4)CC2)C3)CC1)/C=C/c1cc(OC)c(O)cc1	0
781	144206490	O=C(NNC(=O)[C@H]1N(C(=O)[C@@H](NC(=O)[C@@H](NC(=O)[C@H](NC(=O)[C@@H](NC(=O)[C@@H](NC(=O)[C@@H](NC(=O)[C@@H](NC(=O)[C@H]2NC(=O)CC2)Cc2[nH]cnc2)Cc2c3c([nH]c2)cccc3)CO)Cc2ccc(O)cc2)COC(C)(C)C)CC(C)C)CCCN=C(N)N)CCC1)N	0
782	144206491	O=C(O[C@@]1(C(=O)COC(=O)CC)[C@]2(C)[C@H]([C@H]3[C@H]([C@@H](O)C2)[C@]2(C)C(=CC(=O)CC2)CC3)CC1)CCC	0
783	144206494	Clc1cc(Nc2c(C(=O)O)cccc2)c(C(=O)O)cc1	0
784	144206497	O([C@H]1[C@H](O)[C@@H](O[C@@H]2[C@H](O)[C@@H](NC)[C@](O)(C)CO2)[C@H](N)C[C@@H]1N)[C@@H]1[C@H](N)CC[C@@H](CNC)O1	0
785	144206498	O=C(OC)C=1C(=O)c2c(NC=1)cc(OCc1ccccc1)c(CCCC)c2	0
786	144206499	S(=O)(=O)(N(C)C)c1ccc(N=Nc2c(S(=O)(=O)NCC[n+]3ccccc3)cc(N(CC)CC)cc2)cc1	0
787	144206500	O=S1(=O)c2c(N(CC(CN(C)C)C)c3c1cccc3)cccc2	0
788	144206501	O=C(O[C@@H]1[C@H](O)[C@@H](O[C@H]2[C@@H](O)[C@H](O)[C@H](CO)O[C@H]2OC(C(NC(=O)c2c(C)c(N)nc(C(NCC(N)C(=O)N)CC(=O)N)n2)C(=O)NC(C(O)C(C(=O)NC(C(=O)NCCc2scc(-c3scc(C(=O)NCCCN[C@@H](C)c4ccccc4)n3)n2)C(O)C)C)C)c2[nH]cnc2)O[C@H](CO)[C@H]1O)N	0
789	144206502	Brc1c(C[N+]2(CCOCCC3C4C(C)(C)C(C4)CC3)CCOCC2)cc(OC)c(OC)c1	0
790	144206503	O=C([O-])[C@@H](NC(=O)CC[N+H3])Cc1[nH]cnc1	0
791	144206504	P(=O)(OCC(O)CO)([O-])[O-]	0
792	144206505	O=C(Nc1c2OC(c3n[nH]nn3)=CC(=O)c2ccc1)c1ccc(OCCCCc2ccccc2)cc1	0
793	144206509	S(=O)(=O)([O-])[C@@H](C(=O)N[C@@H]1C(=O)N2[C@@H](C(=O)[O-])C(C)(C)S[C@H]12)c1ccccc1	0
794	144206513	O=C(CCC=C(CC/C=C(/CC/C=C(/CCC=C(C)C)\C)\C)C)C	0
795	144206514	Clc1ccc(SC(P(=O)(O)[O-])P(=O)(O)[O-])cc1	0
796	144206515	S(=O)(=O)(Nc1cc([C@@H](CC)C=2C(=O)O[C@](CCC)(CCc3ccccc3)CC=2O)ccc1)c1ncc(C(F)(F)F)cc1	1
797	144206517	O=C(OCCO)CCC(=O)Oc1c(C)c(C)c2O[C@@](CCC[C@@H](CCC[C@@H](CCCC(C)C)C)C)(C)CCc2c1C	0
798	144206518	O=C(O)c1c([O-])cccc1	0
799	144206519	S(C(=O)c1ccccc1)C[C@H](C(=O)N1[C@H](C(=O)O)C[C@H](Sc2ccccc2)C1)C	0
800	144206520	O=C(OCCCC)C(=O)Nc1cc(-c2n[nH]nn2)ccc1	0
801	144206521	O=C(Nc1c(C)cccc1C)C(N(CCC)CC)CC	0
802	144206523	C(CN1c2c(Sc3c1cccc3)cccc2)CN1CCN(C)CC1	0
803	144206524	O=C(OCC)[C@@H](N[C@@H]1C(=O)N2[C@H](C(=O)O)CCCN2CCC1)CCc1ccccc1	0
804	144206525	OC(CNCC(CC(CN)CC)C)CNCCC(CC(CN)CC)C	0
805	144206526	P(=O)(OC(CNC(=O)CCC1(C)C(CC(=O)N)C2C3(C)C(CC(=O)N)(C)C(CCC(=O)N)C(C(C)=C4C(CC(=O)N)(C)C(CCC(=O)N)C(=[N+H]4)C=C4C(C)(C)C(CCC(=O)N)C(=C(C)C1=[N+H]2)N4)=N3)C)(OC1C(O)C(n2c3c(nc2)cc(C)c(C)c3)OC1CO)[O-]	0
806	144206530	O(CC(O)CNCCc1cc(OC)c(OC)cc1)c1cc(C)ccc1	0
807	144206531	O[C@@H]1C(=C)/C(=C\C=C/2\[C@H]3[C@@](C)([C@@H]([C@@H](/C=C/[C@@H](C(C)C)C)C)CC3)CCC\2)/C[C@@H](O)C1	0
808	144206532	F[C@]12[C@@H](O)C[C@]3(C)[C@]4(C(=O)COC(=O)CC(C)(C)C)OC(C)(C)O[C@@H]4C[C@H]3[C@@H]1CCC=1[C@]2(C)C=CC(=O)C=1	0
809	144206534	O=C(OCC)[C@@H](N[C@H](C(=O)N1[C@H](C(=O)O)CC2(SCCS2)C1)C)CCc1ccccc1	0
810	144206539	FC(F)(CCCC)[C@]1(O)O[C@H]2[C@@H]([C@@H](CCCCCCC(=O)O)C(=O)C2)CC1	0
811	144206540	OC([C@H](/C=C/[C@@H](C)[C@@H]1[C@]2(C)[C@H](/C(=C/C=C3C[C@@H](O)C[C@H](O)C3)/CCC2)CC1)C)(C)C	0
812	144206541	ClC=1C=2[C@@](C)([C@@H]3[C@H]([C@H]4[C@@](C)([C@@](O)(C(=O)C)CC4)CC3)C=1)CCC(=O)C=2	1
813	144206542	S(SCC1OCCC1)/C(=C(/N(C=O)Cc1c(N)nc(C)nc1)\C)/CCO	0
814	144206543	O=C(N[C@@H]1C(=O)N2[C@@H](C(=O)OCOC(=O)[C@H]3C(C)(C)S(=O)(=O)[C@H]4N3C(=O)C4)C(C)(C)S[C@H]12)[C@H](N)c1ccccc1	1
815	144206545	O=C(NC(C)(C)C)[C@@H]1[C@]2(C)[C@H]([C@H]3[C@@H]([C@]4(C)C(C=C(C(=O)O)CC4)=CC3)CC2)CC1	0
816	144206546	P(=O)(O)(O)CO[C@H](CO)CN1C(=O)N=C(N)C=C1	0
817	144206553	O([C@@H](C)[C@@H]1[C@]2(C)[C@H](/C(=C/C=C/3\C(=C)[C@@H](O)C[C@H](O)C\3)/CCC2)CC1)CCC(O)(C)C	0
818	144206557	S(=O)(=O)(Nc1ccc(C(O)CCCN(CCCCCCC)CC)cc1)C	0
819	144206561	O=[N+]([O-])c1cc([C@H]2C(C(=O)OC)=C(C)NC(C)=C2C(=O)O[C@@H]2CN(Cc3ccccc3)CC2)ccc1	0
820	144206565	O=C(O[C@H]1[C@@H](N2CC[N+](C)(C)CC2)C[C@@H]2[C@]1(C)CC[C@@H]1[C@]3(C)[C@H](C[C@H](OC(=O)C)[C@@H](N4CC[N+](C)(C)CC4)C3)CC[C@@H]21)C	0
821	144206566	O=C(O)/C=C/c1nc(/C(=C/CN2CCCC2)/c2ccc(C)cc2)ccc1	0
822	144206568	O=C(O)Cc1c(N)c(C(=O)c2ccccc2)ccc1	0
823	144206573	O=C(O[C@H]1[C@H](C)O[C@@H](O[C@H]2[C@H](N(C)C)[C@@H](O)[C@H](O[C@@H]3[C@@H](OC)[C@H](O)CC(=O)O[C@H](C)C/C=C/C=C/[C@H](O)[C@H](C)C[C@@H]3CC=O)O[C@@H]2C)C[C@]1(O)C)CC(C)C	0
824	144206574	Fc1c(-c2ccccc2)ccc(C(C(=O)OC(OC(=O)C)C)C)c1	0
825	144206575	[N+](CCCCCCCC)(CCCCCCCC)(C)C	0
826	144206577	S(=O)(=O)(Oc1ccc(C(c2[n+H]cccc2)c2ccc(OS(=O)(=O)[O-])cc2)cc1)[O-]	0
827	144206578	O=C(O[C@]1(C#C)[C@]2(C)[C@H]([C@H]3[C@@H]([C@@H]4C(=CC(=O)CC4)CC3)CC2)CC1)CCCCCC	0
828	144206581	F[C@]12[C@@H](O)C[C@]3(C)[C@@](OC(=O)CCC)(C(=O)COC(=O)CC)[C@@H](C)C[C@H]3[C@@H]1CCC=1[C@]2(C)C=CC(=O)C=1	0
829	144206583	O=C(O[C@@H]1[C@]2(C)[C@H]([C@H]3[C@@H](c4c(cc(O)cc4)CC3)CC2)CC1)CCCCCC	1
830	144206584	ClCCN(C(=O)Oc1cc2c([C@@H]3[C@H]([C@H]4[C@@](C)([C@@H](OP(=O)(O)O)CC4)CC3)CC2)cc1)CCCl	0
831	144206585	O=C(OC[C@@H]1[C@@H](O[C@H]2[C@H](O)[C@@H](OC(=O)c3c(C(=O)O)cccc3)[C@H](O)[C@@H](COC(=O)C)O2)[C@H](O)[C@@H](OC(=O)c2c(C(=O)O)cccc2)[C@H](O)O1)C	0
832	144206587	O=C(OCCO)CCCCCCCCCCCCCCCCC	0
833	144206588	O=C(NCC(=O)N)[C@@H](NC(=O)[C@H]1N(C(=O)[C@H]2NC(=O)[C@H](CC(=O)N)NC(=O)[C@H](CCC(=O)N)NC(=O)[C@H](Cc3ccccc3)NC(=O)[C@H](Cc3ccc(O)cc3)NC(=O)[C@@H](N)CSSC2)CCC1)CCCN=C(N)N	0
834	144206590	O([C@H]1[C@H](O)[C@@H](NC)C[C@@H](N)[C@@H]1O)[C@@H]1O[C@H](CO)[C@H](O)[C@@H]2OC3([C@H](O)[C@@H](O)[C@@H](O)[C@@H](C(N)CO)O3)O[C@H]12	0
835	144206591	S(=O)([O-])(=NC(=O)CC)c1ccc(-c2c(C)onc2-c2ccccc2)cc1	0
836	144206602	O(CCCOc1ccc(C(=N)N)cc1)c1ccc(C(=N)N)cc1	0
837	144206603	O=C(O)[C@H](N)CCC(=O)O	0
838	144206607	O=C(O)[C@H](N)CC(=O)N	0
839	144206614	O=C/C=C/C(O)CCCCC	0
840	144206616	P(=O)(=O)C(NCCCC)(C)C	0
841	144206617	S(=O)(=O)([O-])c1c(C(C)(C)C)ccc2c1ccc(C(C)(C)C)c2	0
842	144206618	O=C(N[C@@H]1C(=O)N[C@@H](Cc2ccccc2)C(=O)N[C@H](Cc2c3c([nH]c2)cccc3)C(=O)N[C@@H](CCCCN)C(=O)N[C@@H](C(O)C)C(=O)N[C@H](C(=O)N[C@@H]([C@H](O)C)CO)CSSC1)[C@H](N)Cc1ccccc1	0
843	144206626	P=1(N2CC2)(N2CC2)N=P(N2CC2)(N2CC2)N=P(N2CC2)(N2CCOCC2)N=1	0
844	144206627	Clc1c(C)cc(Nc2c(C(=O)O)cccc2)cc1	0
845	144206628	N(C(CC1CCCCC1)C)C	0
846	144206629	O=C(N[C@@]1(C(C)C)C(=O)N2[C@@H](CC(C)C)C(=O)N3[C@H]([C@]2(O)O1)CCC3)[C@H]1CN(C)[C@H]2[C@@H](c3c4c([nH]cc4C2)ccc3)C1	0
847	144206631	S(=O)(=O)(N)c1ccc(OP(=S)(OC)OC)cc1	0
848	144206640	S(=O)(=O)(Nc1nnc(OCC)cc1)c1ccc(N)cc1	0
849	144206641	[Al]OC(=O)CCCCCCCCCCCCCCCCC	0
850	144206645	ClC(Cl)C(=O)N[C@@H]([C@H](O)c1ccc([N+](=O)[O-])cc1)COC(=O)CCCCCCCCCCCCCCC	0
851	144206646	[N+](CC)(CC)=C1C=CC(=C(c2ccc(N(CC)CC)cc2)c2ccccc2)C=C1	0
852	144206648	ClCCN(C(C)C)C(C)C	0
853	144206650	P(=O)(OC[C@@H](OC(=O)CCCCCCCCCCCCCCC)COC(=O)CCCCCCCCCCCCCCC)(OCC[N+](C)(C)C)[O-]	0
854	144206652	O=C(Oc1cc2c(cc1)CCC2)C(C(=O)N[C@@H]1C(=O)N2[C@@H](C(=O)O)C(C)(C)S[C@H]12)c1ccccc1	0
855	144206657	O=C(O[C@H]1CC(C)(C)C(/C=C/C(=C/C=C/C(=C/C=C/C=C(/C=C/C=C(/C=C/C=2C(C)(C)C[C@H](OC(=O)CCCCCCCCCCCCCCC)CC=2C)\C)\C)/C)/C)=C(C)C1)CCCCCCCCCCCCCCC	0
856	144206658	Clc1cc2C(c3ccccc3)=NCCN(C)c2cc1	0
857	144206662	O=C(O[C@@H]1[C@]2(C)[C@H]([C@H]3[C@@H](c4c(cc(OC(=O)CC)cc4)CC3)CC2)CC1)CC	1
858	144206665	O=C(N[C@H]([C@H](O)[C@H](O)[C@@H](O)CO)C=O)C	0
859	144206666	O=C(N[C@@]1(C(C)C)C(=O)N2[C@@H](Cc3ccccc3)C(=O)N3[C@H]([C@]2(O)O1)CCC3)[C@H]1CN(C)[C@H]2[C@@H](c3c4c([nH]cc4C2)ccc3)C1	0
860	144206667	O=C(O[C@@H]1[C@]2(C)[C@H]([C@H]3[C@@H]([C@]4(C)C(=CC(=O)CC4)CC3)CC2)CC1)CCc1ccccc1	1
861	144206668	O=C(O[C@@H]1[C@H](O[C@H]2[C@H](O)[C@@H](O)[C@H](O)[C@@H](CO)O2)[C@@H](C)O[C@@H](O[C@@H]2[C@@H](C)O[C@@H](O[C@@H]3[C@@H](C)O[C@@H](OC4CC5[C@@](C)([C@@H]6[C@H]([C@]7(O)[C@@](C)([C@H]([C@@H](O)C7)C7=CC(=O)OC7)CC6)CC5)CC4)C[C@@H]3O)C[C@@H]2O)C1)C	0
862	144206669	O[C@@H]1[C@@H](C)[C@H]2[C@@](C)([C@@H]3C([C@H]4[C@@](C)([C@@H]([C@@H](CC/C(=C/C)/C(C)C)C)CC4)CC3)=CC2)CC1	0
863	144206671	O=C(OCC)Nc1cc2N(C(=O)CN(C)C)c3c(cccc3)CCc2cc1	0
864	144206672	S(=O)(=O)([O-])C1(C)C(=O)c2c(C(=O)C1)cccc2	0
865	144206675	N(N)c1nnc(Cc2ccncc2)c2c1cccc2	0
866	144206680	ClC1=C(C(=O)O)N2C(=O)[C@@H](NC(=O)[C@H](N)c3ccccc3)[C@H]2CC1	0
867	144206681	F[C@]12[C@@H](O)C[C@]3(C)[C@@](O)(C(=O)COC(=O)C)C(=C)CC3C1CCC=1[C@]2(C)C=CC(=O)C=1	0
868	144206682	O=C(OC1C2(C)C(C)CCC3(C(C)C(O)C(C=C)(C)C1)C2C(=O)CC3)CO	0
869	144206683	F[C@@H]1C=2[C@@](C)([C@H]3[C@@H](O)C[C@]4(C)[C@@](O)(C(=O)COC(=O)C)[C@H](C)C[C@H]4[C@@H]3C1)C=CC(=O)C=2	0
870	144206685	O=C(N)C(CCC)CCC	0
871	144206689	CN1[C@@H]2[C@@H]3[C@@](c4c(ccc(C)c4)C2)(CC1)CCCC3	0
872	144206691	S(CC1=C(C(=O)O)N2C(=O)[C@@H](NC(=O)Cn3nnnc3)[C@H]2SC1)c1scnn1	0
873	144206693	O=C(N[C@@H]1C(=O)N2C(C(=O)O)=C(OC)CS[C@H]12)[C@H](N)C1=CCC=CC1	0
874	144206698	SC(C(=O)N[C@H](C(=O)O)CS)(C)C	0
875	144206711	O=C(N/N=C/1\C(=O)C=C2N(C)CC(O)C2=C\1)N	0
876	144206719	Cl[C@]12[C@@H](O)C[C@]3(C)[C@@](OC(=O)CC)(C(=O)COC(=O)CC)[C@@H](C)C[C@H]3[C@@H]1CCC=1[C@]2(C)C=CC(=O)C=1	0
877	144206721	S(=O)(=O)(O)c1cc2C(=O)/C(=C\3/C(=O)c4c(N/3)ccc(S(=O)(=O)O)c4)/Nc2cc1	0
878	144206722	C(C=Cc1[n+](CC)c2c(s1)cccc2)=CC=C1N(CC)c2c(S1)cccc2	0
879	144206726	Cl[C@H]([C@@H](NC(=O)[C@H]1N(C)C[C@H](CCC)C1)[C@@H]1[C@H](O)[C@H](O)[C@@H](OC(=O)CCCCCCCCCCCCCCC)[C@@H](SC)O1)C	0
880	144206729	O=C(OCC)COc1cc2OC(c3ccccc3)=CC(=O)c2cc1	0
881	144206731	O=C(N[C@H]1C(=O)N[C@H](CCCN)C(=O)N[C@H]([C@@H](CC)C)C(=O)N[C@H](Cc2ccccc2)C(=O)N[C@H](Cc2[nH]cnc2)C(=O)N[C@H](CC(=O)O)C(=O)N[C@H](CC(=O)N)C(=O)NCCCC1)[C@H](NC(=O)[C@@H](NC(=O)[C@@H](NC(=O)[C@H]1N=C([C@H](N)[C@@H](CC)C)SC1)CC(C)C)CCC(=O)O)[C@H](CC)C	0
882	144206742	O=C(O)[C@H]([C@H](OC)[C@H](C)[C@@H]1[C@H](C)[C@@H](O)C[C@]2(O1)O[C@](C)([C@@H]1O[C@](CC)([C@H]3[C@@H](C)C[C@H]([C@@H]4[C@@H](C)C[C@@H](C)[C@](O)(CO)O4)O3)CC1)CC2)C	0
883	144206744	O=NN(O)N(CC)CC	0
884	144206746	O=C(N[C@@H]1C(=O)N2C(C(=O)O)=C(C=C)CS[C@H]12)C(=NO)c1nc(N)sc1	0
885	144206747	O(C)c1c(O)c(OC)cc([C@H]2[C@H]3C(=O)OC[C@@H]3[C@H](O)c3c2cc2OCOc2c3)c1	0
886	144206748	O=C(OCOC(=O)C1=C(/C=C\c2c(C)ncs2)CS[C@@H]2[C@H](NC(=O)/C(=N\OC)/c3nc(N)sc3)C(=O)N12)C(C)(C)C	0
887	144206752	S(=O)(=O)(N(C)C)c1cc2N(CC(N(C)C)C)c3c(Sc2cc1)cccc3	0
888	144206753	Clc1cc(OCC(O)CNC(CNc2ccc(C=3C(C)CC(=O)NN=3)cc2)(C)C)c(C#N)cc1	0
889	144206756	Clc1c([C@@]2(NC)C(=O)CCCC2)cccc1	0
890	144206757	Clc1c([C@]2(NC)C(=O)CCCC2)cccc1	0
891	144206758	Oc1cc(C)c2O[C@@](CCC[C@@H](CCC[C@@H](CCCC(C)C)C)C)(C)CCc2c1	0
892	144206760	N(=C(NCc1ccccc1)NC)C	0
893	144206761	O=C(OCC)COc1cc2OC(=O)C(CCN(CC)CC)=C(C)c2cc1	0
894	144206762	S(=O)(=O)(OCCCNCCCOS(=O)(=O)C)C	0
895	144206763	O(C)c1c(OC)cc2[nH]c(C)c(CCN3CCN(c4ccccc4)CC3)c2c1	0
896	144206764	S=C1N2C(c3cc(OC)c(OC)cc3)NC(=S)N2C(c2cc(OC)c(OC)cc2)N1	0
897	144206765	[N+](CCCCCC[N+](C)(C)C1c2c(-c3c1cccc3)cccc2)(C)(C)C1c2c(-c3c1cccc3)cccc2	0
898	144206766	[Bi-]([O+H2])O[As](=O)(O)c1ccc(NC(=O)CO)cc1	0
899	144206767	O=C1c2c(O)cc(CO)cc2[C@@H]([C@H]2[C@H](O)[C@@H](O)[C@H](O)[C@@H](CO)O2)c2c1c(O)ccc2	0
900	144206768	[SH0](=O)([O-])CNc1ccc(S(=O)(=O)c2ccc(NC[SH0](=O)[O-])cc2)cc1	0
901	144206771	O(C)c1c(OC)cc(C[C@@H]2NCCc3c2cc(O)c(O)c3)cc1OC	0
902	144206772	Clc1cc2N(CC(=O)N3CCN(CCO)CC3)C(=O)Sc2cc1	0
903	144206773	CN1CCN(C2=Nc3c(cccc3)Cc3c2cccc3)CC1	0
904	144206774	Clc1c(CN(CC(=O)N2CCOCC2)C)c(NC(=O)c2ccccc2)ccc1	0
905	144206775	OC(CN1CC[N+](C)(C)CC1)(c1ccccc1)C1CCCCC1	0
906	144206776	N(CCc1onc(C(CC)c2ccccc2)n1)(CC)CC	0
907	144206777	O=C(NCCCCNCCCN)C(O)NC(=O)CCCCCCN=C(N)N	0
908	144206778	O=C(OCC)C1(c2ccccc2)CCN(C)CCC1	0
909	144206779	S(=O)(=O)(O)c1c(/C=C/c2c(S(=O)(=O)O)cc(NC(=O)c3c(O)c4ncccc4c(S(=O)(=O)O)c3)cc2)ccc(NC(=O)c2c(O)c3ncccc3c(S(=O)(=O)O)c2)c1	0
910	144206780	O=C(OC)[C@]12[C@H]([C@H]3C(=O)C=C4[C@]5(C)[C@H](C(C)(C)C(=O)C(C#N)=C5)CC[C@@]4(C)[C@]3(C)CC1)CC(C)(C)CC2	0
911	144206781	FC12[C@@H](O)C[C@]3(C)[C@@](O)(C(=O)C)CC[C@H]3[C@@H]1CCC=1[C@]2(C)CCC(=O)C=1	0
912	144206782	O=C(NO)CCCCCCCCC	1
913	144206785	O=C1C([C@H](O)CCCCC)[C@@H](O)C[C@@H](O)C[C@@H](O)C[C@@H](O)C[C@@H](O)CC(O)C(O)C(O)/C(/C)=C/C=C/C=C/C=C/C=C/[C@@H](O)C(C)O1	0
914	144206786	O=C1N=CNc2[nH]cc(CN3CCCCC3)c12	0
915	144206787	O=C(Oc1c(C)c2OCOc2c2[C@H]3N4[C@@H](O)[C@H]5N(C)[C@@H]([C@@H]4[C@H](SC[C@@]4(C(=O)OC3)NCCc3c4cc(OC)c(O)c3)c12)c1c(O)c(OC)c(C)cc1C5)C	0
916	144206788	S(=O)(=O)([O-])c1c(N)c2C(=O)/C(=N\Nc3c(C)cc(-c4cc(C)c(N/N=C\5/C(=O)c6c(N)c(S(=O)(=O)[O-])cc(S(=O)(=O)[O-])c6C=C/5)cc4)cc3)/C=Cc2c(S(=O)(=O)[O-])c1	0
917	144206789	O(CC)c1ccc(N=C(Nc2ccc(OCC)cc2)C)cc1	0
918	144206790	C(=C/CC/C(=C/CC/C=C(/CC/C=C(/CCC=C(C)C)\C)\C)/C)(\CCC=C(C)C)/C	0
919	144206792	C(N1c2c(Sc3c1cccc3)cccc2)[C@H]1C2CCN(C1)CC2	0
920	144206798	S=C=Nc1ccc(Oc2ccc([N+](=O)[O-])cc2)cc1	0
921	144206800	Ic1c2C(=O)N(C)Cc3c(C(=O)OCC)ncn3-c2ccc1	0
922	144206801	O=C(N(CCCc1cnccc1)c1c(C)cccc1C)C(N)C	0
923	144206802	O=C(CCC1CCN(Cc2ccccc2)CC1)c1cc2NCCCCc2cc1	0
924	144206803	O=C(OCCN(CC)CC)c1ccc(NCCCC)cc1	0
925	144206804	Clc1c([C@H]2S/C(=C(\C#N)/n3cncc3)/SC2)ccc(Cl)c1	0
926	144206805	IC#CCCCCCCCCC(=O)Oc1ccccc1	0
927	144206806	P(=O)(O)(O)C(P(=O)(O)O)(O)Cc1n2c(nc1)C=CC=C2	0
928	144206807	Clc1cc2C(O)CCCN(C(=O)c3c(C)cc(NC(=O)c4c(C)cccc4)cc3)c2cc1	0
929	144206808	C([N+]1(C)CCCCC1)C1OC(c2ccccc2)(c2ccccc2)OC1	0
930	144206809	Ic1c(NC(=O)COCCOCCOCC(=O)Nc2c(I)c(C(=O)O)c(I)cc2I)c(I)cc(I)c1C(=O)O	0
931	144206810	O=C(OCC1=C(C(=O)OCOC(=O)C(C)(C)C)N2C(=O)[C@@H](NC(=O)/C(=C\CC)/c3nc(N)sc3)[C@H]2SC1)N	0
932	144206811	O=C(O)Cc1cc(-c2c(O[C@@H]3[C@@H](O)[C@@H](O)[C@H](O)[C@@H](CO)O3)ccc(CCCCCCc3cc(c(O[C@@H]4[C@@H](O)[C@@H](O)[C@H](O)[C@@H](CO)O4)cc3)-c3cc(CC(=O)O)ccc3)c2)ccc1	0
933	144206812	O=C(OCC)Cc1cc(-c2c(O[C@@H]3[C@@H](OC(=O)C)[C@@H](OC(=O)C)[C@H](OC(=O)C)[C@@H](COC(=O)C)O3)ccc(CCCCCCc3cc(c(O[C@@H]4[C@@H](OC(=O)C)[C@@H](OC(=O)C)[C@H](OC(=O)C)[C@@H](COC(=O)C)O4)cc3)-c3cc(CC(=O)OCC)ccc3)c2)ccc1	0
934	144206813	Fc1c(C2=N[C@H](NC(=O)c3[nH]c4c(c3)cccc4)C(=O)N3c4c2cccc4CC3)cccc1	0
935	144206814	Fc1c(C2=N[C@@H](NC(=O)c3[nH]c4c(c3)cccc4)C(=O)N3c4c2cccc4CC3)cccc1	1
936	144206815	S(=O)(=O)([O-])c1c2-c(c(CC)c1)cccc(C(C)C)c2	0
937	144206816	S(C(=O)c1ccccc1)CC(=O)NCC(=O)NCC(=O)NCC(=O)O	0
938	144206817	O=C(NC(=O)C(CC)c1ccccc1)NC(=O)C	0
939	144206818	Fc1ccc(-c2c3c(nc(N4CCN(CC)CC4)c2)CCCCCC3)cc1	0
940	144206819	O=C1N(C2O[C@@H](CO)OC2)C=CC(N)=N1	0
941	144206820	O=C(NC1=NC(=O)N(C2OC(COC(=O)c3ccccc3)OC2)C=C1)C	0
942	144206821	S(C(=O)OCC)/C(=C(\N(C=O)Cc1c(N)nc(C)nc1)/C)/CCOC(=O)OCC	0
943	144206822	Clc1ccc(CC(NC(=O)OCC)(C)C)cc1	0
944	144206823	O=C(O)C(C)c1ccc(/C=C\2/C(=O)CCCC/2)cc1	0
945	144206824	O(CCCCC)c1c(OCC)cc(C2C(=O)NC(=O)S2)cc1	0
946	144206825	O=C(OCC[N+](CC)(CC)CC)C(C1CCCC1)C1CCCC1	0
947	144206826	O=C(OC[C@H](OC)COC(=O)N1CCC(OC(=O)NCCCCCCCCCCCCCCCCCC)CC1)N(C(=O)c1c(OC)cccc1)Cc1[n+](CC)cccc1	0
948	144206827	O=C(OCC)c1ccc(OCCN2[C@H](CO)[C@@H](O)[C@H](O)[C@@H](O)C2)cc1	0
949	144206828	O(CCN1CCCCC1)c1ccc(NC2N(CC)C(=O)c3c2cccc3)cc1	0
950	144206829	S=C1N(/N=C/c2ccc(C)cc2)C(c2ccccc2)=CS1	0
951	144206830	O(C/C=C\CNC=1C(=O)C(=O)C=1N)c1nccc(CN2CCCCC2)c1	0
952	144206831	O=C(NC1C[C@@H]2N(C)[C@H](C1)CC2)N1C(=O)Nc2c1cccc2	0
953	144206832	O=C(OCC)Cn1c(-c2sc(c(-c3ccc(OC)cc3)n2)-c2ccc(OC)cc2)ccc1	0
954	144206833	S(C(=O)C)CC(C(=O)O)CC(=O)c1ccc(C)cc1	0
955	144206834	O=C(NCCCOc1cc(CN2CCCCC2)ccc1)NCC	0
956	144206835	Clc1cc2N(C(=O)c3c(C)cccc3)CC/C(=N\OS(=O)(=O)[O-])/c2cc1	0
957	144206836	N(N)C(C)c1ccccc1	0
958	144206837	O=C(NC(C)c1ccccc1)CCCCCCC/C=C\C/C=C\CCCCC	0
959	144206838	Clc1c([C@@H](O)CNC(C)(C)C)ccc(O)c1	0
960	144206839	Fc1ccc(N2CCN(CCCC(=O)NC3c4c(SCc5c3cccc5)cccc4)CC2)cc1	0
961	144206840	Clc1c(Cl)cccc1C1C(C(=O)OC(C)C)=C(COC(=O)N)NC(C)=C1C(=O)OC	0
962	144206841	O(CC(O)CNCc1cc(OC)c(OC)cc1)c1cc2c(NC(=O)C=C2)cc1	0
963	144206842	O=C1C=C2[C@@H]([C@@H]3[C@H]([C@H]4[C@@](C)([C@@H](O)[C@@H](CC)C4)CC3)CC2)CC1	1
964	144206843	S(=O)(=O)(N)c1c(C(F)(F)F)cc2NC(CCCCC)NS(=O)(=O)c2c1	0
965	144206844	OC(CN1CCCCC1)c1noc(-c2ccccc2)c1	0
966	144206845	O=[N+]([O-])c1n(CO[C@H]([C@H](O)CO)CO)ccn1	0
967	144206846	C(c1ccccc1)(c1ccccc1)=C1C(C)[N+](CC)(CC)CC1	0
968	144206847	S(=O)(=O)(Nc1nc(C)nc(OC)c1)c1ccc(N)cc1	0
969	144206848	Oc1cc(C2=[cH0]3[nH][cH0](=C(c4cc(O)ccc4)C4=NC(=C(c5cc(O)ccc5)c5[nH]c(C(c6cc(O)ccc6)=C6N=C2C=C6)cc5)CC4)cc3)ccc1	0
970	144206849	S=C(Oc1cc2c(cc1)CCC2)N(C)c1cc(C)ccc1	0
971	144206850	Clc1c(NC(=O)COC(=O)C)cc(C#N)cc1NC(=O)COC(=O)C	0
972	144206851	Clc1c(C2=NC(C)c3n(c(C)nn3)-c3sc(CCc4ccc(CC(C)C)cc4)cc23)cccc1	0
973	144206852	Oc1c(O)ccc2[C@@H](c3cc(O)c(O)cc3)CNCc12	0
974	144206853	O=C(N[C@@H]1C(=O)N2C(C(=O)O)=C(Cn3nc(C)nn3)CS[C@H]12)/C(=N/OC)/c1nc(N)sc1	0
975	144206854	Clc1ccc(S(=O)(=O)NC(=O)NN2CCCC2)cc1	0
976	144206855	O=C(O[C@H]1[C@@H]([N+]2(CC=C)CCCCC2)C[C@@H]2[C@]1(C)CC[C@@H]1[C@]3(C)[C@H](C[C@H](OC(=O)C)[C@@H](N4CCCCC4)C3)CC[C@@H]21)CC	0
977	144206856	O=C(O[C@H]1[C@@H](N2CCCCC2)C[C@@H]2[C@]1(C)CC[C@@H]1[C@]3(C)[C@H](C[C@H](OC(=O)C)[C@@H](N4CCCCC4)C3)CC[C@@H]21)CC	0
978	144206857	Fc1c(N2c3c(C(=O)C(C(=O)O)=C2)cc(F)c(N2CC(C)NCC2)c3)ccc(F)c1	0
979	144206858	O=C(OCCC)Cc1cc(OC)c(OCC(=O)N(CC)CC)cc1	0
980	144206859	O=[N+]([O-])c1nc(C)n(-c2ccc([N+](=O)[O-])cc2)c1	0
981	144206860	Clc1ccc(C(=O)c2c(C)n(CC(=O)O)c3c2ccc(OC)c3)cc1	0
982	144206861	O=C(COc1ccc(/C(=N/O)/C)cc1)N1CCCCC1	0
983	144206862	O=C(COc1ccc(C(=O)C)cc1)N1CCCCC1	0
984	144206863	Clc1c(Oc2c(CC(=O)O)cccc2)ccc(Cl)c1	0
985	144206864	O=C(O)CCCCCCNC1c2c(cccc2)CCc2c1cccc2	0
986	144206865	C(CC1CCNCC1)c1c2c([nH]c1)cccc2	0
987	144206866	[SH0](=O)(C)C=1C(=O)c2c(N(C)C=1)cc(F)cc2	0
988	144206867	S=C(N(CC(=O)O)C)c1c2c(c(C(F)(F)F)c(OC)cc2)ccc1	0
989	144206868	N(Cc1sccc1)(c1ccccc1)C1CCN(C)CC1	0
990	144206869	O=C1N(CCCCN2CCN(c3ncccn3)CC2)C(=O)[C@@H]2[C@H]1[C@@H]1C[C@H]2CC1	0
991	144206870	O(CC(NN)C)c1ccccc1	0
992	144206871	O=C(OC(COCCC(C)C)CN1CCOCC1)c1cc(OC)c(OC)c(OC)c1	0
993	144206872	O=C(Oc1ccc(C2(c3ccc(OC(=O)C)cc3)C(=O)Nc3c(O2)cccc3)cc1)C	1
994	144206873	S(=O)(=O)(Nc1sc(C(C)(C)C)nn1)c1ccccc1	0
995	144206874	N(N)C(CCc1cc2OCOc2cc1)C	0
996	144206875	O=C(O)[C@@H](CCCCCC)CCC	0
997	144206876	Clc1ccc(C(=O)n2c(C)c(CC(=O)OCCN3CCN(CCCOC(=O)CCC(NC(=O)c4ccccc4)C(=O)N(CCC)CCC)CC3)c3c2ccc(OC)c3)cc1	0
998	144206877	P(=O)(OCC)(Oc1ccc([N+](=O)[O-])cc1)CC	0
999	144206878	Clc1c(S(=O)(=O)N)cc(S(=O)(=O)N(CC2(C)OCCC2)C)cc1	0
1000	144206879	S(C(F)F)CC(=O)N[C@@]1(OC)C(=O)N2C(C(=O)O)=C(CSc3n(CCO)nnn3)CO[C@@H]12	0
1001	144206880	Clc1cc2N(CCCN3CCC4(C(=O)NC5N4CCCC5)CC3)c3c(cccc3)CCc2cc1	0
1002	144206881	Clc1c(N2C[C@H](N)C3(C2)CC3)c(F)cc2C(=O)C(C(=O)O)=CN(C3[C@H](F)C3)c12	0
1003	144206882	O=[N+](OCCN(CCO[N+](=O)[O-])CCO[N+](=O)[O-])[O-]	0
1004	144206883	O=C(O[C@H]1C(=O)O[C@H]2[C@H](OC(=O)C)C(=O)O[C@@H]12)C	0
1005	144206884	O(C(c1ccccc1)c1ccccc1)CCN(C(C(O)c1ccccc1)C)C	0
1006	144206885	O=C(Nc1ccc(C(=O)OCC)cc1)CN1CCCCC1	0
1007	144206886	O=C(N(C)C)CNC(=O)Cc1ccccc1	0
1008	144206888	O=C(OCC(=O)N(C)C)C(C)c1cc2c(Oc3nc(C)ccc3C2)cc1	0
1009	144206889	Clc1cc(OCC=C)c(C(=O)NCCN(CC)CC)cc1	0
1010	144206890	O=C1N(C(=O)NC(=O)C1CCCC)C1CCCCC1	0
1011	144206891	O=C(N1CCCCC1)[C@@H]1NC(=O)CC1	0
1012	144206892	FC(F)(F)c1ccc(C(=O)[C@@H](CN2CCCC2)C)cc1	0
1013	144206894	F[C@]12[C@@H](O)C[C@]3(C)[C@@](OC(=O)CC)(C(=O)COC(=O)CC)[C@@H](C)C[C@H]3[C@@H]1CCC=1[C@]2(C)C=CC(=O)C=1	0
1014	144206901	S(=O)(=O)(Oc1cc2c([C@@H]3[C@H]([C@H]4[C@@](C)(C(=O)CC4)CC3)CC2)cc1)O	0
1015	144206902	O=C(N[C@@]1(C(C)C)C(=O)N2[C@@H](C(C)C)C(=O)N3[C@H]([C@]2(O)O1)CCC3)[C@H]1CN(C)[C@H]2[C@@H](c3c4c([nH]cc4C2)ccc3)C1	0
1016	144206911	O=C(O[C@@H]1CC=2[C@@](C)([C@@H]3[C@H]([C@H]4[C@@](C)([C@@H](C(=O)C)CC4)CC3)CC=2)CC1)C	0
1017	144206912	Clc1c(F)ccc(Nc2ncnc3c2cc(NC(=O)C=C)c(OCCCN2CCOCC2)c3)c1	0
1018	144206915	Ic1cc(F)c(Nc2c(F)c(F)ccc2C(=O)NOC[C@H](O)CO)cc1	0
1019	144206916	P(=O)(OCCCCCCCCCCCCCCCCCC)(OC1CC[N+](C)(C)CC1)[O-]	0
1020	144206920	FC1(F)CCC(C(=O)N[C@@H](CCN2[C@H]3CC(n4c(C(C)C)nnc4C)C[C@H]2CC3)c2ccccc2)CC1	0
1021	144206922	O=C(O[C@]1(C#C)[C@]2(C)[C@H]([C@H]3[C@@H]([C@@H]4C(=CC(=O)CC4)CC3)CC2)CC1)C	0
1022	144206923	O=CC[C@@H]1[C@H](O[C@H]2[C@H](O)[C@@H](N(C)C)[C@H](O[C@@H]3O[C@@H](C)[C@H](O)[C@@](O)(C)C3)[C@@H](C)O2)[C@@H](C)[C@H](O)CC(=O)O[C@H](CC)[C@@H](CO[C@H]2[C@H](OC)[C@H](OC)[C@H](O)[C@@H](C)O2)/C=C(\C)/C=C/C(=O)[C@H](C)C1	0
1023	144206925	O=C(NCC(=O)N)[C@@H](NC(=O)[C@H]1N(C(=O)[C@H]2NC(=O)[C@H](CC(=O)N)NC(=O)[C@H](CCC(=O)N)NC(=O)[C@H](Cc3ccccc3)NC(=O)[C@H](Cc3ccc(O)cc3)NC(=O)[C@@H](NC(=O)CNC(=O)CNC(=O)CN)CSSC2)CCC1)CCCCN	0
1024	144206926	ClCCN(C(=O)Oc1cc2c([C@@H]3[C@H]([C@H]4[C@@](C)([C@@H](OP(=O)([O-])[O-])CC4)CC3)CC2)cc1)CCCl	0
1025	144206927	S(CC1=C(C(=O)O)N2C(=O)[C@@H](NC(=O)[C@H](N)c3ccc(O)cc3)[C@H]2SC1)c1n[nH]nc1	0
1026	144206931	O=C(O[C@@H]1C(OC)=CC23N(CCc4c([C@H]12)cc1OCOc1c4)CCC3)[C@](O)(CC(=O)OC)CCCC(O)(C)C	1
1027	144206933	P(=O)(Oc1c(OC)cc([C@H]2[C@H]3C(=O)OCC3C(O[C@H]3[C@H](O)[C@@H](O)[C@@H]4O[C@H](C)OC[C@H]4O3)c3c2cc2OCOc2c3)cc1OC)(O)O	0
1028	144206935	ClCC(=O)[C@@]1(O)[C@@H](C)C[C@@H]2[C@]1(C)C[C@H](O)[C@]1(F)[C@]3(C)C(=CC(=O)C=C3)CC[C@@H]21	0
1029	144206936	O(CCOC)C[C@H]1O[C@H]2[C@@H](C)[C@H]([C@H](C)C[C@](O)(C)[C@H](O[C@H]3[C@H](O)[C@@H](N(C)C)C[C@@H](C)O3)[C@@H](C)[C@H](O[C@@H]3O[C@@H](C)[C@H](O)[C@@](OC)(C)C3)[C@@H](C)C(=O)O[C@H](CC)[C@]2(O)C)N1	0
1030	144206938	O=C(N(C)[C@@H]1[C@@H](OC)[C@@H](O)[C@H](N)[C@@H](O[C@@H]2[C@H](N)CC[C@@H]([C@@H](N)C)O2)[C@@H]1O)CN	0
1031	144206939	Clc1c2Oc3c(O[C@H]4[C@H](O[C@@H]5O[C@@H](C)C(O)[C@](N)(C)C5)[C@@H](O)[C@H](O)[C@@H](CO)O4)c4Oc5c(Cl)cc([C@@H](O)[C@H]6C(=O)N[C@@H](C(=O)O)c7c(c(O)cc(O)c7)-c7c(O)ccc([C@H](C(=O)N6)NC(=O)[C@H](NC(=O)[C@H](CC(=O)N)NC(=O)[C@H](NC(=O)[C@H](NC)CC(C)C)[C@H](O)c(c1)cc2)c(c3)c4)c7)cc5	0
1032	144206940	O(/N=C/1\[C@H](C)[C@@H](/C(=C/C(C)C)/C)O[C@]2(O[C@H]3C[C@H](OC(=O)[C@H]4[C@@]/5(O)[C@@H]([C@H](O)C(C)=C4)OC\C\5=C/C=C/[C@H](C)C/C(/C)=C/C3)C2)C\1)C	0
1033	144206941	S(=O)(=O)(C(F)(F)F)c1ccc(Oc2c(C)cc(N3C(=O)N(C)C(=O)NC3=O)cc2)cc1	0
1034	144206942	O[C@@H]1C[C@H]2[C@@](C)([C@@H]3[C@H]([C@H]4[C@](C)(CC3)CCC4)CC2)CC1	0
1035	144206945	O(C)C=1C(=O)C(C/C=C(/CC/C=C(/CC/C=C(/CC/C=C(/CC/C=C(/CC/C=C(/CC/C=C(/CC/C=C(/CC/C=C(/CCC=C(C)C)\C)\C)\C)\C)\C)\C)\C)\C)\C)=C(C)C(=O)C=1OC	0
1036	144206949	P(=O)(OC(CO)CO)([O-])[O-]	0
1037	144206953	O([C@H]1[C@H](O)[C@@H](O)[C@@H](O)O[C@@H]1CO)[C@@H]1[C@H](O)[C@@H](O)[C@H](O[C@@H]2[C@H](O)[C@@H](O)[C@H](O)[C@@H](CO)O2)[C@@H](CO)O1	0
1038	144206954	O=C(OCC(=O)[C@]1(O)[C@]2(C)[C@H]([C@H]3[C@H]([C@@H](O)C2)[C@]2(C)C(=CC(=O)C=C2)CC3)CC1)CCC(=O)O	0
1039	144206957	S(=O)(=O)(O[Al])OC[C@@H]1[C@@H](OS(=O)(=O)O[Al])[C@H](OS(=O)(=O)O[Al])[C@@H](OS(=O)(=O)O[Al])[C@@H](O[C@@]2(COS(=O)(=O)O[Al])[C@@H](OS(=O)(=O)O[Al])[C@H](OS(=O)(=O)O[Al])[C@@H](COS(=O)(=O)O[Al])O2)O1	0
1040	144206960	Cl[C@H]([C@@H](NC(=O)[C@H]1N(C)C[C@H](CCC)C1)[C@@H]1[C@H](O)[C@H](O)[C@@H](OP(=O)(O)O)[C@@H](SC)O1)C	0
1041	144206962	N(C(C)(C)C)C(CC(c1ccccc1)c1ccccc1)C	0
1042	144206963	O=C1C(C/C=C(/CC/C=C(/CC/C=C(/CCC=C(C)C)\C)\C)\C)=C(C)C(=O)c2c1cccc2	0
1043	144206965	O=CC[C@@H]1[C@H](O[C@H]2[C@H](O)[C@@H](N(C)C)C[C@@H](C)O2)[C@@H](C)[C@H](O)CC(=O)OC(CC)C(C)C2[C@@](C)(O2)/C=C/C(=O)[C@H](C)C1	1
1044	144206967	OC[C@@H]1[C@@H](O)C[C@H](n2c3NC=NC[C@@H](O)c3nc2)O1	0
1045	144206968	O=[N+]([O-])c1cc(C2C(C(=O)OCCN(Cc3ccccc3)c3ccccc3)=C(C)NC(C)=C2P2(=O)OCC(C)(C)CO2)ccc1	1
1046	144206970	S(=O)(=O)(N(C)C)c1cc2N(CCCN3CCC(CCOC(=O)CCCCCCCCCCCCCCC)CC3)c3c(Sc2cc1)cccc3	0
1047	144206972	S(=O)(=O)(Nc1c(Oc2ccccc2)cc2C(=O)C(NC=O)=COc2c1)C	0
1048	144206973	S(SC[C@H](NC(=O)CC[C@H](N)C(=O)O)C(=O)NCC(=O)O)C[C@H](NC(=O)CC[C@H](N)C(=O)O)C(=O)NCC(=O)O	0
1049	144206974	O=C1C[C@H]2[C@@](C)([C@@H]3[C@H]([C@H]4[C@@](C)([C@](O)(C)CC4)CC3)CC2)CC1	1
1050	144206977	O=C(NCC(=O)N)[C@@H](NC(=O)[C@H]1N(C(=O)[C@H]2NC(=O)[C@H](CC(=O)N)NC(=O)[C@H](CCC(=O)N)NC(=O)[C@H](Cc3ccccc3)NC(=O)[C@H](Cc3ccc(O)cc3)NC(=O)[C@@H](N)CSSC2)CCC1)CCCCN	0
1051	144206978	O=C(OC(OC(=O)C1=C(COC)CS[C@@H]2[C@H](NC(=O)/C(=N\OC)/c3nc(N)sc3)C(=O)N12)C)OC(C)C	0
1052	144206982	O=C1O[C@@H]2[C@H](O)C(O)O[C@H]1[C@H]2O	0
1053	144206983	O(C)c1c(OC)c2-c3c(OC)c4OCOc4cc3C[C@@H](C)[C@@](O)(C)Cc2cc1OC	0
1054	144206984	O=C(N[C@@H]1[C@H](C)O[C@@H](O[C@H]2[C@H](C)O[C@@H](O[C@H]\3[C@@H](C)/C=C/C=C\4/[C@]5(O)[C@@H]([C@H](O)C(C)=C[C@H]5C(=O)O[C@@H]5C[C@@]6(O[C@H](C(CC)C)[C@@H](C)C=C6)O[C@@H](C5)C/C=C/3\C)OC/4)C[C@@H]2OC)C[C@@H]1OC)C	0
1055	144206988	O(C)c1cc2c([C@@H](O)[C@H]3N4C[C@H](C=C)[C@H](C3)CC4)ccnc2cc1	0
1056	144206989	O=C(O)[C@H]1C(C)(C)S[C@@H]2[C@H](NC(=O)c3c(C)onc3-c3ccccc3)C(=O)N12	0
1057	144206990	P(=O)(OP(=O)(OC[C@@H]1[C@@H](O)[C@@H](O)[C@H]([N+]=2C(=O)N=C(N)CC=2)O1)[O-])(OCC[N+](C)(C)C)[O-]	0
1058	144206992	O(C)[C@@H]1[C@@H](O[C@@H]2O[C@@H](C)[C@H](O)[C@@H](OC)C2)[C@H](C)O[C@@H](O[C@H]\2[C@@H](C)/C=C/C=C\3/[C@]4(O)[C@@H]([C@H](O)C(C)=C[C@H]4C(=O)O[C@@H]4C[C@@]5(O[C@@H]([C@@H](C)C=C5)C5CCCCC5)O[C@@H](C4)C/C=C/2\C)OC/3)C1	0
1059	144206996	O=C(O)c1c(O)c(Cc2c(O)c(C(=O)O)cc3c2cccc3)c2c(c1)cccc2	0
1060	144206997	O=C(O[C@@H]1[C@]2(C)[C@H]([C@H]3[C@@H](c4c(cc(O)cc4)CC3)CC2)CC1)CC	1
1061	144207009	SC(C(=O)O)CC(=O)[O-]	0
1062	144207011	O=C(OCCO)c1c(O)cccc1	0
1063	144207020	S(=O)(=O)(N=C1N=CC=CN1)c1ccc(N)cc1	0
1064	144207023	O=C(NCC(=O)N)[C@@H](NC(=O)[C@H]1N(C(=O)[C@H]2NC(=O)[C@H](CC(=O)N)NC(=O)[C@H]([C@H](O)C)NC(=O)[C@H]([C@H](CC)C)NC(=O)[C@@H](Cc3ccc(OCC)cc3)NC(=O)CCSSC2)CCC1)CCCN	0
1065	144207024	O=C(OC1C[C@@H]2[N+](C)(C)[C@H](C1)CC2)C(CCC)CCC	0
1066	144207025	Clc1c(C2C(C(=O)OCC)=C(COCCN)NC(C)=C2C(=O)OC)cccc1	0
1067	144207029	O=C(OC)CCCCCC[C@@H]1[C@@H](/C=C/C[C@@H](O)C2(CCC)CCC2)[C@H](O)CC1=O	0
1068	144207030	S(=O)(=O)(Oc1ccc(C[C@H](NC(=O)[C@@H](N)CC(=O)O)C(=O)N[C@H](C(=O)NCC(=O)N[C@H](C(=O)N[C@H](C(=O)N[C@H](C(=O)N[C@H](C(=O)N)Cc2ccccc2)CC(=O)O)CCSC)Cc2c3c([nH]c2)cccc3)CCSC)cc1)O	0
1069	144207032	O=C([C@@H](N)C)c1ccccc1	0
1070	144207035	Oc1c-2c(OC(C)(C)c3c-2cc(C)cc3)cc(CCCCC)c1	0
1071	144207036	S(CC1=C(C(=O)O)N2C(=O)[C@@H](NC(=O)[C@H](OC=O)c3ccccc3)[C@H]2SC1)c1n(C)nnn1	0
1072	144207038	Oc1cc2c(cc1)C[C@@H]1N(C)CC[C@]32[C@@H]1CCCC3	0
1073	144207042	Clc1cc2C(c3ccccc3)=NCC(=O)Nc2cc1	1
1074	144207043	Brc1c(OC)cc(CC(N)C)c(OC)c1	0
1075	144207046	O=C(OCC)CCC(=O)O[C@H]1[C@H](O[C@@H]2[C@@H](C)[C@H](O[C@@H]3O[C@@H](C)[C@H](O)[C@@](OC)(C)C3)[C@@H](C)C(=O)O[C@H](CC)[C@](O)(C)[C@H](O)[C@@H](C)C(=O)[C@H](C)C[C@]2(O)C)O[C@H](C)C[C@@H]1N(C)C	0
1076	144207047	O=C(Nc1c(CCC2N(C)CCCC2)cccc1)c1ccc(OC)cc1	0
1077	144207048	F[C@@H]1C=2C(C)([C@@]3(F)[C@@H](O)CC4(C)[C@@](O)(C(=O)COC(=O)C(C)(C)C)[C@H](C)C[C@H]4C3C1)C=CC(=O)C=2	0
1078	144207054	O=C(OC1CC2[N+](C(C)C)(C)C(C1)CC2)C(CO)c1ccccc1	0
1079	144207055	S(CC(COP(=O)(OCC[N+](C)(C)C)[O-])COC)CCCCCCCCCCCCCCCC	0
1080	144207056	O=C(N[C@H](C(=O)N[C@@H](C(=O)N[C@H](C(=O)N[C@H](C(=O)N1[C@H](C(=O)NCC)CCC1)CCCN=C(N)N)CC(C)C)CC(C)C)Cc1ccc(O)cc1)[C@@H](NC(=O)[C@@H](NC(=O)[C@@H](NC(=O)[C@H]1NC(=O)CC1)Cc1[nH]cnc1)Cc1c2c([nH]c1)cccc2)CO	0
1081	144207057	O=C(N(CC)CC)[C@@H]1C=C2[C@H](N(C)C1)Cc1c3c([nH]c1)cccc23	0
1082	144207062	Oc1cc2[C@]3(C)[C@H](C)[C@@H](N(CC4CC4)CC3)Cc2cc1	0
1083	144207076	O=C(OCC(=O)[C@]1(O)[C@]2(C)[C@H]([C@H]3[C@H]([C@@H](O)C2)[C@]2(C)C([C@@H](C)C3)=CC(=O)C=C2)CC1)CCC(=O)O	0
1084	144207078	NC(Cc1cc2OCOc2cc1)C	0
1085	144207089	O[C@@H]1[C@@H]2Oc3c(O)ccc4c3[C@@]32[C@H]([C@@H](NCC3)C4)C=C1	0
1086	144207091	O=C(O)[C@@H]1[C@@H](O)C[C@]2(O)OC1C[C@@H](O[C@@H]1[C@H](O)[C@H](N)[C@@H](O)[C@H](C)O1)/C=C/C=C/C=C/C=C/CC/C=C/C=C/[C@H](C)[C@@H](O)[C@@H](C)[C@H](C)OC(=O)C[C@H](O)C[C@H](O)C[C@H](O)CC[C@@H](O)[C@H](O)C2	0
1087	144207094	O=C(O)[C@@H](N)CCCN	0
1088	144207099	O=C(NC(=O)C(=CC)CC)N	0
1089	144207100	O=C(O)[C@@H]1[C@@H](O)[C@H](O)[C@@H](O[C@H]2[C@H](O)[C@@H](O)[C@H](O)[C@@H](C(=O)O)O2)[C@@H](O[C@@H]2C(C)(C)C3[C@@](C)([C@H]4C(=O)C=C5[C@](C)([C@]4(C)CC3)CC[C@]3(C)[C@H]5C[C@](C(=O)O)(C)CC3)CC2)O1	0
1090	144207101	Clc1ccc(Nc2nc(N)ncn2)cc1	0
1091	144207102	O=C(OCC[N+](CC)(CC)C)C(C(CC)C)c1ccccc1	0
1092	144207103	Clc1ccc(OCC(O)CO)cc1	0
1093	144207104	S(=O)(=O)(NC(=O)CCC/C=C\C[C@@H]1[C@@H](/C=C/[C@H](O)COc2ccccc2)[C@H](O)CC1=O)C	0
1094	144207105	C(=Cc1ccccc1)c1ccncc1	0
1095	144207107	[SH0](=O)(O)C[O-]	0
1096	144207108	Oc1c(C)c(C)c2O[C@@](CCC[C@@H](CCC[C@@H](CCCC(C)C)C)C)(C)CCc2c1	0
1097	144207110	O=C(O)c1cc(/C=C/2\O[C@@H]3[C@@H]([C@@H](/C=C/[C@@H](O)C4CCCCC4)[C@H](O)C3)C\2)ccc1	0
1098	144207117	F[C@]12[C@@H](O)C[C@]3(C)[C@@](OC(=O)CC)(C(=O)COC(=O)CC)[C@H](C)C[C@H]3[C@@H]1CCC=1[C@]2(C)C=CC(=O)C=1	0
1099	144207135	O=C(O)CCC/C=C\1/C[C@@H]2C(/C=C/[C@@H](O)C(CC#CC)C)[C@H](O)C[C@@H]2C/1	0
1100	144207138	O=C(O[C@@H]1CC=2[C@@](C)([C@@H]3[C@H]([C@H]4[C@@](C)(C(c5cnccc5)=CC4)CC3)CC=2)CC1)C	0
1101	144207139	O=C(O[C@H]1[C@H](OC)[C@@H](O[C@H]2[C@H](O)[C@@H](N(C)C)[C@H](O[C@@H]3O[C@@H](C)[C@H](O)[C@@](O)(C)C3)[C@@H](C)O2)[C@@H](CC=O)C[C@@H](C)[C@@H](O[C@H]2O[C@H](C)[C@@H](N(C)C)CC2)/C=C/C=C/C[C@@H](C)OC(=O)C1)C	0
1102	144207147	O=[N+]([O-])c1cc([C@@H]2C(C(=O)OC)=C(C)NC(C)=C2C(=O)O[C@H]2CN(Cc3ccccc3)CCC2)ccc1	1
1103	144207148	O=C(O[C@@H]1[C@H](O)[C@@H](O[C@H]2[C@@H](O)[C@H](O)[C@H](CO)O[C@H]2O[C@H]([C@H](NC(=O)c2c(C)c(N)nc([C@@H](NC[C@H](N)C(=O)N)CC(=O)N)n2)C(=O)N[C@@H]([C@@H](O)[C@@H](C(=O)N[C@@H]([C@H](O)C)C(=O)NCCc2scc(-c3scc(C(=O)NCCCCN=C(N)N)n3)n2)C)C)c2[nH]cnc2)O[C@H](CO)[C@H]1O)N	0
1104	144207150	Brc1sc2-n3c(C)nnc3CN=C(c3c(Cl)cccc3)c2c1	1
1105	144207152	Clc1ccc(N2C(C)(C)N=C(N)N=C2N)cc1	0
1106	144207153	Brc1c(OCCCOc2c(Br)cc(C(=N)N)cc2)ccc(C(=N)N)c1	0
1107	144207154	O(CC[N+](Cc1sccc1)(C)C)c1ccccc1	0
1108	144207155	O=C(N)c1cc2c([nH]c3c2C[C@H](NC)CC3)cc1	0
1109	144207156	O=C(NC1C[C@@H]2N(C)[C@H](C1)CCC2)c1nn(C)c2c1cccc2	0
1110	144207157	ClCCN(CCCl)P1(=O)OCCC(OO)N1	0
1111	144207160	Ic1c(N(C(=O)CO)C)c(I)c(C(=O)NCC(O)CO)c(I)c1C(=O)NCC(O)CO	0
1112	144207162	O=C1N(C)C(=O)CC1(C)c1ccccc1	0
1113	144207164	Fc1ccc(C(=O)CCCN2CCC(O)(c3ccc(C)cc3)CC2)cc1	0
1114	144207168	O([C@H]1[C@H](O[C@@H]2[C@H](N)[C@@H](O)[C@H](O)[C@@H](CN)O2)[C@@H](N)C[C@@H](N)[C@@H]1O)[C@H]1[C@H](O)[C@H](O[C@@H]2[C@H](N)[C@@H](O)[C@H](O)[C@H](CN)O2)[C@@H](CO)O1	0
1115	144207171	OC(C(C)(C)C)/C=C/c1cc2OCOc2cc1	0
1116	144207173	[SH0](=O)(OC[C@@H]1[C@@H](O[SH0](=O)[O-])[C@H](O[SH0](=O)[O-])[C@@H](O[SH0](=O)[O-])[C@@H](O[C@@]2(CO[SH0](=O)[O-])[C@@H](O[SH0](=O)[O-])[C@H](O[SH0](=O)[O-])[C@@H](CO[SH0](=O)[O-])O2)O1)[O-]	0
1117	144207175	S(=O)(=O)(CC)c1cc(C(=O)NCC2N(CC)CCC2)c(OC)cc1	0
1118	144207177	S=C1N(C2CCN(CCCC(=O)c3ccc(F)cc3)CC2)c2c(N1)cccc2	0
1119	144207178	O=C(OC(C)C)CCC/C=C\C[C@@H]1[C@@H](CCC(=O)CCCCCCC)[C@H](O)C[C@@H]1O	0
1120	144207181	O=C(OC)[C@@]1(c2c(OC)cc3N(C)[C@H]4[C@@](O)(C(=O)N)[C@H](O)[C@@]5(CC)[C@@H]6N(CC=C5)CC[C@]46c3c2)c2[nH]c3c(c2CCN2C[C@](O)(CC)C[C@H](C1)C2)cccc3	0
1121	144207182	O=C(OCC)CN[C@@H](C(=O)N1[C@H](C(=O)NCc2ccc(/C(=N/O)/N)cc2)CC1)C1CCCCC1	0
1122	144207184	O=C(O)C(C)c1c2c(c(C3CCCCC3)cc1)cccc2	0
1123	144207187	O=C(N[C@H](C(=O)N[C@@H]1C(=O)N[C@@H](CCN)C(=O)N[C@H](CC(C)C)C(=O)N[C@@H](CC(C)C)C(=O)N[C@@H](CCN)C(=O)N[C@@H](CCN)C(=O)N[C@@H]([C@H](O)C)C(=O)NCC1)CCN)[C@@H](NC(=O)[C@@H](NC(=O)CCCC[C@@H](CC)C)CCN)[C@H](O)C	0
1124	144207188	Ic1c(O)c(I)cc(C(c2c(C(=O)O)cccc2)=C2C=C(I)C(=O)C(I)=C2)c1	1
1125	144207198	O=C(O)[C@@H](NC(=O)c1sc(N(Cc2cc3C(=O)N=C(C)Nc3cc2)C)cc1)CCC(=O)O	0
1126	144207199	O=[N+]([O-])c1ccc(NC)cc1	0
1127	144207200	s1cccc1	0
1128	144207201	Cl/C=C\Cl	0
1129	144207202	S(C)c1ccc(C=O)cc1	0
1130	144207203	O=C(OCC1OC1)C1C(C(=O)OCC2OC2)CCCC1	0
1131	144207204	S(=O)(=O)(OCC)C	0
1132	144207205	O=C(OCCC(C)C)C=Cc1ccccc1	0
1133	144207206	O=C1C=CCCC1	0
1134	144207207	S=P(Sc1ccccc1)(OCC)CC	0
1135	144207209	[Si](C)(C)(C)C	0
1136	144207210	O=C(OC)CCCCCCCCCCCCC	0
1137	144207211	ClCCC[Si](OC)(OC)OC	0
1138	144207212	ClCCN(CC)CC	0
1139	144207213	S(C#N)Cc1ccccc1	0
1140	144207214	N(C)c1ncnc2nc[nH]c12	0
1141	144207215	O=C(O)c1cc(C(=O)O)cc(C(=O)O)c1	0
1142	144207216	BrCc1ccccc1	0
1143	144207217	ClC/C=C/CCl	0
1144	144207218	O=C(O)/C(=C/[C@H]1C2=C(C)C[C@@H](O)[C@@H]2[C@H](C)CC1)/C	0
1145	144207219	O=[N+]([O-])c1cc2C(=O)NNC(=O)c2cc1	0
1146	144207220	O=[N+]([O-])c1cc(O)ccc1	0
1147	144207222	O=CC(C)C	0
1148	144207224	O=[N+]([O-])c1c2c(C(=O)[O-])cc3OCOc3c2c2c(c(OC)ccc2)c1	0
1149	144207225	ClCC(=O)C	0
1150	144207226	OCC(CO)(CO)CC	0
1151	144207227	C=C1C2C(C)(C)C(C2)CC1	0
1152	144207228	SCCC(=O)OC	0
1153	144207229	Brc1ccc(CC)cc1	0
1154	144207230	O=C1Oc2c(-c3oc4c(c13)ccc(O)c4)ccc(O)c2	0
1155	144207232	ClC(C(=O)O)CC(=O)O	0
1156	144207233	C(=C)c1ncccc1	0
1157	144207234	NCCCCCC	0
1158	144207235	C(=C)CCCCCCC=C	0
1159	144207236	O(C(C)C)CC1OC1	0
1160	144207237	ClC(Cl)(Cl)Cl	0
1161	144207238	Clc1c(Cl)ccc(C=O)c1	0
1162	144207239	O=C(CC)C	0
1163	144207240	ClC(CSC(=S)N(CC)CC)=C	0
1164	144207243	O=C1OC(=O)c2c3c(cccc13)ccc2	0
1165	144207244	N(CCCCCCN)CCCCCCN	0
1166	144207245	OCC(CO)C	0
1167	144207247	O=C(N)Cc1c2c(ccc1)cccc2	0
1168	144207248	ClC(Cl)C(=O)N	0
1169	144207249	O=CC(=Cc1ccccc1)C	0
1170	144207250	NCCCCCCCC	0
1171	144207251	ICCc1ccccc1	0
1172	144207254	Brc1c(Br)c(Br)c2C(=O)OC(=O)c2c1Br	0
1173	144207255	O=C(OC)C	0
1174	144207256	Nc1cc(C)c(C)cc1	0
1175	144207257	O(C)c1c(OC)ccc2c1c[n+]1c(-c3c(cc(OC)c(OC)c3)CC1)c2	0
1176	144207258	O=C(C(C)(C)C)C	0
1177	144207259	O=C(OCC(CCCC)CC)c1c(C(=O)OCCCC)cccc1	0
1178	144207260	O(C(OC)OC)C	0
1179	144207261	O(C)C1OC=CCC1	0
1180	144207262	O=C(OC[C@@H](O)[C@@H]1[C@H](OCCO)[C@@H](OCCO)CO1)CCCCCCCCCCC	0
1181	144207263	ClCC[N+](C)(C)C	0
1182	144207264	O=[N+]([O-])c1c2c3c4c(cc2)cccc4ccc3cc1	1
1183	144207265	C(C=C)(=C)C	0
1184	144207266	O=C(Nc1ccccc1)Nc1ccccc1	0
1185	144207267	O=C(NNc1ccccc1)C	0
1186	144207268	Brc1c(N)c([N+](=O)[O-])cc([N+](=O)[O-])c1	0
1187	144207270	O=[N+]([O-])c1c(C(=O)C)cccc1	0
1188	144207271	Clc1c([N+](=O)[O-])cc(O)c(N)c1	0
1189	144207272	ClC(Cl)C(Cl)Cl	0
1190	144207273	Clc1cc(N)c(C)cc1	0
1191	144207275	NC(CC(C)(C)C)(C)C	0
1192	144207276	S(=O)(=O)(O)c1cc(O)c2c(c1)ccc(N)c2	0
1193	144207277	ClC(Cl)(Cl)C(F)(F)F	0
1194	144207278	S(=O)(=O)([O-])c1c(C=2c3c(OC=4C=2C=C(C)C(=[N+](CC)CC)C=4)cc(N(CC)CC)c(C)c3)ccc(S(=O)(=O)[O-])c1	0
1195	144207279	O=C(O)CC(CC(C)(C)C)C	0
1196	144207280	O(C)c1c2O[C@H]3[C@@H](O)C=C[C@H]4[C@@H]5N(C)CC[C@]34c2c(cc1)C5	0
1197	144207281	[nH]1c2c(c3c1cccc3)ccnc2	0
1198	144207282	[P+](CCCC)(CCCC)(CCCC)C	0
1199	144207283	Clc1c(Cl)ccc(N=C=O)c1	0
1200	144207284	O=C(O)c1c(C)cccc1	0
1201	144207285	Clc1c2nc(N)sc2ccc1	0
1202	144207286	N#CCC=CC	0
1203	144207287	OCc1ccc(C)cc1	0
1204	144207288	O=[N+]([O-])c1cc(C(=O)N)ccc1	0
1205	144207289	S(=O)(=O)(NC1CCCCC1)c1ccc(C)cc1	0
1206	144207290	ClC=C(OP(=O)(OC)OC)c1c(Cl)cc(Cl)c(Cl)c1	1
1207	144207292	OC(C#C)(C)C	0
1208	144207294	OC1c2c(cccc2)CCC1	0
1209	144207295	O(CCOCCC)CCO	0
1210	144207296	ClCCC[Si](OCC)(OCC)OCC	0
1211	144207297	O=C(NNC(=O)C)C	0
1212	144207298	S=C=NCCc1ccccc1	0
1213	144207300	BrCCc1ccccc1	0
1214	144207301	O=[N+]([O-])c1c(C)ccc(N)c1	0
1215	144207302	O([C@@H]1[C@@H](O[C@@H]2[C@H](O)[C@H](O)[C@@H](O)[C@H](C)O2)[C@H](OC2CC=3[C@@](C)([C@@H]4[C@H]([C@H]5[C@@](C)([C@H]6[C@H](C)[C@@H]7N([C@H]6C5)C[C@@H](C)CC7)CC4)CC=3)CC2)O[C@H](CO)[C@@H]1O)[C@H]1[C@H](O)[C@@H](O)[C@H](O)[C@@H](CO)O1	0
1216	144207303	Clc1c(Cl)c(Cl)cc(O)c1Cl	0
1217	144207305	Cl/C(/C(F)(F)F)=C\[C@@H]1[C@H](C(O[C@H](C#N)c2cc(Oc3ccccc3)ccc2)=O)C1(C)C	0
1218	144207309	OCCCCCCCC/C=C\CCCCCCCC	0
1219	144207311	O=C(OC(OC(=O)C)C)C	0
1220	144207312	O=C(N(C)C)CCCCCCCCC	0
1221	144207313	C(CCCCCc1ccccc1)CCCCC	0
1222	144207314	[Sn](OC(=O)C)(OC(=O)C)(CCCC)CCCC	1
1223	144207317	O=C(Nc1ccc(C)cc1)C	0
1224	144207318	O=Cc1cc2OCOc2cc1	0
1225	144207319	Brc1cc(-c2ccccc2)ccc1	0
1226	144207320	F[C@]12[C@@H](O)C[C@]3(C)[C@@](O)(C(=O)CO)[C@H](C)C[C@H]3[C@@H]1CCC=1[C@]2(C)C=CC(=O)C=1	0
1227	144207321	O=C(O)C(O)(C)C	0
1228	144207322	Cc1ncsc1	0
1229	144207323	Nc1c(C)c(N)ccc1	0
1230	144207324	O=[N+]([O-])c1c(N)ccc([N+](=O)[O-])c1	0
1231	144207326	O(CCO)CCCCCCCC/C=C\CCCCCCCC	0
1232	144207327	SCc1ccccc1	0
1233	144207329	ClC(Cl)C(=O)C(C)(C)C	0
1234	144207331	O=CNNC=O	0
1235	144207334	Clc1ccc(C=O)cc1	0
1236	144207335	ClC(=O)c1ccc([N+](=O)[O-])cc1	0
1237	144207336	Clc1c(Cl)nc2c(n1)cccc2	0
1238	144207337	OC(C=C)(CCCC(CCCC(CCCC(C)C)C)C)C	0
1239	144207338	BrC(C(=O)O)CBr	0
1240	144207340	O=C1OC(=O)c2c1cccc2	0
1241	144207341	ClS(=O)(=O)c1ccccc1	0
1242	144207343	OC[C@@H]1[C@@H](O)[C@H](O)[C@@H](O)C(O)O1	0
1243	144207344	C(C)c1ccc(CC)cc1	0
1244	144207345	ClC(CCl)CC	0
1245	144207346	O=C(OCC(C(O)C(C)C)(C)C)C(C)C	0
1246	144207347	O=CC=C(C)C	0
1247	144207348	O=C(Oc1ccccc1)Oc1ccccc1	0
1248	144207350	BrCC(=O)OCC	0
1249	144207351	BrC(Br)Cl	0
1250	144207352	Cc1c2c3c4c(cc2)cccc4ccc3cc1	0
1251	144207353	Clc1cc(Cl)cc(C(=O)O)c1	0
1252	144207357	C(=C)(C)c1ccccc1	0
1253	144207358	O=C(OCCOCC(COCCOC(=O)C=C)(COCCOC(=O)C=C)CC)C=C	0
1254	144207359	O=C(OCCCC)C(=C)C	0
1255	144207360	O=C(OC)CC(=O)C	0
1256	144207363	OC1CC(C)(C)NC(C)(C)C1	0
1257	144207364	ClC(F)C(F)(F)OC(F)F	0
1258	144207365	O=C(O)c1cc(O)c(O)cc1	0
1259	144207367	ClC(Cl)(Cl)c1cc(Cl)c(Cl)cc1	0
1260	144207368	O=C(Nc1[nH]c2c(n1)cccc2)N	0
1261	144207369	Nc1scc(-c2ccccc2)n1	1
1262	144207370	O(C)c1c2OCOc2cc(CC=C)c1	0
1263	144207371	O=C(OCC=C)CCCCCCCC	0
1264	144207372	O=[N+]([O-])c1c(C)ccc2c1cccc2	0
1265	144207373	OC1C(C)=CCC(C(=C)C)C1	0
1266	144207374	O(CCCCCCCCC)CC1OC1	0
1267	144207375	N(CC(C)C)CC(C)C	0
1268	144207376	O=C(OC)CCCCCCCCC(=O)OC	0
1269	144207377	O=C(OCC)CCOCC	0
1270	144207378	O=C(OC1CCC(C(C)(C)C)CC1)C	0
1271	144207379	[Sn](Cl)(Cl)(Cl)Cl	0
1272	144207381	Clc1c(Cl)c(-c2c(Cl)c(Cl)c(Cl)cc2)ccc1Cl	0
1273	144207382	O=C(OCC(C)C)C=C	0
1274	144207383	N#CC=CCC	0
1275	144207385	O=C(N)c1c(C)cccc1	0
1276	144207386	Clc1c(Cl)cc(O)cc1Cl	0
1277	144207387	BrC(Br)Br	0
1278	144207388	O=[N+]([O-])c1cc2C(=O)NC(=O)c2cc1	0
1279	144207389	N(C)(C)c1ccc(N)cc1	0
1280	144207390	ClC(C)(C)C	0
1281	144207392	SCCC(=O)O	0
1282	144207393	C(=C)CCCCCCCC	0
1283	144207394	O=[N+]([O-])c1cc2C(=O)N(C)C(=O)c2cc1	0
1284	144207397	Clc1c(Oc2c(OC)cc(Cl)cc2)ccc(Cl)c1	0
1285	144207399	O=[N+]([O-])c1c(C(=O)O)c(C)ccc1	0
1286	144207400	C1CCCC1	0
1287	144207401	Cc1occc1	0
1288	144207402	Clc1c([N+](=O)[O-])ccc(Cl)c1	0
1289	144207403	ClC(Cl)C	0
1290	144207404	O=C1C(=C(C)C)CC[C@@H](C)C1	0
1291	144207405	C(C)C1OC1	0
1292	144207407	OCCNCCN	0
1293	144207408	O(CCC#N)C	0
1294	144207409	O=C(OCc1ccccc1)N[C@H](C(=O)O)CC(=O)O	0
1295	144207410	O=C(OC(OCCCOC)CC)C	0
1296	144207411	O=C(O)c1c(C(=O)c2c(O)cc(N(CCCC)CCCC)cc2)cccc1	0
1297	144207415	N#CCc1ccccc1	0
1298	144207416	ClC(Cl)C#N	0
1299	144207418	O=C(NC)c1ccccc1	0
1300	144207419	Cl[Si](C)(C)C	0
1301	144207420	C12C(CCCC1)CCCC2	0
1302	144207422	O=C(OCCOC(=O)CCCCCCC/C=C\CCCCCCCC)CCCCCCC/C=C\CCCCCCCC	0
1303	144207423	O=C(OC)CCCCCCC/C=C\CCCCCCCC	0
1304	144207424	S(CCC#N)CCC#N	0
1305	144207425	S(=O)(=O)([O-])CCO	0
1306	144207427	O(C(OCC)C=C)CC	0
1307	144207428	O=C(N)c1ccncc1	0
1308	144207429	O=C1N(C)C(=O)OC1(C)C	0
1309	144207430	Nc1cc(C)cc(C)c1	0
1310	144207431	Nc1sc2c(c(C)ccc2)n1	0
1311	144207432	O=C=NC1CCCCC1	0
1312	144207433	ClC=CCCl	0
1313	144207435	O=C1C2(C)C(C)(C)C(C1)CC2	0
1314	144207436	Oc1cc(N(CC)CC)ccc1	0
1315	144207439	N(CCN(C)C)(C)C	0
1316	144207440	O=C(O)CCCCCCCCCCC/C=C\CCCCCCCC	0
1317	144207441	O(CCO)CCN(C)C	0
1318	144207443	Clc1c(NC(C(=O)OC(C#N)c2cc(Oc3ccccc3)ccc2)C(C)C)ccc(C(F)(F)F)c1	0
1319	144207445	OC[C@@H]([C@H](CO)Cc1cc(O)ccc1)Cc1cc(O)ccc1	0
1320	144207446	C(CC)CC	0
1321	144207447	BrCC(CBr)(CBr)CO	0
1322	144207448	C(CCCCCC)CCCCCC1OC1	0
1323	144207449	O(C)c1c2nc(N)sc2ccc1	0
1324	144207451	O(C(C)(C)C)CC1OC1	0
1325	144207452	Brc1ccc(-c2ccccc2)cc1	0
1326	144207453	Clc1c(S(=O)(=O)NC(=O)Nc2nc(OC)nc(C)n2)cccc1	0
1327	144207455	ClC(Cl)(Cl)c1ccc(C(Cl)(Cl)Cl)cc1	0
1328	144207456	O=C1NC(=O)CN(C(CN2CC(=O)NC(=O)C2)C)C1	0
1329	144207457	Clc1c(Cl)cc(Cl)c(Cl)n1	0
1330	144207458	Cc1cc2c(cc(C)cc2)cc1	0
1331	144207460	O(C)c1c(N)cc2oc3c(c2c1)cccc3	0
1332	144207462	ON(CC)CC	0
1333	144207463	O=[N+]([O-])c1ccc(C(=O)C)cc1	0
1334	144207464	ClCc1ccccc1	0
1335	144207465	O=NN1CCCCC1	0
1336	144207467	S=C(Nc1ccccc1)Nc1ccccc1	0
1337	144207468	O=C1N(CC=C)C(=O)N(CC=C)C(=O)N1CC=C	0
1338	144207469	O=CNc1ccccc1	0
1339	144207470	O=CC=Cc1ccccc1	0
1340	144207471	O=Nc1ccc(NO)cc1	0
1341	144207472	O(C(OCC)C)CC	0
1342	144207473	O=C(C)c1c(C)oc(C)c1	0
1343	144207474	ClCC1OC1	0
1344	144207475	O=C(C=O)c1ccccc1	0
1345	144207476	O=C(OC(=O)C)C	0
1346	144207477	Clc1cc(Cl)cc(Cl)c1	0
1347	144207478	C(=C)CCC	0
1348	144207479	OC(CCC(O)(C)C)(C)C	0
1349	144207480	N#CCCCC	0
1350	144207481	O=NN(CCO)CCO	0
1351	144207482	ClCCOCOCCCl	0
1352	144207483	O=[N+]([O-])c1ccc(CCO)cc1	0
1353	144207484	Clc1c(C(=O)O)cccc1	0
1354	144207485	O=C1NN=Cc2c1cccc2	0
1355	144207486	O=C(Nc1c(C)cccc1)C	0
1356	144207487	O(CC1OC1)c1ccccc1	0
1357	144207488	ClC1(Cl)C2(Cl)C(Cl)=C(Cl)C1(Cl)C1C2C(Cl)C(Cl)C1	0
1358	144207491	Clc1c(Cl)c(C(=O)C)ccc1Cl	0
1359	144207492	ClC(=O)CCC	0
1360	144207493	O=[N+]([O-])c1c(CCO)cccc1	0
1361	144207494	O(C)C=1C=C(/C=C/c2ccccc2)OC(=O)C=1	0
1362	144207495	Clc1c(Cl)c(O)ccc1Cl	0
1363	144207496	N(C)c1ccccc1	0
1364	144207498	NC1CCC(CC2CCC(N)CC2)CC1	0
1365	144207499	C(Cc1sccn1)(C)C	0
1366	144207501	O=C(CCc1cc(O)c(OC)cc1)c1c(O)cc(O[C@H]2[C@H](O[C@H]3[C@H](O)[C@H](O)[C@@H](O)[C@H](C)O3)[C@@H](O)[C@H](O)[C@@H](CO)O2)cc1O	0
1367	144207503	O=[N+]([O-])c1ccc(N/N=C\2/C=C(C(=O)O)C(=O)C=C/2)cc1	0
1368	144207504	C(CCCC)CCCC1OC1	0
1369	144207505	O=C(OCCN(C)C)C=C	0
1370	144207506	Oc1cc(Nc2ccccc2)ccc1	0
1371	144207507	O=C(OC)C(c1ccccc1)C1NCCCC1	0
1372	144207508	O(CC1OC1)c1ccc(C(C)(C)C)cc1	0
1373	144207509	O=C(OCCCCCCCCCC)C(=C)C	0
1374	144207511	O=C(O)/C(=C/[C@H]1C2=C(C)CC[C@@H]2[C@H](C)CC1)/C	0
1375	144207512	O=C1/C(=C/C)/[C@]2(C)[C@H]([C@H]3[C@@H]([C@]4(C)C(=CC(=O)CC4)CC3)CC2)C1	1
1376	144207513	O=C(NCc1cc(OC)c(O)cc1)CCCC/C=C/C(C)C	0
1377	144207514	O=CC=CC	0
1378	144207515	N#C/C(=C\C)/C	0
1379	144207516	ClC(=O)c1c(Cl)cccc1Cl	0
1380	144207517	Clc1c(Cl)cc(OCC(=O)OCC(C)C)c(Cl)c1	0
1381	144207518	Clc1c(C(=O)O)c(Cl)ccc1	0
1382	144207519	Clc1c(C(=O)O)cc(Cl)cc1	0
1383	144207520	Clc1c(Cl)ccc(C(=O)O)c1	0
1384	144207522	N#Cc1c(C)cccc1	0
1385	144207523	Clc1cc(C(=O)O)ccc1	0
1386	144207524	S(Cc1ccccc1)Cc1ccccc1	0
1387	144207525	Brc1c(Oc2c(Br)cc(Br)cc2)ccc(Br)c1	0
1388	144207526	O=[N+]([O-])c1cc2C(=O)OC(=O)c2cc1	0
1389	144207527	S=C=Nc1c2c(ccc1)cccc2	0
1390	144207529	ClC(Cl)=CC	0
1391	144207530	O=C(OCC(COC(=O)N)(CCC)C)N	0
1392	144207531	O=[N+]([O-])c1c(N)cc(C)cc1	0
1393	144207532	Brc1cc(C)ccc1	0
1394	144207533	O=C(OCC=C)C	0
1395	144207534	ClC([N+](=O)[O-])(C)C	0
1396	144207535	ClC([N+](=O)[O-])CC	0
1397	144207537	Brc1c(Br)c(Br)c(O)c(Br)c1Br	0
1398	144207538	ClC(=O)c1c([N+](=O)[O-])cccc1	0
1399	144207539	Cc1c2ncccc2ccc1	0
1400	144207540	ClC(CCl)CO	0
1401	144207541	O=[N+]([O-])c1ccc(C(=O)N)cc1	0
1402	144207542	Oc1ccc(Nc2cc(C)c(N)cc2)cc1	1
1403	144207544	O=[N+]([O-])CCCC	0
1404	144207545	O=C(N)CCCCC(=O)N	0
1405	144207547	O(C(C)(C)C)CC	0
1406	144207548	C(=C\c1ccccc1)\c1ccccc1	0
1407	144207549	O=C(OCC=C)COCCC(C)C	0
1408	144207550	Fc1c([N+](=O)[O-])cc([N+](=O)[O-])cc1	0
1409	144207552	N(c1ccc(Nc2ccccc2)cc1)c1ccccc1	0
1410	144207553	BrCC	0
1411	144207554	BrC(C)C	0
1412	144207555	ClC(Cl)=C	0
1413	144207556	C(CC)(C)(C)C	0
1414	144207557	O(C(C)(C)C)C=O	0
1415	144207558	N(C(C)C)c1ccccc1	0
1416	144207559	P(=O)(OCC)(OCC)CC	0
1417	144207560	ClC(CCl)C	0
1418	144207561	O=C(C=C)C	0
1419	144207562	BrC(Br)C(Br)Br	0
1420	144207563	O=[N+]([O-])C(C)C	0
1421	144207564	S(=O)(=O)(NCC)c1ccc(C)cc1	0
1422	144207565	O=C(OC)C(=C)C	0
1423	144207566	[Si](OC)(OC)(OC)CCCNCCC[Si](OC)(OC)OC	0
1424	144207567	O=C(N(CC)c1ccccc1)N(CC)c1ccccc1	0
1425	144207568	Clc1c(C)c(N)ccc1	0
1426	144207569	N(C(CC)C)c1ccc(NC(CC)C)cc1	0
1427	144207570	O=[N+]([O-])c1c(C)ccc(C)c1	0
1428	144207571	Clc1c(C=O)cccc1	0
1429	144207572	N1Cc2c(cccc2)CC1	0
1430	144207573	N(CC)(Cc1ccccc1)c1ccccc1	0
1431	144207575	OC1(C#N)CCCCC1	0
1432	144207577	Brc1c(C)cccc1	0
1433	144207579	Clc1c(N)cc(Cl)cc1	0
1434	144207580	BrC(CBr)CCl	0
1435	144207581	CC1OCCC1	0
1436	144207583	Clc1cc(C(F)(F)F)ccc1	0
1437	144207584	O=[N+]([O-])c1cc(N)ccc1	0
1438	144207585	O=[N+]([O-])c1cc(C)c(N)cc1	0
1439	144207586	C(=C)C1CC=CCC1	0
1440	144207587	O(CC=C)CC1OC1	0
1441	144207590	BrC(Br)(Cl)Cl	0
1442	144207591	S(=O)(=O)(NC(=O)Nc1nc(OC)cc(OC)n1)Cc1c(C(=O)OC)cccc1	0
1443	144207592	O=CC1CC=C(CCCC(O)(C)C)CC1	0
1444	144207593	[SH0](=O)(C(Cc1cc2OCOc2cc1)C)CCCCCCCC	0
1445	144207594	OC1N(C)CCc2c1cc1OCOc1c2	0
1446	144207596	ClCCO[SH0](=O)OC(COc1ccc(C(C)(C)C)cc1)C	0
1447	144207598	C(=C)(C)[C@H]1CC=C(C)CC1	0
1448	144207599	ClC(Cl)(F)C(Cl)(F)F	0
1449	144207602	ClC(CC)C	0
1450	144207603	S1CCSCC1	0
1451	144207604	O=C1OC(=O)C=C1	0
1452	144207605	[SeH0](=O)(O)O	0
1453	144207606	ClC(Cl)C(Cl)C	0
1454	144207608	BrCBr	0
1455	144207610	O=C(N)c1c(N)cccc1	0
1456	144207612	O=C(CC(=O)C)C	0
1457	144207613	O=C(OCCO)C(=C)C	0
1458	144207616	N(CCCC)CCCC	0
1459	144207617	[N+](CCCCCCCCCCCCCCCCCC)(Cc1ccccc1)(C)C	0
1460	144207618	O(CCOC)C	0
1461	144207619	O=C(OCCCCCCCC(C)C)C(=C)C	0
1462	144207620	ClSC(Cl)(Cl)Cl	0
1463	144207623	O=C(O)C(C)(C)C	0
1464	144207624	[Si](OCC)(OCC)(OCC)OCC	0
1465	144207625	O=C(OCCCCCCCCCC)c1c(C(=O)OCCCCCCCCCC)cccc1	0
1466	144207626	Clc1c(C)cc(S(=O)(=O)O)c(N)c1	0
1467	144207628	O(C)[C@@H]1[C@H](O)[C@@H](O)[C@H](O)[C@@H](CO)O1	0
1468	144207629	ClC(=O)c1ccccc1	0
1469	144207630	O=[N+]([O-])c1ccc(Oc2ccc([N+](=O)[O-])cc2)cc1	0
1470	144207631	OCC1CCC(CO)CC1	0
1471	144207632	O=C(OCC)CC#N	0
1472	144207635	O=C=NCCCC	0
1473	144207636	[N+](CCCCCCCCCCCCCCCCCC)(C)(C)C	0
1474	144207637	ClC1(Cl)C2(Cl)C(Cl)=C(Cl)C1(Cl)C1C(=O)OC(=O)C21	0
1475	144207638	P(OC)(OC)OC	0
1476	144207641	OC(C(CO)(C)C)C(C)C	0
1477	144207642	O=C(N)CCCCCCC/C=C\CCCCCCCC	0
1478	144207643	O=C1OCCCCC1	0
1479	144207644	O=C1c2c(cccc2)CCC1	0
1480	144207645	O=C(OC)C(O)C	0
1481	144207646	O=C(OC)C(C)(C)C	0
1482	144207647	OC(C)(C)c1ccccc1	0
1483	144207648	OCCCCCCO	0
1484	144207649	ClCC=CCCl	0
1485	144207650	O=Cc1ccc(C(C)(C)C)cc1	0
1486	144207651	[Si](OC)(OC)(OC)C	0
1487	144207652	SC1CCCCC1	0
1488	144207653	P(=O)(=O)c1ccccc1	0
1489	144207654	ClCCCCCCCCCCCCCC	0
1490	144207656	C1=CCC2C1CC=CC2	0
1491	144207657	S(=O)(=O)([O-])c1cc(C(=O)OC)cc(C(=O)OC)c1	0
1492	144207658	O=C(O)C(CO)(CO)C	0
1493	144207660	O=C(OC(C)C)CCCCC(=O)OC(C)C	0
1494	144207662	[Si](O/N=C(/CC)\C)(O/N=C(/CC)\C)(O/N=C(/CC)\C)C	0
1495	144207663	Oc1c(C(CC)(C)C)cc(C(CC)(C)C)cc1-n1nc2c(n1)cccc2	0
1496	144207664	O=C(OCCCCCC(C)C)c1c(C(=O)OCCCCCC(C)C)cccc1	0
1497	144207665	O(c1cc2C(=O)OC(=O)c2cc1)c1ccc(C(C)(C)c2ccc(Oc3cc4C(=O)OC(=O)c4cc3)cc2)cc1	0
1498	144207666	O=C(OC)CC(C=C)(C)C	0
1499	144207667	Oc1ccc(-c2ccc(O)cc2)cc1	0
1500	144207668	C(CCC)(C)C	0
1501	144207669	OCCN1CCN(CCO)CC1	0
1502	144207670	C(C)c1ccc(C)cc1	0
1503	144207671	[O-][n+]1c(C)cccc1	0
1504	144207672	Nc1ncc(C)cc1	0
1505	144207673	O=C(c1cc2C(=O)OC(=O)c2cc1)c1cc2C(=O)OC(=O)c2cc1	0
1506	144207674	OC(C)(C)c1ccc(C(O)(C)C)cc1	0
1507	144207676	OC[C@H](N)CC	0
1508	144207677	[O-][N+]1(C)CCOCC1	0
1509	144207678	Brc1c(C)cc(OC)cc1	0
1510	144207680	[Sn](Cl)(Cl)(CCCCCCCC)CCCCCCCC	0
1511	144207682	ClS(Cl)(=O)=O	0
1512	144207683	NCCCCCCCC(CCC)CC	0
1513	144207686	O	0
1514	144207687	N(N)Cc1ccccc1	0
1515	144207689	O=C(O)CC[C@@H](C)[C@@H]1[C@]2(C)[C@H]([C@@H]3[C@H](O)C[C@H]4[C@@](C)([C@H]3CC2)CC[C@@H](O)C4)CC1	0
1516	144207691	ON=C1CCCC1	0
1517	144207693	O1C2C1C1C3C(C4OC4C3)C2C1	0
1518	144207696	O=S1(=O)OCCO1	0
1519	144207697	O=[SH0]1OCCO1	0
1520	144207698	O=C(O)c1ccc(NN)cc1	0
1521	144207699	O=C(OCC(C)C)c1ccc(O)cc1	0
1522	144207700	O=C(O)c1ccncc1	0
1523	144207701	Nc1nc(N)nc(N)n1	0
1524	144207702	O(C)c1c(O)c(O)ccc1	0
1525	144207703	OC(C)c1ccccc1	0
1526	144207704	Oc1c(C)cc(O)cc1	0
1527	144207705	S(=O)(=O)(O)c1c(N)ccc2c1cccc2	0
1528	144207706	O=[N+]([O-])c1cc2c(nccc2)cc1	0
1529	144207710	O=C(N)c1c(C(=O)N)cccc1	0
1530	144207717	Nc1c(C)cc(C)cc1	0
1531	144207719	O=C1C(C(C)(C)C)=CC(=O)C=C1C(C)(C)C	0
1532	144207720	ClC1C(=O)CCCC1	0
1533	144207721	Clc1c(O)cc(O)c(Cl)c1	0
1534	144207722	O=C(O)C(CC(=O)O)(C)C	0
1535	144207723	O=C(O)C(CCC(=O)O)(C)C	0
1536	144207724	N#CCCCCCC	0
1537	144207725	O=C(O)c1cc(O)ccc1	0
1538	144207726	N#CCC(C)C	0
1539	144207727	O=C(O)C(CCC(=O)O)C	0
1540	144207728	O=C(C(CC)C)C	0
1541	144207729	O=C(O)CCCCCCC(=O)O	0
1542	144207730	O=C(O)C(=O)CCC	0
1543	144207732	O=C(O)CC(=O)O	0
1544	144207733	BrC(Br)(Br)C=O	0
1545	144207734	ClC(Cl)(Cl)C(=O)N	0
1546	144207735	O=C(O)CCCCCCCCCCCC	0
1547	144207736	O=CCCCCCCCCCC	0
1548	144207740	O=C(c1cc(O)ccc1)c1ccccc1	0
1549	144207741	O=C(c1c(O)cc(OC)cc1)c1c(O)cc(OC)cc1	0
1550	144207742	O=C(c1c(O)ccc(C)c1)c1ccccc1	0
1551	144207744	O=C(OCCCCCCCCCCCC)c1ccc(O)cc1	0
1552	144207746	O=C(OCCCCCCCCC)c1ccc(O)cc1	0
1553	144207747	O=C(c1c(OC)cc(OC)cc1)c1cc(O)ccc1	0
1554	144207748	O=C(c1ccc(O)cc1)c1ccc(O)cc1	0
1555	144207749	O=C(OCCCCC)c1ccc(O)cc1	0
1556	144207752	Oc1c(C)cc(C(C)(C)c2cc(C)c(O)cc2)cc1	1
1557	144207754	C(C)(C)(c1ccccc1)c1ccccc1	0
1558	144207756	ClC(Cl)=C(c1ccc(O)cc1)c1ccc(O)cc1	1
1559	144207757	Oc1ccc(C2(c3ccc(O)cc3)C3C4C(C(C2)C3)CCC4)cc1	0
1560	144207758	Clc1cc(C(=O)c2ccccc2)c(O)cc1	0
1561	144207759	O=C(OC1C(C(C)C)CCC(C)C1)c1c(N)cccc1	0
1562	144207760	O=C1C(=Cc2ccc(C)cc2)C2C(C)(C)C1CC2	0
1563	144207762	O[C@@H]([C@@H](O)CO)CO	0
1564	144207763	O=C(O[C@H]1[C@H](O)[C@@H](O)[C@H](O)[C@@H](CO)O1)[C@@]1(C)[C@@H]2[C@@](C)([C@H]3[C@]4(CC(=C)[C@H]([C@H](O[C@H]5[C@H](OC6[C@H](O)[C@@H](O)[C@H](O)[C@@H](CO)O6)[C@@H](O[C@H]6[C@H](O)[C@@H](O)[C@H](O)[C@@H](CO)O6)[C@H](O)[C@@H](CO)O5)C3)C4)CC2)CCC1	0
1565	144207764	ClC(Cl)(F)C(Cl)(Cl)F	0
1566	144207765	Cc1cc2c(c3c(cc2)cccc3)cc1	0
1567	144207766	O=C(Oc1c(C)c(C)c2O[C@@](CCC[C@@H](CCC[C@@H](CCCC(C)C)C)C)(C)CCc2c1C)CCC(=O)O	0
1568	144207767	O=C(C=Cc1occc1)C	0
1569	144207768	O(C(C=C)(CCC=C(C)C)C)C(=O)c1c(N)cccc1	0
1570	144207769	BrC(Br)(Br)C(Br)Br	0
1571	144207770	ClCc1ccc([N+](=O)[O-])cc1	0
1572	144207771	N#CC(C(C#N)(C)C)(C)C	0
1573	144207773	[P+](CC(C)C)(CC(C)C)(CC(C)C)C	0
1574	144207774	[P+](CCCCCCCC)(CCCCCCCC)(CCCCCCCC)CCCCCCCC	0
1575	144207802	NCCC	0
1576	144207803	C(=C)Cn1c[n+](C)cc1	0
1577	144207804	C(n1c[n+](C)cc1)c1ccccc1	0
1578	144207815	N(C)(C)c1ccc(N(C)C)cc1	0
1579	144207816	O=C(CCC(=O)C)C	0
1580	144207817	BrCCC	0
1581	144207818	Fc1c(N)ccc(F)c1	0
1582	144207820	O=[N+]([O-])CCO	0
1583	144207822	Clc1c(Cl)cc(Cl)cc1O	0
1584	144207825	O(C(OC)(C)C)C	0
1585	144207826	O=S1(=O)CCCC1	0
1586	144207827	ClC(=O)c1cc(Cl)cc(Cl)c1	0
1587	144207829	OCc1cc(C(C)(C)C)c(O)c(C(C)(C)C)c1	1
1588	144207830	Oc1c(O)ccc(C)c1	0
1589	144207831	BrC(CC)C	0
1590	144207832	O=Cc1ccccc1	0
1591	144207833	N#CCCC#N	0
1592	144207834	O=C(C=C)CC	0
1593	144207835	ClC(=O)c1c(F)cccc1	0
1594	144207837	ClC(=O)/C=C/C(Cl)=O	0
1595	144207838	ClC(CCl)=C	0
1596	144207839	O(CC)c1cc2sc(N)nc2cc1	0
1597	144207840	ClC(=CCl)CSC(=O)N(C(C)C)C(C)C	0
1598	144207841	ClS(=O)(=O)C	0
1599	144207842	ClC(=O)CCl	0
1600	144207843	O=C(OCC)CC(=O)C	0
1601	144207844	ClC(=O)C(C)(C)C	0
1602	144207845	[SH0](=O)(O)C(=N)N	0
1603	144207846	O=C(O)C=Cc1cc(O)c(O)cc1	0
1604	144207847	O=C(Oc1cc(C)c(N(C)C)c(C)c1)NC	0
1605	144207848	ClC(C(=O)O)C	0
1606	144207849	Clc1c(N)ccc(Cc2cc(Cl)c(N)cc2)c1	0
1607	144207850	C(=C)CCCCCC	0
1608	144207851	O=C(Nc1cc(N)c(OCC)cc1)C	0
1609	144207853	O(C(C)(C)C)CC(O)C	0
1610	144207854	O(CCOCC)CC	0
1611	144207855	BrCC(=O)O	0
1612	144207856	Cc1c(C)cccc1	0
1613	144207857	ClC1(Cl)C(Cl)(Cl)[C@@]2(Cl)C(C)(C)C(=C)[C@]1(Cl)C2Cl	0
1614	144207859	O=C1OC(=O)C2C1CCCC2	0
1615	144207860	Cl[Si](C)(c1ccccc1)c1ccccc1	0
1616	144207861	[Si](OC(=O)C)(OC(=O)C)(OC(=O)C)C	0
1617	144207862	O=C(OCCCCCCCCCCCCC)C(=C)C	0
1618	144207864	O=C(NN)c1cnccc1	0
1619	144207865	ClC(C(Cl)C)C	0
1620	144207866	O(CC1OC1)c1cc(OCC2OC2)ccc1	0
1621	144207868	Clc1c(Cl)c([N+](=O)[O-])ccc1Cl	0
1622	144207870	Cc1c2c(cc(C)cc2)ccc1	0
1623	144207871	Clc1c(Cl)cc(Cl)cc1Cl	0
1624	144207872	C(C(C)C)(C)C	0
1625	144207873	Clc1c(Cl)ccc(O)c1	0
1626	144207875	O=C(CC)CC	0
1627	144207876	Clc1c(C)cc(N)c(S(=O)(=O)O)c1	0
1628	144207877	FC(F)(F)c1cc(N=C=O)ccc1	0
1629	144207878	O(CC(O)C)CCCC	0
1630	144207879	N(CCN(C)C)(CCN(C)C)C	0
1631	144207880	O=C(OCC=Cc1ccccc1)c1c(N)cccc1	0
1632	144207881	O=[N+]([O-])c1c2ncccc2ccc1	0
1633	144207882	C(=C)(C)c1cc(C(=C)C)ccc1	0
1634	144207883	O=C(OCc1ccccc1)Cc1ccccc1	0
1635	144207884	O(C)c1c(OC)ccc2[C@@H]([C@@H]3N(C)CCc4c3cc3OCOc3c4)OC(=O)c12	0
1636	144207885	Clc1c([N+](=O)[O-])c(Cl)cc(Cl)c1	0
1637	144207886	Fc1c([N+](=O)[O-])ccc(F)c1	0
1638	144207887	O=C1C=C2[C@@](C)([C@@H]3[C@H]([C@H]4[C@@](C)([C@@H](O)CC4)CC3)CC2)CC1	1
1639	144207888	ClC(=O)CCCC	0
1640	144207890	Oc1c(N)cc(C)cc1	0
1641	144207891	Nc1n(C)c2c(n1)c1c(nccc1)cc2	0
1642	144207896	O=C1N(CCO)CCN1	0
1643	144207897	SC[C@H](N)C(=O)O	0
1644	144207900	OCCN(CCCC)CCCC	0
1645	144207902	Clc1c(Cl)cc([N+](=O)[O-])cc1Cl	0
1646	144207903	O=C1C(O)(O)C(=O)c2c1cccc2	0
1647	144207904	Oc1cc(N)ccc1	0
1648	144207905	O=[N+]([O-])CCCCCC	0
1649	144207907	BrC(CBr)CO	0
1650	144207908	c12c3c4ccc1c1c(cc2ccc3ccc4)cccc1	0
1651	144207910	N(=C(Nc1c(C)cccc1)N)c1c(C)cccc1	0
1652	144207911	O(C(OC)C)C	0
1653	144207912	ClS(=O)(=O)CCCCCCCC	0
1654	144207913	S(=O)(=O)([O-])c1cc(C(=O)O)cc(C(=O)O)c1	0
1655	144207914	O=C(Nc1ccc(N)cc1)c1ccc(N)cc1	0
1656	144207917	N(Cc1ccccc1)(C)C	0
1657	144207918	O=[N+]([O-])c1c(Nc2ccccc2)cccc1	0
1658	144207919	c12c3cccc1-c1c(-c2ccc3)cc2c(c1)cccc2	0
1659	144207920	Cc1c2c(oc1)CC(C)CC2	0
1660	144207921	C(=C)CCCC	0
1661	144207922	ClC(Cl)(Cl)C(Cl)(Cl)Cl	0
1662	144207923	O=[N+]([O-])c1c2C(=O)c3c([N+](=O)[O-])ccc(O)c3C(=O)c2c(O)cc1	0
1663	144207924	Nc1sccn1	0
1664	144207925	O=[N+]([O-])c1oc(C(OC(=O)C)OC(=O)C)cc1	0
1665	144207926	S(Sc1ccccc1)c1ccccc1	0
1666	144207927	O=[N+]([O-])c1ccc(OCC)cc1	0
1667	144207928	O=C(OC)CC	0
1668	144207929	ClCN1C(=O)c2c(C1=O)cccc2	0
1669	144207930	O=C(O)c1cc2c(cc(O)cc2)cc1	0
1670	144207931	O=C(N(CC)CC)C	0
1671	144207934	NCC(CCCC)CC	0
1672	144207935	O=[N+]([O-])c1cc(C(=O)C)ccc1	0
1673	144207936	O=C(NC(C)C)C=C	0
1674	144207937	O1CCC1	0
1675	144207938	O=C(O)C(CC)(C)C	0
1676	144207939	OCCCC	0
1677	144207940	Clc1c(C=O)c(Cl)ccc1	0
1678	144207941	O=[N+]([O-])c1c(OC)ccc(C(=O)Nc2ccccc2)c1	0
1679	144207942	O=NN(CC)C	0
1680	144207944	O(CCO)c1ccc(OCCO)cc1	0
1681	144207945	O=[N+]([O-])c1c(O)c([N+](=O)[O-])cc(C)c1	0
1682	144207946	O(CCOCCOC)CCOCCO	0
1683	144207947	Oc1c(C(C)(C)C)cc(C(CCC)c2c(C)cc(O)c(C(C)(C)C)c2)c(C)c1	0
1684	144207949	Clc1c(C(F)(F)F)cccc1	0
1685	144207951	OCC(CCC)C	0
1686	144207952	O=C(Nc1ccc(N)cc1)C	0
1687	144207954	Clc1c(C(=O)O)ccc(Cl)c1	0
1688	144207955	N(=Nc1ccccc1)c1ccc(N(C)C)cc1	0
1689	144207956	O=C(O[C@H]1[C@H](C)[C@H](O)[C@H](C)[C@@H](O)[C@@H](C)/C=C/C=C(/C)\C(=O)NC=2C(=O)c3c(O)c(C)c4O[C@@](C)(C(=O)c4c3C3=NC4(NC=23)CCN(CC(C)C)CC4)O/C=C/[C@H](OC)[C@H]1C)C	0
1690	144207957	O=[N+]([O-])c1c(-c2ccccc2)cccc1	0
1691	144207958	FC(F)(F)c1cc([N+](=O)[O-])ccc1	0
1692	144207959	Clc1c(Cl)cc(OC(C(=O)O)C)c(Cl)c1	0
1693	144207960	OC[C@@H]1[C@@H](O)[C@H](O)[C@@](O)(CO)O1	0
1694	144207961	O=C(OCCN(CC)CC)C(=C)C	0
1695	144207962	O=C(OCC)/C=C/C(=O)OCC	0
1696	144207965	S=C(N)C(=S)N	0
1697	144207966	C(CCCC)CCCn1c[n+](C)cc1	0
1698	144207967	O=C(OCC)OCC	0
1699	144207970	O=[N+]([O-])/C=C/c1ccccc1	0
1700	144207971	O=[N+]([O-])c1c(C)c(N)ccc1	0
1701	144207972	ClC=CCl	0
1702	144207973	Clc1c(O)c(Cl)ccc1	0
1703	144207974	O=[N+]([O-])c1cc(C)cc(C)c1	0
1704	144207975	C(CCC)CC	0
1705	144207976	ClC(=O)C(Cl)Cl	0
1706	144207977	O=C(OCCCC)/C=C\C(=O)OCCCC	0
1707	144207978	[Si](OC)(OC)(OC)OC	0
1708	144207979	O(C(COCCCC)C)CC(O)C	0
1709	144207980	O(C(CO)C)c1ccccc1	0
1710	144207981	O=C1NCCN1	0
1711	144207982	[Cr-]([O+H2])O[Cr-][O+H2]	0
1712	144207983	N(CC(CCCC)CC)CC(CCCC)CC	0
1713	144207984	O=C(N(c1ccccc1)c1ccccc1)NC	0
1714	144207988	BrCCl	0
1715	144207989	Clc1c([N+](=O)[O-])cccc1	0
1716	144207990	N(C(C)C)(C)C	0
1717	144207992	O=C(NC)NC	0
1718	144207993	C(=CC(C)(C)C)(C)C	0
1719	144207994	ClC/C=C\CCl	0
1720	144207995	O=C1N(Cc2c(C)c(O)c(C(C)(C)C)cc2C)C(=O)N(Cc2c(C)c(O)c(C(C)(C)C)cc2C)C(=O)N1Cc1c(C)c(O)c(C(C)(C)C)cc1C	0
1721	144207997	O=C(O)[C@]1(C)C[C@@H]2[C@@](C)(CC[C@@]3(C)[C@@]4(C)[C@H](C(=O)C=C23)[C@]2(C)[C@H](C(C)(C)[C@@H](O)CC2)CC4)CC1	1
1722	144207999	BrCC=C	0
1723	144208000	Clc1c(N)cccc1	0
1724	144208001	Clc1cc2[nH]c(C)nc2cc1	0
1725	144208002	OC(C#N)c1ccccc1	0
1726	144208003	O=[N+]([O-])c1c(C(=O)N)cccc1	0
1727	144208004	BrC(Cl)Cl	0
1728	144208005	Clc1cc([N+](=O)[O-])c(N)cc1	0
1729	144208006	C(=C)c1ccccc1	0
1730	144208008	O=C(OCC)C(=C)C	0
1731	144208009	SCCCC	0
1732	144208010	ClCCCCCCCCCC	0
1733	144208011	P(=O)(OP(=O)(O)[O-])(O)[O-]	0
1734	144208012	ClP(Cl)(Cl)=O	0
1735	144208015	O=C(OC=C)C	0
1736	144208016	Nc1sc2c(n1)cccc2	0
1737	144208017	O(C(COCCC)C)CC(O)C	0
1738	144208018	O(C)c1cc(N)ccc1	0
1739	144208019	ClCc1c([N+](=O)[O-])cccc1	0
1740	144208020	O=[N+]([O-])C	0
1741	144208021	Clc1c2c(ccc1)cccc2	0
1742	144208022	ClCC=C	0
1743	144208026	O=C(O)CCC1CC(CC)CC1	0
1744	144208027	O=C(OC(=O)c1ccccc1)c1ccccc1	0
1745	144208028	O=C(Nc1cc2c(-c3c(cccc3)C2)cc1)C	1
1746	144208029	ClC(OC(F)F)C(F)(F)F	0
1747	144208030	O=C(Nc1ccc(C)cc1)N	0
1748	144208031	Clc1cc(O)ccc1	0
1749	144208032	O=C/C=C/C=C/C	0
1750	144208033	O=[N+]([O-])c1c(C)cc(C(=O)O)cc1	0
1751	144208034	O(CC(CCCC)CC)CCCN	0
1752	144208035	ClCc1cc([N+](=O)[O-])ccc1	0
1753	144208036	O(O)C(C)(C)C	0
1754	144208037	Cc1cc2c(cc1)cccc2	0
1755	144208038	ClCOCCl	0
1756	144208039	ClC(=O)OC	0
1757	144208041	O=C(OCCOCCOCC)C	0
1758	144208042	N#CC(=C)CCC#N	0
1759	144208043	OCC(N)(CO)CC	0
1760	144208044	O=[N+]([O-])c1ccc(-c2nc(N)sc2)cc1	0
1761	144208047	Brc1ccccc1	0
1762	144208049	Clc1c(Cl)cccc1[N+](=O)[O-]	0
1763	144208050	O=[N+]([O-])c1c(C(=O)O)cccc1C	0
1764	144208051	N#Cc1cc(C)ccc1	0
1765	144208052	F[C@]12[C@@H](O)C[C@]3(C)[C@](O)(C)CC[C@H]3[C@@H]1CCC=1[C@]2(C)CCC(=O)C=1	1
1766	144208053	S(=O)(=O)(OC(C)C)C	0
1767	144208054	S(=O)(=O)(NC(=O)Nc1nc(OC)nc(C)n1)c1c(C(=O)OC)cccc1	0
1768	144208055	[Se]C(=N)N	0
1769	144208057	O=C1N(CO)C(=O)c2c1cccc2	0
1770	144208058	N#CCCCCCCCCC	0
1771	144208059	O=C(OC)CCCCCCC/C=C\C[C@H](O)CCCCCC	0
1772	144208063	ClCCCC	0
1773	144208064	O=C1OC(c2ccc(N(C)C)cc2)(c2ccc(N(C)C)cc2)c2c1cc(N(C)C)cc2	0
1774	144208067	O=C(N(C)C)CCCC	0
1775	144208069	C(=C)C1OC1	0
1776	144208070	O=[N+]([O-])c1c(O)c(C2CCCCC2)cc([N+](=O)[O-])c1	0
1777	144208071	N(CC)(CC)CC	0
1778	144208072	SC(C)(C)C	0
1779	144208073	Clc1c(C)ccc([N+](=O)[O-])c1	0
1780	144208075	CC1CNCCC1	0
1781	144208076	O=C(NN)c1ccccc1	0
1782	144208077	O=C(OC)NN	0
1783	144208078	Nc1ncccc1	0
1784	144208079	O=C(Nc1cc(N)ccc1)C	0
1785	144208080	O=C1Oc2c(c(O)cc(O)c2)C(C)=C1	1
1786	144208081	O=C(OCC(CC)C)C	0
1787	144208082	O=C(OCC1=C(C(=O)O)N2C(=O)[C@@H](NC(=O)C(=NOC)c3occc3)[C@H]2SC1)N	0
1788	144208083	O(CC1OC1)c1c(C)cccc1	0
1789	144208084	O=[N+]([O-])N=C(N)N	0
1790	144208085	O=C(Nc1cc(C)ccc1)C	0
1791	144208086	N(CC)(CC)c1ccc(N)cc1	0
1792	144208087	O=C(OCC)C(O)C	0
1793	144208088	N(C(CC(C)C)C)c1ccc(Nc2ccccc2)cc1	0
1794	144208089	O=CCC(C)C	0
1795	144208090	O=C(c1c(O)c(O)c(O)cc1)c1ccc(O)cc1	0
1796	144208091	Clc1c(Cl)c(Cl)cc([N+](=O)[O-])c1Cl	1
1797	144208092	BrC(Cl)C(=O)O	0
1798	144208093	S(NC(C)(C)C)c1sc2c(n1)cccc2	0
1799	144208094	O=C(O)CC[C@@H](C)[C@@H]1[C@@]2(C)[C@@H](O)C[C@@H]3[C@]4(C)[C@@H](C[C@H](O)CC4)CC[C@H]3[C@@H]2CC1	1
1800	144208095	N(N)c1scc(-c2ccccc2)n1	1
1801	144208097	BrC(Br)[N+](=O)[O-]	0
1802	144208098	O=C(O)Cc1nc(N)sc1	0
1803	144208099	O(C)C1=CC(=O)O[C@@H](/C=C/c2cc3OCOc3cc2)C1	0
1804	144208100	S(=O)(=O)([O-])c1cc([N+](=O)[O-])ccc1	0
1805	144208101	O(Cc1ccccc1)Cc1ccccc1	0
1806	144208102	O=C(O)c1ccc(OCCCCCCCC)cc1	0
1807	144208103	FC(F)(F)CO	0
1808	144208104	Oc1ccc(NC)cc1	0
1809	144208105	O(C)C1=CC(=O)O[C@@H](/C=C/c2ccccc2)C1	0
1810	144208107	Clc1c(Cl)cccc1O	0
1811	144208108	Clc1c(O)c(Cl)c(Cl)cc1Cl	0
1812	144208109	ClCCSCC	0
1813	144208110	ClCC1(CCl)C(=C)C2(Cl)C(Cl)(Cl)C1(Cl)C(Cl)C2Cl	0
1814	144208111	BrC(Br)(Br)C(=O)O	0
1815	144208112	O(C[C@@H](O)[C@@H](O)[C@H](O)[C@H](O)CO)[C@@H]1[C@H](O)[C@@H](O)[C@H](O)[C@@H](CO)O1	0
1816	144208114	OC(CC(O)C)C	0
1817	144208115	O=Nc1c(C)cccc1	0
1818	144208116	O=C(O)C(=O)CCC(=O)O	0
1819	144208117	O=CN(CC)CC	0
1820	144208118	o1cccc1	0
1821	144208121	BrC(Cl)(Cl)C(=O)O	0
1822	144208122	O=C1NC(=O)CC(=O)N1	0
1823	144208124	Clc1c(OCC(=O)OCC(CCCC)CC)ccc(Cl)c1	0
1824	144208125	S(CC)CC	0
1825	144208127	O([C@H]1[C@H](O)[C@@H](O)[C@H](O)CO1)C1C(C)(C)[C@H]2[C@@]3([C@]4(C([C@@]5(C)[C@@](C)(C6[C@H](C)CC7(OC(O)C8(C)OC78)OC6C5)CC4)=CC2)C3)CC1	0
1826	144208128	O=C(c1c(O)cc(OC)cc1)c1ccc(C)cc1	0
1827	144208129	Clc1cc(Cl)cc(O)c1	0
1828	144208130	Oc1c(N)cccc1	0
1829	144208131	O=[N+]([O-])c1c(O)ccc(C)c1	0
1830	144208133	O=C(O)C(CCC)C	0
1831	144208134	O=C(O)[C@H](O)[C@H](O)[C@@H](O)[C@H](O)[C@H](O)CO	0
1832	144208135	Clc1c(Cl)cc([N+](=O)[O-])c(Cl)c1	0
1833	144208136	O=C(OC)CC#N	0
1834	144208137	ClC(Cl)(Cl)c1c(Cl)cc(Cl)cc1	0
1835	144208138	O=C1NNC(=O)c2c1c(N)ccc2	0
1836	144208139	O=C(OCCCCC(C)C)c1c(C(=O)OCCCCC(C)C)cccc1	1
1837	144208140	O1COCOC1	0
1838	144208141	O(CCN(C)C)c1ccc(/C(=C(/CC)\c2ccccc2)/c2ccc(O)cc2)cc1	0
1839	144208142	O=C(O)CNC(=O)c1oc(CO)cc1	0
1840	144208143	O=C(O[C@H]1[C@H](O[C@H]2[C@H](O)[C@H](O)[C@@H](O)[C@H](C)O2)[C@@H](O)[C@H](OCCc2cc(O)c(O)cc2)O[C@@H]1CO[C@H]1[C@H](O)[C@@H](O)[C@H](O)[C@@H](CO)O1)/C=C/c1cc(O)c(O)cc1	0
1841	144208144	Clc1c(C(F)(F)F)ccc(Cl)c1	0
1842	144208145	N#Cc1ccc(C)cc1	0
1843	144208146	Brc1cc(C=O)ccc1	0
1844	144208147	ClCC(C)(C)c1ccccc1	0
1845	144208149	S(SCCC(=O)O)CCC(=O)O	0
1846	144208150	Clc1c(OC)cc(Cl)cc1	0
1847	144208151	O=[N+]([O-])c1c2c(c([N+](=O)[O-])ccc2)ccc1	0
1848	144208152	FC(F)(F)c1ccccc1	0
1849	144208153	O(C(OC)(OC)C)C	0
1850	144208154	S(=O)(=O)(O)c1c(N)cccc1	0
1851	144208155	ClCC#N	0
1852	144208156	O(c1cc(C)ccc1)c1ccccc1	0
1853	144208157	Nc1c(-c2ccccc2)cccc1	0
1854	144208161	O=C(O[C@@H]1CC=2[C@@](C)([C@@H]3[C@H]([C@H]4[C@@](C)(C(=O)CC4)CC3)CC=2)CC1)C	0
1855	144208162	O(CCOCCCC)CCOCCCC	0
1856	144208163	Cl/C(=C\CCl)/C	0
1857	144208164	Clc1c([N+](=O)[O-])cc(C(F)(F)F)cc1[N+](=O)[O-]	0
1858	144208166	O=NC=1C(=O)N(C)C(=O)N(C)C=1N	0
1859	144208167	Brc1ccc(C)cc1	0
1860	144208168	BrC(CBr)C1CC(Br)C(Br)CC1	0
1861	144208169	O1CCOCC1	0
1862	144208171	S(c1ccc(O)cc1)c1ccc(O)cc1	0
1863	144208172	Clc1ccc(C(=O)c2ccc(O)cc2)cc1	0
1864	144208173	O=[N+]([O-])c1c(CC#N)cccc1	0
1865	144208174	OCC#C	0
1866	144208175	ClP(=S)(OCC)OCC	0
1867	144208177	O=C(O)c1c(C(=O)O)cccc1C(=O)O	0
1868	144208179	Clc1cc2c(cc1)cccc2	0
1869	144208180	N(CCCCCCN(C)C)(C)C	0
1870	144208181	O=NOCCC(C)C	0
1871	144208182	O=CC=C	0
1872	144208183	Clc1ccc(Oc2ccc(N)cc2)cc1	1
1873	144208186	O=C(OCC(COC(=O)c1ccccc1)(COC(=O)c1ccccc1)COC(=O)c1ccccc1)c1ccccc1	0
1874	144208188	O=C(OC)c1ccc(C(=O)O)cc1	0
1875	144208189	N#C/C(/N)=C(/N)\C#N	0
1876	144208190	O=[N+]([O-])c1c(N)cc(N)cc1	0
1877	144208192	S=C1NC=NC2N=CNC12	0
1878	144208194	S(=O)(=O)([O-])CC[N+H2]C	0
1879	144208195	O(CC)c1cc(N)ccc1	0
1880	144208196	ClCC(O)C	0
1881	144208197	N#Cc1c(C#N)cccc1	0
1882	144208198	O=C(OC)C=C	0
1883	144208200	O=C(OC(=O)C(C)C)C(C)C	0
1884	144208201	O(CC)c1c(N)cccc1	0
1885	144208202	NCCCCCCC	0
1886	144208203	O=C/C=C(/C=C/C=C(/C=C/C=1C(C)(C)CCCC=1C)\C)\C	0
1887	144208206	Oc1cc(NCC)c(C)cc1	0
1888	144208207	Oc1ccc(Cc2ccccc2)cc1	0
1889	144208209	O([C@@H]1[C@@H](C)[C@H](O[C@@H]2O[C@@H](C)[C@H](O)[C@@](OC)(C)C2)[C@@H](C)C(=O)O[C@H](CC)[C@](O)(C)[C@H](O)[C@@H](C)N(C)C[C@H](C)C[C@]1(O)C)[C@H]1[C@H](O)[C@@H](N(C)C)C[C@@H](C)O1	0
1890	144208210	Clc1cc(C(=O)OC)ccc1	0
1891	144208211	O=C(OCC)CCCCCCC/C=C/C/C=C/C/C=C/CC	0
1892	144208212	O=[N+]([O-])c1cc(OCCO)c(NCCO)cc1	0
1893	144208213	C1=CCCC=CCC1	0
1894	144208214	S(=O)(=O)(O)c1c(O)c(C(=O)O)cc(N)c1	0
1895	144208215	Oc1ccc(C2(c3ccc(O)cc3)CCCCC2)cc1	1
1896	144208218	O=[N+]([O-])c1c(C(=O)O)cccc1	0
1897	144208219	OC(C#CC(O)(C)C)(C)C	0
1898	144208220	S(c1c(C)cc(O)c(C(C)(C)C)c1)c1c(C)cc(O)c(C(C)(C)C)c1	0
1899	144208223	Nc1c(C)ccc(C)c1	0
1900	144208224	O1CCCC1	0
1901	144208225	S(=O)(=O)(O)c1cc(N)ccc1	0
1902	144208226	[N+](CCCCCCCC)(CCCCCCCC)(CCCCCCCC)CCCCCCCC	0
1903	144208227	O=C(OC(=O)CC)CC	0
1904	144208229	O=C(O)CCCCCCCCCC	0
1905	144208231	O(C)C1=CC(=O)OC(CCc2ccccc2)C1	0
1906	144208232	ClC(=O)OCC	0
1907	144208234	BrCCO	0
1908	144208235	O(CCCC)CCCC	0
1909	144208236	S(CCSc1ccccc1)c1ccccc1	0
1910	144208238	O=C(OCCCCCCCCC)c1c(C(=O)OCCCCCCCCC)cccc1	1
1911	144208239	O=C(C)c1c(OCC)cc(OCC)c(OCC)c1	0
1912	144208240	C(CCCCCCC)CCCCCCC1OC1	0
1913	144208241	O[C@@H]1[C@@H](C(C)C)CC[C@H](C)C1	0
1914	144208242	S(=O)(=O)(O)c1cc(N)c(O)cc1	0
1915	144208244	ClC1(Cl)C(Cl)=C1Cl	0
1916	144208245	Clc1cc(N)c(O)cc1	0
1917	144208246	Cc1[nH]cnc1	0
1918	144208248	P(=O)(OCc1ccccc1)(OCc1ccccc1)O	0
1919	144208249	O=C(OCC)C(O)CC(=O)OCC	0
1920	144208250	O=C(OCCCC)C	0
1921	144208251	ClCC(=O)OCC	0
1922	144208252	Fc1ccccc1	0
1923	144208253	O([C@H]([C@@H](OC(=O)/C=C/c1cc(O)c(O)cc1)C(=O)O)C(=O)O)C(=O)/C=C/c1cc(O)c(O)cc1	0
1924	144208254	O[C@@H](C(O)[C@@H](O)CO)CO	0
1925	144208255	c12c3c4ccc1cccc2Cc3ccc4	0
1926	144208256	ClC(Cl)(Cl)C#N	0
1927	144208257	O=CC1CC=CCC1	0
1928	144208258	O=C=NC	0
1929	144208260	Oc1c(C(C)(C)C)cc(C(CC)C)cc1C(C)(C)C	0
1930	144208261	Clc1c(N)c(Cl)cc(Cl)c1	0
1931	144208262	C(C)c1ccccc1	0
1932	144208263	OCCN(C(C)(C)C)CCO	0
1933	144208265	S(=O)(=O)([O-])CCCCCCCC	0
1934	144208266	Brc1c(OC(=O)CCCCCCC)c(Br)cc(C#N)c1	1
1935	144208267	O=[N+]([O-])c1c(C)ccc(C(=O)O)c1	0
1936	144208268	ClC(Cl)(Cl)C(Cl)=O	0
1937	144208269	O=CCC	0
1938	144208270	ClC(=O)OCc1ccccc1	0
1939	144208271	S(=O)(=O)(O)C	0
1940	144208273	O=C1OCCO1	0
1941	144208274	O=C/C=C(\C=C\C=C(\C=C\C=1C(C)(C)CCCC=1C)/C)/C	0
1942	144208277	Nc1sc2c(n1)cc(C)c(C)c2	0
1943	144208278	O=C(OC(C(=O)c1ccccc1)c1ccccc1)C	0
1944	144208279	O(C)c1ccc(C)cc1	0
1945	144208280	O=C(O)c1oc(CO)cc1	0
1946	144208283	Ic1cc([N+](=O)[O-])ccc1	0
1947	144208284	O=C(OC(=O)CCC)CCC	0
1948	144208285	C1CCCCC1	0
1949	144208286	O=C(OCCOCCOC(=O)C=C)C=C	1
1950	144208287	ClCc1c(Cl)cccc1	0
1951	144208288	ClC(Cl)C(=O)C	0
1952	144208289	O=C(O)c1ccc(C)cc1	0
1953	144208290	OC(CC)C	0
1954	144208292	ClC(=O)c1cc([N+](=O)[O-])ccc1	0
1955	144208293	S(=O)(=O)([O-])CO	0
1956	144208294	N(CCCC)CC	0
1957	144208295	O=C(C=C(C)C)C=C(C)C	0
1958	144208296	O=C(O)c1cc(O)c2C(=O)c3c(O)cccc3C(=O)c2c1	0
1959	144208297	P(=O)(Oc1cc(C)cc(C)c1)(Oc1cc(C)cc(C)c1)Oc1cc(C)cc(C)c1	0
1960	144208298	C[n+]1cn(C)cc1	0
1961	144208299	BrC(=C(Br)CO)CO	0
1962	144208301	C(C)N1CCOCC1	0
1963	144208304	O([C@@H]1[C@H](O)[C@@H](O)[C@H](O)[C@@H](CO)O1)[C@@H]1[C@H](O)[C@@H](O)[C@H](O)[C@@H](CO)O1	0
1964	144208305	OCCCCC	0
1965	144208306	O=C(CC(C)C)C	0
1966	144208307	ClC(Cl)(Cl)CCl	0
1967	144208309	O=C1C(O)=C(O)[C@@H]([C@H](O)CO)O1	0
1968	144208311	Cc1ccc(C)cc1	0
1969	144208314	O=C(/C=C/c1cc(OC)c(O)cc1)CC(=O)/C=C/c1cc(OC)c(O)cc1	0
1970	144208315	O=C(OC(C)(C)C)C=C	0
1971	144208316	Nc1c(C)cc(C)c(C)c1	0
1972	144208317	O=C(CCC)CC	0
1973	144208318	Oc1c2c(O)cccc2c(O)cc1	0
1974	144208319	OC[C@H]1O[C@@H](n2c3ncnc(N)c3nc2)CC1	0
1975	144208320	O=C(O)c1cc2c(cc(C(=O)O)cc2)cc1	0
1976	144208321	N#Cc1ccc(-c2ccc(CCCCCC)cc2)cc1	0
1977	144208322	N#CCCC=C	0
1978	144208323	OCC(CO)(CO)C	0
1979	144208324	O=[N+]([O-])/N=C(/N(N=O)C)\N	0
1980	144208325	C(CC(C)C)(C)(C)C	0
1981	144208326	S=C=Nc1ccccc1	0
1982	144208327	O=C(OCC=C)c1c(N)cccc1	0
1983	144208328	SCC(=O)OC	0
1984	144208329	O=C(Nc1ccc(OC)cc1)C	0
1985	144208330	NC(C)(C)C1CCC(N)(C)CC1	0
1986	144208331	[SH0](=O)([O-])CO	0
1987	144208333	N#CCC	0
1988	144208335	O=C(O)/C=C(\C=C\C1(O)C(C)=CC(=O)CC1(C)C)/C	0
1989	144208336	O=C(OCC)C(C(=O)C)C	0
1990	144208337	NC1C(C)CC(CC2CC(C)C(N)CC2)CC1	0
1991	144208338	ClCCCCl	0
1992	144208339	ClC(Cl)(Cl)C(Cl)Cl	0
1993	144208340	S(=O)(=O)(O)c1cc2c(O)c([N+](=O)[O-])cc([N+](=O)[O-])c2cc1	0
1994	144208341	Brc1c(Br)cc(Oc2c(Br)cc(Br)cc2)c(Br)c1	0
1995	144208342	C(=C)C1C2C=CC(C1)C2	0
1996	144208343	O=C(OC(C)C)Cc1ccccc1	0
1997	144208344	Cc1cc2ncccc2cc1	0
1998	144208347	Nc1noc(C)c1	0
[truncated: 5,539 more rows]

## Sheet: Sheet2
Table S1b. Information of chemical compounds of PubChem assay AID:1347030_TRHR_ago.
No.	sid	SMILES	activity score
1	144205501	CN1C(=S)CN=C(C2=C1C=CC(=C2)Cl)C3=CC=CC=C3	0
2	144206117	CO[C@H]1[C@@H](C[C@@H]2CN3CCC4=C([C@H]3C[C@@H]2[C@@H]1C(=O)OC)NC5=C4C=CC(=C5)OC)OC(=O)COC6=CC=C(C=C6)OC	0
3	144206325	C[C@]12CC[C@H]3[C@H]([C@@H]1CC[C@]2(C)O)CC[C@@H]4[C@@]3(CC5=NON=C5C4)C	0
4	144206326	CC1=NC=C(C(=N1)N)CN(C=O)C(=C(CCO)SSC(=C(C)N(CC2=CN=C(N=C2N)C)C=O)CCO)C	0
5	144206328	CC1=CC(=C(C(=C1NC(=O)CN(CC(=O)O)CC(=O)O)C)Br)C	0
6	144206329	CCCC(=O)OC[C@H]([C@H]([C@H](CN1C2=C(C=C(C(=C2)C)C)N=C3C1=NC(=O)NC3=O)OC(=O)CCC)OC(=O)CCC)OC(=O)CCC	0
7	144206330	CCCCOC(=O)CC(CC(=O)OCCCC)(C(=O)OCCCC)OC(=O)C	0
8	144206333	C1=CC=C(C(=C1)C(=O)[O-])[O-].C1=CC=C(C(=C1)C(=O)[O-])[O-].O.O.O.O.[Mg+2]	0
9	144206369	C[C@@H](C(=O)C1=CC=CC=C1)N.Cl	0
10	144206371	C[C@@H]1[C@@H](OC(=N1)N)C2=CC=CC=C2	0
11	144206375	COC1=CC(=CC(=C1OC)OC)CCN.Cl	0
12	144206376	CC(C)CC1=CC(=C(C(=C1)OC)OC)OC.Cl	0
13	144206379	C[C@H]1[C@@H]2CC3=C([C@]1(CCN2C)C)C=C(C=C3)O.C[C@H]1[C@@H]2CC3=C([C@]1(CCN2C)C)C=C(C=C3)O.C(=C/C(=O)O)\C(=O)O	0
14	144206380	CC[C@@H](C(C[C@H](C)N(C)C)(C1=CC=CC=C1)C2=CC=CC=C2)O.Cl	0
15	144206382	C[C@H](CN1CCOCC1)C(C2=CC=CC=C2)(C3=CC=CC=C3)C(=O)N4CCCC4.[C@@H]([C@H](C(=O)O)O)(C(=O)O)O	0
16	144206383	CCN(CC)CCN1C2=C(C=C(C=C2)[N+](=O)[O-])N=C1CC3=CC=C(C=C3)OCC	0
17	144206384	CC[C@@H](C(CC(C)NC)(C1=CC=CC=C1)C2=CC=CC=C2)OC(=O)C.Cl	0
18	144206385	CCC(=O)OC1(CCN(CC1)C)C2=CC=CC=C2.Cl	0
19	144206386	CC(=O)OC1(CCN(CC1)CCC2=CC=CC=C2)C3=CC=CC=C3	0
20	144206389	CCC(=O)N(C1CCN(CC1)CCC2=CC=CC=C2)C3=CC=C(C=C3)F	0
21	144206390	CCC(=O)N([C@@H]1CCN(C[C@@H]1C)CCC2=CC=CC=C2)C3=CC=CC=C3.Cl	0
22	144206392	CCC(=O)N(C1CCN(CC1)CC2=CC=CC=C2)C3=CC=CC=C3.Cl	0
23	144206393	CCC1=CC(=C(C=C1OC)C[C@H](C)N)OC.Cl	0
24	144206395	CC(CC1=CC2=C(C(=C1)OC)OCO2)N.Cl	0
25	144206396	CCC(=O)N(C1CCN(CC1)CC(C2=CC=CC=C2)O)C3=CC=CC=C3.Cl	0
26	144206397	CCC(=O)N(C1CCN(CC1)C(C)CC2=CC=CS2)C3=CC=CC=C3.Cl	0
27	144206398	CCC(=O)N(C1CCN(CC1C)CCC2=CC=CS2)C3=CC=CC=C3.Cl	0
28	144206399	CCC(=O)N(C1CCN(CC1)CC2=CC=CS2)C3=CC=CC=C3.Cl	0
29	144206400	CCC(=O)N(C1CCN(CC1)CCC2=CC=CS2)C3=CC=CC=C3.Cl	0
30	144206401	CC1=CC(=C(C=C1OC)C[C@@H](C)N)OC.Cl	0
31	144206403	CC(CC1=C(C=CC(=C1)OC)OC)N.Cl	0
32	144206405	CC(CC1=CC2=C(C=C1)OCO2)NO.Cl	0
33	144206411	CCN[C@@H](C)CC1=CC=CC=C1.Cl	0
34	144206412	CC(CC(C#N)(C1=CC=CC=C1)C2=CC=CC=C2)N(C)C	0
35	144206414	CN1CC[C@]23[C@@H]4[C@H]1CC5=C2C(=C(C=C5)O)O[C@H]3[C@H](C=C4)O.CN1CC[C@]23[C@@H]4[C@H]1CC5=C2C(=C(C=C5)O)O[C@H]3[C@H](C=C4)O.O.O.O.O.O.OS(=O)(=O)O	0
36	144206415	C1CN[C@@H]2CC3=C4[C@@]15[C@H]2C=C[C@@H]([C@@H]5OC4=C(C=C3)O)O.Cl	0
37	144206418	CCN[C@H](C)CC1=CC(=CC=C1)C(F)(F)F.Cl	0
38	144206419	CCC1(C(=O)NC(=O)NC1=O)CCC(C)C	0
39	144206420	CCC[C@@H](C)C1(C(=O)NC(=O)NC1=O)CC=C	0
40	144206423	CC1=NC2=CC=CC=C2C(=O)N1C3=CC=CC=C3Cl	0
41	144206425	CCN(CC)C(=O)[C@H]1CN([C@@H]2CC3=CNC4=CC=CC(=C34)C2=C1)C	0
42	144206427	C[C@H](CC1=CC(=C(C=C1OC)Br)OC)N.Cl	0
43	144206428	COC1=CC(=C(C=C1CCN)OC)Br.Cl	0
44	144206430	C[C@H]1[C@H]2CC3=C([C@@]1(CCN2CC=C(C)C)C)C=C(C=C3)O.C(CC(=O)O)C(=O)O	0
45	144206431	CCC(=O)N(C1=CC=CC=C1)C2(CCN(CC2)CCN3C(=O)N(N=N3)CC)COC.Cl	0
46	144206432	CCC(=O)N(C1=CC=CC=C1)C2(CCN(CC2)CCC3=CC=CS3)COC.C(C(=O)O)C(CC(=O)O)(C(=O)O)O	0
47	144206433	CC(C)N(CCC1=CNC2=C1C=C(C=C2)OC)C(C)C.Cl	0
48	144206434	C1CCC(CC1)(C2=CC=CC=C2)N.Cl	0
49	144206435	C1NCCN(C1)CC2=CC=CC=C2.C(=C/C(=O)O)\C(=O)O.C(=C/C(=O)O)\C(=O)O	0
50	144206437	CN1CC[C@]23[C@@H]4[C@H]1CC5=C2C(=C(C=C5)OC)O[C@H]3[C@H](C=C4)O.Cl	0
51	144206438	CN1CC[C@]23[C@@H]4[C@H]1CC5=C2C(=C(C=C5)OC)O[C@H]3[C@@H](CC4)O	0
52	144206439	CN1CC[C@]23[C@@H]4[C@H]1CC5=C2C(=C(C=C5)O)O[C@H]3[C@H](CC4)O	0
53	144206441	CCNC(C)CC1=CC2=C(C=C1)OCO2.Cl	0
54	144206442	CC(CC1=CC2=C(C=C1)OCO2)NC.Cl	0
55	144206443	CN(C)CCC1=CNC2=C1C=C(C=C2)O	0
56	144206444	CCN(CC)CCC1=CNC2=CC=CC=C21.CCN(CC)CCC1=CNC2=CC=CC=C21.C(=C/C(=O)O)\C(=O)O	0
57	144206445	CN(C)CCC1=CNC2=CC=CC=C21.C(=C/C(=O)O)\C(=O)O	0
58	144206446	CCCN(CCC)CCC1=CNC2=CC=CC=C21.Cl	0
59	144206447	CN(C)CCC1=CNC2=C1C(=CC=C2)O	0
60	144206448	CCC(=O)C(CC(C)N(C)C)(C1=CC=CC=C1)C2=CC=CC=C2.Cl	0
61	144206449	CC(CC1=CC=CC=C1)NCCN2C=NC3=C2C(=O)N(C(=O)N3C)C.Cl	0
62	144206450	CC[C@H]1C[C@@H]2C[C@@H]3[C@H]1N(C2)CCC4=C3NC5=C4C=C(C=C5)OC.Cl	0
63	144206451	CN(C)CCC1=CNC2=C1C(=CC=C2)OP(=O)(O)O	0
64	144206452	C[C@]([C@H]1C[C@@]23CCC1([C@H]4[C@@]25CCN([C@@H]3CC6=C5C(=C(C=C6)O)O4)CC7CC7)OC)(C(C)(C)C)O.Cl	0
65	144206453	CCC(=O)N(C1CCN(CC1)C(C)CC2=CC=CC=C2)C3=CC=CC=C3.Cl	0
66	144206456	C1=CC(=C(C=C1C(F)(F)F)Cl)OC2=CC(=C(C=C2)[N+](=O)[O-])C(=O)[O-].[Na+]	0
67	144206457	C[C@H](CSC(=O)C)C(=O)N1CCC[C@H]1C(=O)N[C@@H](CC2=CC=CC=C2)C(=O)O	0
68	144206461	C1[C@@H]2C[C@@H]2N([C@@H]1C#N)C(=O)[C@H](C34CC5CC(C3)CC(C5)(C4)O)N	0
69	144206463	CC(C)(C)NCC(=O)NC1=CC(=C2C[C@H]3C[C@H]4[C@@H](C(=O)C(=C([C@]4(C(=O)C3=C(C2=C1O)O)O)O)C(=O)N)N(C)C)N(C)C	0
70	144206464	CC/C=C(/C1=CSC(=N1)N)\C(=O)N[C@H]2[C@@H]3N(C2=O)C(=C(CS3)COC(=O)N)C(=O)OCOC(=O)C(C)(C)C.Cl	0
71	144206472	CC1=C(N2[C@@H]([C@@H](C2=O)NC(=O)/C(=N/OC)/C3=CSC(=N3)N)SC1)C(=O)OCOC(=O)C(C)(C)C.Cl	0
72	144206473	CN1C(=NN=N1)SCC2=C(N3[C@@H]([C@@](C3=O)(NC(=O)CSC[C@H](C(=O)[O-])N)OC)SC2)C(=O)O.[Na+]	0
73	144206474	CO/N=C(\C1=NSC(=N1)N)/C(=O)N[C@H]2[C@@H]3N(C2=O)C(=C(CS3)C[N+]4=C5C=CC=NN5C=C4)C(=O)[O-].Cl	0
74	144206480	CCOC(=O)[C@H](CCC1=CC=CC=C1)N[C@@H](C)C(=O)N(CC(=O)O)C2CC3=CC=CC=C3C2.Cl	0
75	144206484	CCC1=CC2=C(S1)N3C(=NN=C3CN=C2C4=CC=CC=C4Cl)C	0
76	144206486	CC(C1=CC(=C(C=C1)C2=CC=CC=C2)F)C(=O)OC(C)OC(=O)C	0
77	144206489	C[C@H](CCC=C(C)C)[C@H]1CC[C@@]2([C@@]1(CC[C@]34[C@H]2CC[C@@H]5[C@]3(C4)CC[C@@H](C5(C)C)OC(=O)/C=C/C6=CC(=C(C=C6)O)OC)C)C	0
78	144206491	CCCC(=O)O[C@@]1(CC[C@@H]2[C@@]1(C[C@@H]([C@H]3[C@H]2CCC4=CC(=O)CC[C@]34C)O)C)C(=O)COC(=O)CC	0
79	144206494	C1=CC=C(C(=C1)C(=O)[O-])NC2=C(C=CC(=C2)Cl)C(=O)[O-].[Na+].[Na+]	0
80	144206504	C(C(COP(=O)([O-])[O-])O)O.[K+].[K+]	0
81	144206505	C1=CC=C(C=C1)CCCCOC2=CC=C(C=C2)C(=O)NC3=CC=CC4=C3OC(=CC4=O)C5=NNN=N5	0
82	144206509	CC1([C@@H](N2[C@H](S1)[C@@H](C2=O)NC(=O)[C@@H](C3=CC=CC=C3)S(=O)(=O)[O-])C(=O)[O-])C.[Na+].[Na+]	0
83	144206513	CC(=CCC/C(=C/CC/C(=C/CCC(=CCCC(=O)C)C)/C)/C)C	0
84	144206517	CC1=C(C(=C(C2=C1O[C@](CC2)(C)CCC[C@H](C)CCC[C@H](C)CCCC(C)C)C)OC(=O)CCC(=O)OCCO)C	0
85	144206602	C1=CC(=CC=C1C(=N)N)OCCCOC2=CC=C(C=C2)C(=N)N	0
86	144206631	COP(=S)(OC)OC1=CC=C(C=C1)S(=O)(=O)N	0
87	144206640	CCOC1=NN=C(C=C1)NS(=O)(=O)C2=CC=C(C=C2)N	0
88	144206753	CC1CC(=O)NN=C1C2=CC=C(C=C2)NCC(C)(C)NCC(COC3=C(C=CC(=C3)Cl)C#N)O	0
89	144206758	CC1=CC(=CC2=C1O[C@](CC2)(C)CCC[C@H](C)CCC[C@H](C)CCCC(C)C)O	0
90	144206800	CCOC(=O)C1=C2CN(C(=O)C3=C(N2C=N1)C=CC=C3I)C	0
91	144206802	C1CCNC2=C(C1)C=CC(=C2)C(=O)CCC3CCN(CC3)CC4=CC=CC=C4.C(=C/C(=O)O)\C(=O)O	0
92	144206803	CCCCNC1=CC=C(C=C1)C(=O)OCC[NH+](CC)CC.[Cl-]	0
93	144206804	C1[C@H](S/C(=C(\C#N)/N2C=CN=C2)/S1)C3=C(C=C(C=C3)Cl)Cl	0
94	144206805	C1=CC=C(C=C1)OC(=O)CCCCCCCCC#CI	0
95	144206807	CC1=CC=CC=C1C(=O)NC2=CC(=C(C=C2)C(=O)N3CCCC(C4=C3C=CC(=C4)Cl)O)C	0
96	144206808	C[N+]1(CCCCC1)CC2COC(O2)(C3=CC=CC=C3)C4=CC=CC=C4.[I-]	0
97	144206809	C1=C(C(=C(C(=C1I)NC(=O)COCCOCCOCC(=O)NC2=C(C=C(C(=C2I)C(=O)O)I)I)I)C(=O)O)I	0
98	144206811	C1=CC(=CC(=C1)C2=C(C=CC(=C2)CCCCCCC3=CC(=C(C=C3)O[C@@H]4[C@H]([C@H]([C@@H]([C@H](O4)CO)O)O)O)C5=CC=CC(=C5)CC(=O)O)O[C@@H]6[C@H]([C@H]([C@@H]([C@H](O6)CO)O)O)O)CC(=O)O	0
99	144206813	C1CN2C(=O)[C@H](N=C(C3=CC=CC1=C32)C4=CC=CC=C4F)NC(=O)C5=CC6=CC=CC=C6N5	0
100	144206814	C1CN2C(=O)[C@@H](N=C(C3=CC=CC1=C32)C4=CC=CC=C4F)NC(=O)C5=CC6=CC=CC=C6N5	1
101	144206815	CCC1=CC(=C2C1=CC=CC(=C2)C(C)C)S(=O)(=O)[O-].[Na+]	0
102	144206816	C1=CC=C(C=C1)C(=O)SCC(=O)NCC(=O)NCC(=O)NCC(=O)O	0
103	144206817	CCC(C1=CC=CC=C1)C(=O)NC(=O)NC(=O)C	0
104	144206818	CCN1CCN(CC1)C2=NC3=C(CCCCCC3)C(=C2)C4=CC=C(C=C4)F	0
105	144206819	C1C(O[C@H](O1)CO)N2C=CC(=NC2=O)N	0
106	144206820	CC(=O)NC1=NC(=O)N(C=C1)C2COC(O2)COC(=O)C3=CC=CC=C3	0
107	144206821	CCOC(=O)OCC/C(=C(\C)/N(CC1=CN=C(N=C1N)C)C=O)/SC(=O)OCC.Cl	0
108	144206822	CCOC(=O)NC(C)(C)CC1=CC=C(C=C1)Cl	0
109	144206823	CC(C1=CC=C(C=C1)/C=C/2\CCCCC2=O)C(=O)O	0
110	144206824	CCCCCOC1=C(C=C(C=C1)C2C(=O)NC(=O)S2)OCC	0
111	144206825	CC[N+](CC)(CC)CCOC(=O)C(C1CCCC1)C2CCCC2.[Br-]	0
112	144206826	CCCCCCCCCCCCCCCCCCNC(=O)OC1CCN(CC1)C(=O)OC[C@H](COC(=O)N(CC2=CC=CC=[N+]2CC)C(=O)C3=CC=CC=C3OC)OC.[Cl-]	0
113	144206827	CCOC(=O)C1=CC=C(C=C1)OCCN2C[C@@H]([C@H]([C@@H]([C@H]2CO)O)O)O	0
114	144206828	CCN1C(C2=CC=CC=C2C1=O)NC3=CC=C(C=C3)OCCN4CCCCC4	0
115	144206829	CC1=CC=C(C=C1)/C=N/N2C(=CSC2=S)C3=CC=CC=C3	0
116	144206830	C1CCN(CC1)CC2=CC(=NC=C2)OC/C=C\CNC3=C(C(=O)C3=O)N	0
117	144206831	CN1[C@@H]2CC[C@H]1CC(C2)NC(=O)N3C4=CC=CC=C4NC3=O	0
118	144206832	CCOC(=O)CN1C=CC=C1C2=NC(=C(S2)C3=CC=C(C=C3)OC)C4=CC=C(C=C4)OC	0
119	144206833	CC1=CC=C(C=C1)C(=O)CC(CSC(=O)C)C(=O)O	0
120	144206834	CCNC(=O)NCCCOC1=CC=CC(=C1)CN2CCCCC2	0
121	144206835	CC1=CC=CC=C1C(=O)N2CC/C(=N\OS(=O)(=O)[O-])/C3=C2C=C(C=C3)Cl.[K+]	0
122	144206836	CC(C1=CC=CC=C1)NN.OS(=O)(=O)O	0
123	144206837	CCCCC/C=C\C/C=C\CCCCCCCC(=O)NC(C)C1=CC=CC=C1	0
124	144206838	CC(C)(C)NC[C@@H](C1=C(C=C(C=C1)O)Cl)O	0
125	144206839	C1CN(CCN1CCCC(=O)NC2C3=CC=CC=C3CSC4=CC=CC=C24)C5=CC=C(C=C5)F	0
126	144206840	CC1=C(C(C(=C(N1)COC(=O)N)C(=O)OC(C)C)C2=C(C(=CC=C2)Cl)Cl)C(=O)OC	0
127	144206842	CC[C@H]1C[C@H]2[C@@H]3CCC4=CC(=O)CC[C@@H]4[C@H]3CC[C@@]2([C@H]1O)C	0
128	144206843	CCCCCC1NC2=C(C=C(C(=C2)C(F)(F)F)S(=O)(=O)N)S(=O)(=O)N1	0
129	144206845	C1=CN(C(=N1)[N+](=O)[O-])CO[C@@H](CO)[C@@H](CO)O	0
130	144206846	CC[N+]1(CCC(=C(C2=CC=CC=C2)C3=CC=CC=C3)C1C)CC.[Br-]	0
131	144206847	CC1=NC(=CC(=N1)OC)NS(=O)(=O)C2=CC=C(C=C2)N	0
132	144206848	C1CC2=NC1=C(C3=CC=C(N3)C(=C4C=CC(=N4)C(=C5C=CC(=C2C6=CC(=CC=C6)O)N5)C7=CC(=CC=C7)O)C8=CC(=CC=C8)O)C9=CC(=CC=C9)O	0
133	144206849	CC1=CC(=CC=C1)N(C)C(=S)OC2=CC3=C(CCC3)C=C2	0
134	144206850	CC(=O)OCC(=O)NC1=CC(=CC(=C1Cl)NC(=O)COC(=O)C)C#N	0
135	144206851	CC1C2=NN=C(N2C3=C(C=C(S3)CCC4=CC=C(C=C4)CC(C)C)C(=N1)C5=CC=CC=C5Cl)C	0
136	144206852	C1[C@@H](C2=C(CN1)C(=C(C=C2)O)O)C3=CC(=C(C=C3)O)O.Cl	0
137	144206853	CC1=NN(N=N1)CC2=C(N3[C@@H]([C@@H](C3=O)NC(=O)/C(=N/OC)/C4=CSC(=N4)N)SC2)C(=O)O	0
138	144206854	C1CCN(C1)NC(=O)NS(=O)(=O)C2=CC=C(C=C2)Cl	0
139	144206855	CCC(=O)O[C@H]1[C@H](C[C@@H]2[C@@]1(CC[C@H]3[C@H]2CC[C@@H]4[C@@]3(C[C@@H]([C@H](C4)OC(=O)C)N5CCCCC5)C)C)[N+]6(CCCCC6)CC=C.[Br-]	0
140	144206857	CC1CN(CCN1)C2=C(C=C3C(=C2)N(C=C(C3=O)C(=O)O)C4=C(C=C(C=C4)F)F)F	0
141	144206858	CCCOC(=O)CC1=CC(=C(C=C1)OCC(=O)N(CC)CC)OC	0
142	144206859	CC1=NC(=CN1C2=CC=C(C=C2)[N+](=O)[O-])[N+](=O)[O-]	0
143	144206860	CC1=C(C2=C(N1CC(=O)O)C=C(C=C2)OC)C(=O)C3=CC=C(C=C3)Cl	0
144	144206861	C/C(=N\O)/C1=CC=C(C=C1)OCC(=O)N2CCCCC2	0
145	144206862	CC(=O)C1=CC=C(C=C1)OCC(=O)N2CCCCC2	0
146	144206863	C1=CC=C(C(=C1)CC(=O)O)OC2=C(C=C(C=C2)Cl)Cl	0
147	144206864	C1CC2=CC=CC=C2C(C3=CC=CC=C31)NCCCCCCC(=O)O	0
148	144206866	CN1C=C(C(=O)C2=C1C=C(C=C2)F)S(=O)C	0
149	144206867	CN(CC(=O)O)C(=S)C1=CC=CC2=C1C=CC(=C2C(F)(F)F)OC	0
150	144206868	CN1CCC(CC1)N(CC2=CC=CS2)C3=CC=CC=C3	0
151	144206869	C1C[C@H]2C[C@@H]1[C@H]3[C@@H]2C(=O)N(C3=O)CCCCN4CCN(CC4)C5=NC=CC=N5	0
152	144206870	CC(COC1=CC=CC=C1)NN	0
153	144206871	CC(C)CCOCC(CN1CCOCC1)OC(=O)C2=CC(=C(C(=C2)OC)OC)OC	0
154	144206872	CC(=O)OC1=CC=C(C=C1)C2(C(=O)NC3=CC=CC=C3O2)C4=CC=C(C=C4)OC(=O)C	0
155	144206873	CC(C)(C)C1=NN=C(S1)NS(=O)(=O)C2=CC=CC=C2	0
156	144206874	CC(CCC1=CC2=C(C=C1)OCO2)NN.Cl	0
157	144206875	CCCCCC[C@@H](CCC)C(=O)O	0
158	144206876	CCCN(CCC)C(=O)C(CCC(=O)OCCCN1CCN(CC1)CCOC(=O)CC2=C(N(C3=C2C=C(C=C3)OC)C(=O)C4=CC=C(C=C4)Cl)C)NC(=O)C5=CC=CC=C5	0
159	144206877	CCOP(=O)(CC)OC1=CC=C(C=C1)[N+](=O)[O-]	0
160	144206878	CC1(CCCO1)CN(C)S(=O)(=O)C2=CC(=C(C=C2)Cl)S(=O)(=O)N	0
161	144206879	CO[C@]1([C@H]2N(C1=O)C(=C(CO2)CSC3=NN=NN3CCO)C(=O)O)NC(=O)CSC(F)F	0
162	144206880	C1CCN2C(C1)NC(=O)C23CCN(CC3)CCCN4C5=CC=CC=C5CCC6=C4C=C(C=C6)Cl	0
163	144206881	C1CC12CN(C[C@@H]2N)C3=C(C=C4C(=C3Cl)N(C=C(C4=O)C(=O)O)C5C[C@H]5F)F	0
164	144206882	C(CO[N+](=O)[O-])N(CCO[N+](=O)[O-])CCO[N+](=O)[O-]	0
165	144206883	CC(=O)O[C@@H]1[C@H]2[C@H]([C@@H](C(=O)O2)OC(=O)C)OC1=O	0
166	144206884	CC(C(C1=CC=CC=C1)O)N(C)CCOC(C2=CC=CC=C2)C3=CC=CC=C3	0
167	144206885	CCOC(=O)C1=CC=C(C=C1)NC(=O)CN2CCCCC2	0
168	144206886	CN(C)C(=O)CNC(=O)CC1=CC=CC=C1	0
169	144206887	CC1=NC2=C(CC3=C(O2)C=CC(=C3)C(C)C(=O)OCC(=O)N(C)C)C=C1	0
170	144206889	CCN(CC)CCNC(=O)C1=C(C=C(C=C1)Cl)OCC=C	0
171	144206890	CCCCC1C(=O)NC(=O)N(C1=O)C2CCCCC2	0
172	144206891	C1CCN(CC1)C(=O)[C@H]2CCC(=O)N2	0
173	144206892	C[C@H](CN1CCCC1)C(=O)C2=CC=C(C=C2)C(F)(F)F	0
174	144206912	C=CC(=O)NC1=C(C=C2C(=C1)C(=NC=N2)NC3=CC(=C(C=C3)F)Cl)OCCCN4CCOCC4	0
175	144206942	C[C@@]12CCC[C@H]1[C@@H]3CC[C@H]4C[C@H](CC[C@@]4([C@H]3CC2)C)O	0
176	144206961	C1=CC(=CC=C1N=NC2=C(NN(C2=O)C3=CC=C(C=C3)S(=O)(=O)[O-])C(=O)[O-])S(=O)(=O)[O-].[Na+].[Na+].[Na+]	0
177	144207139	C[C@@H]1C/C=C/C=C/[C@@H]([C@@H](C[C@@H]([C@@H]([C@H]([C@@H](CC(=O)O1)OC(=O)C)OC)O[C@H]2[C@@H]([C@H]([C@@H]([C@H](O2)C)O[C@H]3C[C@@]([C@H]([C@@H](O3)C)O)(C)O)N(C)C)O)CC=O)C)O[C@@H]4CC[C@@H]([C@H](O4)C)N(C)C	0
178	144207147	CC1=C([C@H](C(=C(N1)C)C(=O)O[C@@H]2CCCN(C2)CC3=CC=CC=C3)C4=CC(=CC=C4)[N+](=O)[O-])C(=O)OC.Cl	0
179	144207154	C[N+](C)(CCOC1=CC=CC=C1)CC2=CC=CS2.[I-]	0
180	144207162	CC1(CC(=O)N(C1=O)C)C2=CC=CC=C2	0
181	144207171	CC(C)(C)C(/C=C/C1=CC2=C(C=C1)OCO2)O	0
182	144207173	C([C@@H]1[C@H]([C@@H]([C@H]([C@H](O1)O[C@]2([C@H]([C@@H]([C@H](O2)COS(=O)[O-])OS(=O)[O-])OS(=O)[O-])COS(=O)[O-])OS(=O)[O-])OS(=O)[O-])OS(=O)[O-])OS(=O)[O-].[Na+].[Na+].[Na+].[Na+].[Na+].[Na+].[Na+].[Na+]	0
183	144207198	CC1=NC2=C(C=C(C=C2)CN(C)C3=CC=C(S3)C(=O)N[C@@H](CCC(=O)O)C(=O)O)C(=O)N1	0
184	144207199	CNC1=CC=C(C=C1)[N+](=O)[O-]	0
185	144207200	C1=CSC=C1	0
186	144207201	C(=C\Cl)\Cl	0
187	144207202	CSC1=CC=C(C=C1)C=O	0
188	144207203	C1CCC(C(C1)C(=O)OCC2CO2)C(=O)OCC3CO3	0
189	144207204	CCOS(=O)(=O)C	0
190	144207205	CC(C)CCOC(=O)C=CC1=CC=CC=C1	0
191	144207206	C1CC=CC(=O)C1	0
192	144207207	CCOP(=S)(CC)SC1=CC=CC=C1	0
193	144207208	CC1CCC(C(C1)O)C(C)C	0
194	144207209	C[Si](C)(C)C	0
195	144207210	CCCCCCCCCCCCCC(=O)OC	0
196	144207211	CO[Si](CCCCl)(OC)OC	0
197	144207212	CCN(CC)CCCl.Cl	0
198	144207213	C1=CC=C(C=C1)CSC#N	0
199	144207214	CNC1=NC=NC2=C1NC=N2	0
200	144207215	C1=C(C=C(C=C1C(=O)O)C(=O)O)C(=O)O	0
201	144207216	C1=CC=C(C=C1)CBr	0
202	144207217	C(/C=C/CCl)Cl	0
203	144207218	C[C@@H]1CC[C@H](C2=C(C[C@H]([C@H]12)O)C)/C=C(\C)/C(=O)O	0
204	144207219	C1=CC2=C(C=C1[N+](=O)[O-])C(=O)NNC2=O	0
205	144207220	C1=CC(=CC(=C1)O)[N+](=O)[O-]	0
206	144207221	C1=C(C=C(C=C1Cl)Cl)N	0
207	144207222	CC(C)C=O	0
208	144207223	CCOC1=CC=CC=C1C(=O)N	0
209	144207224	COC1=CC=CC2=C3C(=C(C=C21)[N+](=O)[O-])C(=CC4=C3OCO4)C(=O)[O-].[Na+]	0
210	144207225	CC(=O)CCl	0
211	144207226	CCC(CO)(CO)CO	0
212	144207227	CC1(C2CCC(=C)C1C2)C	0
213	144207228	COC(=O)CCS	0
214	144207229	CCC1=CC=C(C=C1)Br	0
215	144207230	C1=CC2=C(C=C1O)OC3=C2C(=O)OC4=C3C=CC(=C4)O	0
216	144207231	CNN.OS(=O)(=O)O	0
217	144207232	C(C(C(=O)O)Cl)C(=O)O	0
218	144207233	C=CC1=CC=CC=N1	0
219	144207234	CCCCCCN	0
220	144207235	C=CCCCCCCC=C	0
221	144207236	CC(C)OCC1CO1	0
222	144207237	C(Cl)(Cl)(Cl)Cl	0
223	144207238	C1=CC(=C(C=C1C=O)Cl)Cl	0
224	144207239	CCC(=O)C	0
225	144207240	CCN(CC)C(=S)SCC(=C)Cl	0
226	144207241	C1(=C(C(=NC(=C1Cl)Cl)C(=O)O)Cl)N	0
227	144207242	CN1C2=C(C=C(C=C2)Cl)C(=NC(C1=O)O)C3=CC=CC=C3	0
228	144207243	C1=CC2=C3C(=C1)C(=O)OC(=O)C3=CC=C2	0
229	144207244	C(CCCNCCCCCCN)CCN	0
230	144207245	CC(CO)CO	0
231	144207246	C1=CC=C(C=C1)NNC(=O)N	0
232	144207247	C1=CC=C2C(=C1)C=CC=C2CC(=O)N	0
233	144207248	C(C(=O)N)(Cl)Cl	0
234	144207249	CC(=CC1=CC=CC=C1)C=O	0
235	144207250	CCCCCCCCN	0
236	144207251	C1=CC=C(C=C1)CCI	0
237	144207252	C1=NC=N[N-]1.[Na+]	0
238	144207253	CC(=O)[O-].CC(=O)[O-].O.O.[Cd+2]	0
239	144207254	C12=C(C(=C(C(=C1Br)Br)Br)Br)C(=O)OC2=O	0
240	144207255	CC(=O)OC	0
241	144207256	CC1=C(C=C(C=C1)N)C	0
242	144207257	COC1=C(C2=C[N+]3=C(C=C2C=C1)C4=CC(=C(C=C4CC3)OC)OC)OC.O.[Cl-]	0
243	144207258	CC(=O)C(C)(C)C	0
244	144207259	CCCCC(CC)COC(=O)C1=CC=CC=C1C(=O)OCCCC	0
245	144207260	COC(OC)OC	0
246	144207261	COC1CCC=CO1	0
247	144207262	CCCCCCCCCCCC(=O)OC[C@H]([C@@H]1[C@@H]([C@H](CO1)OCCO)OCCO)O	0
248	144207263	C[N+](C)(C)CCCl.[Cl-]	0
249	144207264	C1=CC2=C3C(=C1)C=CC4=C(C=CC(=C43)C=C2)[N+](=O)[O-]	0
250	144207265	CC(=C)C=C	0
251	144207266	C1=CC=C(C=C1)NC(=O)NC2=CC=CC=C2	0
252	144207267	CC(=O)NNC1=CC=CC=C1	0
253	144207268	C1=C(C=C(C(=C1[N+](=O)[O-])N)Br)[N+](=O)[O-]	0
254	144207269	C[C@]12CC[C@H]3[C@H]([C@@H]1CC[C@]2(C)O)CC[C@@H]4[C@@]3(C/C(=C/O)/C(=O)C4)C	0
255	144207270	CC(=O)C1=CC=CC=C1[N+](=O)[O-]	0
256	144207271	C1=C(C(=CC(=C1Cl)[N+](=O)[O-])O)N	0
257	144207272	C(C(Cl)Cl)(Cl)Cl	0
258	144207273	CC1=C(C=C(C=C1)Cl)N	0
259	144207274	C1CC1CN2C(=O)CN=C(C3=C2C=CC(=C3)Cl)C4=CC=CC=C4	0
260	144207275	CC(C)(C)CC(C)(C)N	0
261	144207276	C1=CC(=CC2=C(C=C(C=C21)S(=O)(=O)O)O)N	0
262	144207277	C(C(Cl)(Cl)Cl)(F)(F)F	0
263	144207278	CCN(CC)C1=CC2=C(C=C1C)C(=C3C=C(C(=[N+](CC)CC)C=C3O2)C)C4=C(C=C(C=C4)S(=O)(=O)[O-])S(=O)(=O)[O-].[Na+]	0
264	144207279	CC(CC(=O)O)CC(C)(C)C	0
265	144207280	CN1CC[C@]23[C@@H]4[C@H]1CC5=C2C(=C(C=C5)OC)O[C@H]3[C@H](C=C4)O	0
266	144207281	C1=CC=C2C(=C1)C3=C(N2)C=NC=C3	0
267	144207282	CCCC[P+](C)(CCCC)CCCC.COS(=O)(=O)[O-]	0
268	144207283	C1=CC(=C(C=C1N=C=O)Cl)Cl	0
269	144207284	CC1=CC=CC=C1C(=O)O	0
270	144207285	C1=CC2=C(C(=C1)Cl)N=C(S2)N	0
271	144207286	CC=CCC#N	0
272	144207287	CC1=CC=C(C=C1)CO	0
273	144207288	C1=CC(=CC(=C1)[N+](=O)[O-])C(=O)N	0
274	144207289	CC1=CC=C(C=C1)S(=O)(=O)NC2CCCCC2	0
275	144207290	COP(=O)(OC)OC(=CCl)C1=CC(=C(C=C1Cl)Cl)Cl	0
276	144207291	CC1=C(C(CCC1)(C)C)/C=C/C(=C/C=C/C(=C\C(=O)O)/C)/C	0
277	144207292	CC(C)(C#C)O	0
278	144207293	COC1=CC=C(C=C1)CCN2CCC(CC2)NC3=NC4=CC=CC=C4N3CC5=CC=C(C=C5)F	0
279	144207294	C1CC(C2=CC=CC=C2C1)O	0
280	144207295	CCCOCCOCCO	0
281	144207296	CCO[Si](CCCCl)(OCC)OCC	0
282	144207297	CC(=O)NNC(=O)C	0
283	144207298	C1=CC=C(C=C1)CCN=C=S	0
284	144207299	CCCCCCN1C=C[N+](=C1)C.C(F)(F)(F)S(=O)(=O)[O-]	0
285	144207300	C1=CC=C(C=C1)CCBr	0
286	144207301	CC1=C(C=C(C=C1)N)[N+](=O)[O-]	0
287	144207302	C[C@H]1CC[C@@H]2[C@H]([C@H]3[C@@H](N2C1)C[C@@H]4[C@@]3(CC[C@H]5[C@H]4CC=C6[C@@]5(CCC(C6)O[C@H]7[C@@H]([C@H]([C@H]([C@H](O7)CO)O)O[C@H]8[C@@H]([C@H]([C@@H]([C@H](O8)CO)O)O)O)O[C@@H]9[C@@H]([C@@H]([C@H]([C@@H](O9)C)O)O)O)C)C)C	1
288	144207303	C1=C(C(=C(C(=C1Cl)Cl)Cl)Cl)O	0
289	144207304	C1[C@@H]([C@H](O[C@H]1N2C=C(C(=O)NC2=O)Br)CO)O	0
290	144207305	CC1([C@@H]([C@@H]1C(=O)O[C@H](C#N)C2=CC(=CC=C2)OC3=CC=CC=C3)/C=C(/C(F)(F)F)\Cl)C	0
291	144207306	CC1=CCC2CC1C2(C)C	0
292	144207307	C1CCC(C1)O	0
293	144207308	C(C(Cl)(Cl)Cl)(O)O	0
294	144207309	CCCCCCCC/C=C\CCCCCCCCO	0
295	144207310	CC1=CCC(CC1)C(C)(C)O	0
296	144207311	CC(OC(=O)C)OC(=O)C	0
297	144207312	CCCCCCCCCC(=O)N(C)C	0
298	144207313	CCCCCCCCCCCC1=CC=CC=C1	0
299	144207314	CCCC[Sn](CCCC)(OC(=O)C)OC(=O)C	0
300	144207315	C1=CC=C(C=C1)NC2=CC=C(C=C2)N.Cl	0
301	144207316	C[N+]1=CN(C=C1)CCO.[Cl-]	0
302	144207317	CC1=CC=C(C=C1)NC(=O)C	0
303	144207318	C1OC2=C(O1)C=C(C=C2)C=O	0
304	144207319	C1=CC=C(C=C1)C2=CC(=CC=C2)Br	0
305	144207320	C[C@@H]1C[C@H]2[C@@H]3CCC4=CC(=O)C=C[C@@]4([C@]3([C@H](C[C@@]2([C@]1(C(=O)CO)O)C)O)F)C	0
306	144207321	CC(C)(C(=O)O)O	0
307	144207322	CC1=CSC=N1	0
308	144207323	CC1=C(C=CC=C1N)N	0
309	144207324	C1=CC(=C(C=C1[N+](=O)[O-])[N+](=O)[O-])N	0
310	144207325	CC(C)NCC(C1=CC=C(C=C1)NS(=O)(=O)C)O.Cl	0
311	144207326	CCCCCCCC/C=C\CCCCCCCCOCCO	0
312	144207327	C1=CC=C(C=C1)CS	0
313	144207328	CN(C)C.Cl	0
314	144207329	CC(C)(C)C(=O)C(Cl)Cl	0
315	144207330	CC(CCCC(C)(C)O)C=C	0
316	144207331	C(=O)NNC=O	0
317	144207332	C1=CC=C(C=C1)CCNN.OS(=O)(=O)O	0
318	144207333	CCCCCCCCN1C=C[N+](=C1)C.[Cl-]	0
319	144207334	C1=CC(=CC=C1C=O)Cl	0
320	144207335	C1=CC(=CC=C1C(=O)Cl)[N+](=O)[O-]	0
321	144207336	C1=CC=C2C(=C1)N=C(C(=N2)Cl)Cl	0
322	144207337	CC(C)CCCC(C)CCCC(C)CCCC(C)(C=C)O	0
323	144207338	C(C(C(=O)O)Br)Br	0
324	144207339	C[C@H]1C[C@@H]2[C@H](CC[C@]3([C@H]2CC[C@@]3(C(=O)C)OC(=O)C)C)[C@@]4(C1=CC(=O)CC4)C	0
325	144207340	C1=CC=C2C(=C1)C(=O)OC2=O	0
326	144207341	C1=CC=C(C=C1)S(=O)(=O)Cl	0
327	144207342	CC1=C(C=C(C=C1)N=C=O)N=C=O	0
328	144207343	C([C@@H]1[C@H]([C@@H]([C@H](C(O1)O)O)O)O)O	0
329	144207344	CCC1=CC=C(C=C1)CC	0
330	144207345	CCC(CCl)Cl	0
331	144207346	CC(C)C(C(C)(C)COC(=O)C(C)C)O	0
332	144207347	CC(=CC=O)C	0
333	144207348	C1=CC=C(C=C1)OC(=O)OC2=CC=CC=C2	0
334	144207349	CN1C(=C(C2=CC=CC=C2S1(=O)=O)O)C(=O)NC3=CC=CC=N3	0
335	144207350	CCOC(=O)CBr	0
336	144207351	C(Cl)(Br)Br	0
337	144207352	CC1=C2C=CC3=CC=CC4=C3C2=C(C=C1)C=C4	0
338	144207353	C1=C(C=C(C=C1Cl)Cl)C(=O)O	0
339	144207354	C1=CC(=C(C=C1Br)Br)OC2=CC(=C(C=C2Br)Br)Br	0
340	144207355	COC1=CC(=CC(=C1OC)OC)CC2=CN=C(N=C2N)N	0
341	144207356	CC1=C(C(=CC=C1)N)C	0
342	144207357	CC(=C)C1=CC=CC=C1	0
343	144207358	CCC(COCCOC(=O)C=C)(COCCOC(=O)C=C)COCCOC(=O)C=C	0
344	144207359	CCCCOC(=O)C(=C)C	0
345	144207360	CC(=O)CC(=O)OC	0
346	144207361	C1=CC=NC=C1.Cl	0
347	144207362	CCCCCCCCCCCCC1=CC=CC=C1O	0
348	144207363	CC1(CC(CC(N1)(C)C)O)C	0
349	144207364	C(C(OC(F)F)(F)F)(F)Cl	0
350	144207365	C1=CC(=C(C=C1C(=O)O)O)O	0
351	144207366	C1=CC(=CC=C1OC2=C(C=C(C=N2)Cl)Cl)OC3=C(C=C(C=N3)Cl)Cl	0
352	144207367	C1=CC(=C(C=C1C(Cl)(Cl)Cl)Cl)Cl	0
353	144207368	C1=CC=C2C(=C1)NC(=N2)NC(=O)N	0
354	144207369	C1=CC=C(C=C1)C2=CSC(=N2)N.O.Br	0
355	144207370	COC1=CC(=CC2=C1OCO2)CC=C	0
356	144207371	CCCCCCCCC(=O)OCC=C	0
357	144207372	CC1=C(C2=CC=CC=C2C=C1)[N+](=O)[O-]	0
358	144207373	CC1=CCC(CC1O)C(=C)C	0
359	144207374	CCCCCCCCCOCC1CO1	0
360	144207375	CC(C)CNCC(C)C	0
361	144207376	COC(=O)CCCCCCCCC(=O)OC	0
362	144207377	CCOCCC(=O)OCC	0
363	144207378	CC(=O)OC1CCC(CC1)C(C)(C)C	0
364	144207379	Cl[Sn](Cl)(Cl)Cl	0
365	144207380	CNCCC(C1=CC=CC=C1)OC2=CC=C(C=C2)C(F)(F)F.Cl	0
366	144207381	C1=CC(=C(C(=C1C2=C(C(=C(C=C2)Cl)Cl)Cl)Cl)Cl)Cl	0
367	144207382	CC(C)COC(=O)C=C	0
368	144207383	CCC=CC#N	0
369	144207384	CC1=CC(=CC=C1)C=C	0
370	144207385	CC1=CC=CC=C1C(=O)N	0
371	144207386	C1=C(C=C(C(=C1Cl)Cl)Cl)O	0
372	144207387	C(Br)(Br)Br	0
373	144207388	C1=CC2=C(C=C1[N+](=O)[O-])C(=O)NC2=O	0
374	144207389	CN(C)C1=CC=C(C=C1)N	0
375	144207390	CC(C)(C)Cl	0
376	144207391	CCCCCCCCCC(CC)C1=CC=C(C=C1)S(=O)(=O)[O-].[Na+]	0
377	144207392	C(CS)C(=O)O	0
378	144207393	CCCCCCCCC=C	0
379	144207394	CN1C(=O)C2=C(C1=O)C=C(C=C2)[N+](=O)[O-]	0
380	144207395	[Cl-].[Cl-].[Fe+2]	0
381	144207396	C1=CC(=CC=C1C(=O)O)NN	0
382	144207397	COC1=C(C=CC(=C1)Cl)OC2=C(C=C(C=C2)Cl)Cl	0
383	144207399	CC1=C(C(=CC=C1)[N+](=O)[O-])C(=O)O	0
384	144207400	C1CCCC1	0
385	144207401	CC1=CC=CO1	0
386	144207402	C1=CC(=C(C=C1Cl)Cl)[N+](=O)[O-]	0
387	144207403	CC(Cl)Cl	0
388	144207404	C[C@@H]1CCC(=C(C)C)C(=O)C1	0
389	144207405	CCC1CO1	0
390	144207406	CC(=O)O.C1CCNC(C1)CNC(=O)C2=C(C=CC(=C2)OCC(F)(F)F)OCC(F)(F)F	0
391	144207407	C(CNCCO)N	0
392	144207408	COCCC#N	0
393	144207409	C1=CC=C(C=C1)COC(=O)N[C@@H](CC(=O)O)C(=O)O	0
394	144207410	CCC(OCCCOC)OC(=O)C	0
395	144207411	CCCCN(CCCC)C1=CC(=C(C=C1)C(=O)C2=CC=CC=C2C(=O)O)O	0
396	144207412	C(C(=O)N)I	0
397	144207413	CC1=CC(=CC=C1)N.Cl	0
398	144207414	CC(C)NC(C)C	0
399	144207415	C1=CC=C(C=C1)CC#N	0
400	144207416	C(#N)C(Cl)Cl	0
401	144207417	CCCCCCCCCCCC[N+](C)(C)CCOC1=CC=CC=C1.[Br-]	0
402	144207418	CNC(=O)C1=CC=CC=C1	0
403	144207419	C[Si](C)(C)Cl	0
404	144207420	C1CCC2CCCCC2C1	0
405	144207421	CC[N+]1=CC=CC=C1.F[P-](F)(F)(F)(F)F	0
406	144207422	CCCCCCCC/C=C\CCCCCCCC(=O)OCCOC(=O)CCCCCCC/C=C\CCCCCCCC	0
407	144207423	CCCCCCCC/C=C\CCCCCCCC(=O)OC	0
408	144207424	C(CSCCC#N)C#N	0
409	144207425	C(CS(=O)(=O)[O-])O.[Na+]	0
410	144207426	CC(=O)C1=CC=C(C=C1)O	0
411	144207427	CCOC(C=C)OCC	0
412	144207428	C1=CN=CC=C1C(=O)N	0
413	144207429	CC1(C(=O)N(C(=O)O1)C)C	0
414	144207430	CC1=CC(=CC(=C1)N)C	0
415	144207431	CC1=C2C(=CC=C1)SC(=N2)N	0
416	144207432	C1CCC(CC1)N=C=O	0
417	144207433	C(C=CCl)Cl	0
418	144207434	CCCCC(CC)COC(=O)C(=C(C1=CC=CC=C1)C2=CC=CC=C2)C#N	0
419	144207435	CC1(C2CCC1(C(=O)C2)C)C	0
420	144207436	CCN(CC)C1=CC(=CC=C1)O	0
421	144207437	CCOP(=O)(OCC)SCCSCC	0
422	144207438	[C-]#N.[C-]#N.[K+].[Ag+]	0
423	144207439	CN(C)CCN(C)C	0
424	144207440	CCCCCCCC/C=C\CCCCCCCCCCCC(=O)O	0
425	144207441	CN(C)CCOCCO	0
426	144207442	C1CCC(=O)C1	0
427	144207443	CC(C)C(C(=O)OC(C#N)C1=CC(=CC=C1)OC2=CC=CC=C2)NC3=C(C=C(C=C3)C(F)(F)F)Cl	0
428	144207444	O.O.O.O.O.O.[Mg+2].[Cl-].[Cl-]	0
429	144207445	C1=CC(=CC(=C1)O)C[C@@H](CO)[C@@H](CC2=CC(=CC=C2)O)CO	0
430	144207446	CCCCC	0
431	144207447	C(C(CBr)(CBr)CBr)O	0
432	144207448	CCCCCCCCCCCCC1CO1	0
433	144207449	COC1=C2C(=CC=C1)SC(=N2)N	0
434	144207450	CC(=O)NC1=CC(=CC=C1)O	0
435	144207451	CC(C)(C)OCC1CO1	0
436	144207452	C1=CC=C(C=C1)C2=CC=C(C=C2)Br	0
437	144207453	CC1=NC(=NC(=N1)OC)NC(=O)NS(=O)(=O)C2=CC=CC=C2Cl	0
438	144207454	[N+](=O)([O-])[O-].[Tl+]	0
439	144207455	C1=CC(=CC=C1C(Cl)(Cl)Cl)C(Cl)(Cl)Cl	0
440	144207456	CC(CN1CC(=O)NC(=O)C1)N2CC(=O)NC(=O)C2	0
441	144207457	C1=C(C(=NC(=C1Cl)Cl)Cl)Cl	0
442	144207458	CC1=CC2=C(C=C1)C=C(C=C2)C	0
443	144207459	CC[N+]1(CCCC1)C.F[P-](F)(F)(F)(F)F	0
444	144207460	COC1=C(C=C2C(=C1)C3=CC=CC=C3O2)N	0
445	144207461	CCN(CC)C(=S)[S-].CCN(CC)C(=S)[S-].[Zn+2]	0
446	144207462	CCN(CC)O	0
447	144207463	CC(=O)C1=CC=C(C=C1)[N+](=O)[O-]	0
448	144207464	C1=CC=C(C=C1)CCl	0
449	144207465	C1CCN(CC1)N=O	0
450	144207466	C1=CC(=CC=C1CC2=CC=C(C=C2)N=C=O)N=C=O	0
451	144207467	C1=CC=C(C=C1)NC(=S)NC2=CC=CC=C2	0
452	144207468	C=CCN1C(=O)N(C(=O)N(C1=O)CC=C)CC=C	0
453	144207469	C1=CC=C(C=C1)NC=O	0
454	144207470	C1=CC=C(C=C1)C=CC=O	0
455	144207471	C1=CC(=CC=C1NO)N=O	0
456	144207472	CCOC(C)OCC	0
457	144207473	CC1=CC(=C(O1)C)C(=O)C	0
458	144207474	C1C(O1)CCl	0
459	144207475	C1=CC=C(C=C1)C(=O)C=O	0
460	144207476	CC(=O)OC(=O)C	0
461	144207477	C1=C(C=C(C=C1Cl)Cl)Cl	0
462	144207478	CCCC=C	0
463	144207479	CC(C)(CCC(C)(C)O)O	0
464	144207480	CCCCC#N	0
465	144207481	C(CO)N(CCO)N=O	0
466	144207482	C(CCl)OCOCCCl	0
467	144207483	C1=CC(=CC=C1CCO)[N+](=O)[O-]	0
468	144207484	C1=CC=C(C(=C1)C(=O)O)Cl	0
469	144207485	C1=CC=C2C(=C1)C=NNC2=O	0
470	144207486	CC1=CC=CC=C1NC(=O)C	0
471	144207487	C1C(O1)COC2=CC=CC=C2	0
472	144207488	C1C2C(C(C1Cl)Cl)C3(C(=C(C2(C3(Cl)Cl)Cl)Cl)Cl)Cl	0
473	144207489	C1=CC2=C(C(=C(C=C2Cl)I)O)N=C1	0
474	144207490	CC1=CC(=CC=C1)C	0
475	144207491	CC(=O)C1=C(C(=C(C=C1)Cl)Cl)Cl	0
476	144207492	CCCC(=O)Cl	0
477	144207493	C1=CC=C(C(=C1)CCO)[N+](=O)[O-]	0
478	144207494	COC1=CC(=O)OC(=C1)/C=C/C2=CC=CC=C2	0
479	144207495	C1=CC(=C(C(=C1O)Cl)Cl)Cl	0
480	144207496	CNC1=CC=CC=C1	0
481	144207497	C1CCC2=NC3=CC=CC=C3C(=C2C1)N.Cl	0
482	144207498	C1CC(CCC1CC2CCC(CC2)N)N	0
483	144207499	CC(C)CC1=NC=CS1	0
484	144207500	CNC.C1=CC(=C(C=C1Cl)Cl)OCC(=O)O	0
485	144207501	C[C@H]1[C@@H]([C@H]([C@H]([C@@H](O1)O[C@@H]2[C@H]([C@@H]([C@H](O[C@H]2OC3=CC(=C(C(=C3)O)C(=O)CCC4=CC(=C(C=C4)OC)O)O)CO)O)O)O)O)O	0
486	144207502	CC1=C(C(C(=C(N1)C)C(=O)OC)C2=CC=CC=C2[N+](=O)[O-])C(=O)OC	0
487	144207503	C1=CC(=CC=C1N=NC2=CC(=C(C=C2)O)C(=O)O)[N+](=O)[O-]	0
488	144207504	CCCCCCCCC1CO1	0
489	144207505	CN(C)CCOC(=O)C=C	0
490	144207506	C1=CC=C(C=C1)NC2=CC(=CC=C2)O	0
491	144207507	COC(=O)C(C1CCCCN1)C2=CC=CC=C2.Cl	0
492	144207508	CC(C)(C)C1=CC=C(C=C1)OCC2CO2	0
493	144207509	CCCCCCCCCCOC(=O)C(=C)C	0
494	144207510	C1=C(C(=C(C(=C1Br)Br)Br)Br)OC2=CC(=C(C(=C2Br)Br)Br)Br	0
495	144207511	C[C@@H]1CC[C@H](C2=C(CC[C@H]12)C)/C=C(\C)/C(=O)O	0
496	144207512	C/C=C\1/C(=O)C[C@@H]2[C@@]1(CC[C@H]3[C@H]2CCC4=CC(=O)CC[C@]34C)C	0
497	144207513	CC(C)/C=C/CCCCC(=O)NCC1=CC(=C(C=C1)O)OC	0
498	144207514	CC=CC=O	0
499	144207515	C/C=C(/C)\C#N	0
500	144207516	C1=CC(=C(C(=C1)Cl)C(=O)Cl)Cl	0
501	144207517	CC(C)COC(=O)COC1=CC(=C(C=C1Cl)Cl)Cl	0
502	144207518	C1=CC(=C(C(=C1)Cl)C(=O)O)Cl	0
503	144207519	C1=CC(=C(C=C1Cl)C(=O)O)Cl	0
504	144207520	C1=CC(=C(C=C1C(=O)O)Cl)Cl	0
505	144207521	CN1C2=C(C(=O)N(C1=O)C)NC(=N2)Cl.CN(C)CCOC(C1=CC=CC=C1)C2=CC=CC=C2	0
506	144207522	CC1=CC=CC=C1C#N	0
507	144207523	C1=CC(=CC(=C1)Cl)C(=O)O	0
508	144207524	C1=CC=C(C=C1)CSCC2=CC=CC=C2	0
509	144207525	C1=CC(=C(C=C1Br)Br)OC2=C(C=C(C=C2)Br)Br	0
510	144207526	C1=CC2=C(C=C1[N+](=O)[O-])C(=O)OC2=O	0
511	144207527	C1=CC=C2C(=C1)C=CC=C2N=C=S	0
512	144207528	CC(=O)NC1=CC=C(C=C1)C(=O)O	0
513	144207529	CC=C(Cl)Cl	0
514	144207530	CCCC(C)(COC(=O)N)COC(=O)N	0
515	144207531	CC1=CC(=C(C=C1)[N+](=O)[O-])N	0
516	144207532	CC1=CC(=CC=C1)Br	0
517	144207533	CC(=O)OCC=C	0
518	144207534	CC(C)([N+](=O)[O-])Cl	0
519	144207535	CCC([N+](=O)[O-])Cl	0
520	144207536	CC(=O)OC1=CC=C(C=C1)C(C2=CC=C(C=C2)OC(=O)C)C3=CC=CC=N3	0
521	144207537	C1(=C(C(=C(C(=C1Br)Br)Br)Br)Br)O	0
522	144207538	C1=CC=C(C(=C1)C(=O)Cl)[N+](=O)[O-]	0
523	144207539	CC1=C2C(=CC=C1)C=CC=N2	0
524	144207540	C(C(CCl)Cl)O	0
525	144207541	C1=CC(=CC=C1C(=O)N)[N+](=O)[O-]	0
526	144207542	CC1=C(C=CC(=C1)NC2=CC=C(C=C2)O)N	0
527	144207543	C1=CC=C(C=C1)N	0
528	144207544	CCCC[N+](=O)[O-]	0
529	144207545	C(CCC(=O)N)CC(=O)N	0
530	144207546	COC1=C(C2=C[N+]3=C(C=C2C=C1)C4=CC5=C(C=C4CC3)OCO5)OC.[Cl-]	0
531	144207547	CCOC(C)(C)C	0
532	144207548	C1=CC=C(C=C1)/C=C\C2=CC=CC=C2	0
533	144207549	CC(C)CCOCC(=O)OCC=C	0
534	144207550	C1=CC(=C(C=C1[N+](=O)[O-])[N+](=O)[O-])F	0
535	144207551	CC1=CC(=NO1)NS(=O)(=O)C2=CC=C(C=C2)N	0
536	144207552	C1=CC=C(C=C1)NC2=CC=C(C=C2)NC3=CC=CC=C3	0
537	144207553	CCBr	0
538	144207554	CC(C)Br	0
539	144207555	C=C(Cl)Cl	0
540	144207556	CCC(C)(C)C	0
541	144207557	CC(C)(C)OC=O	0
542	144207558	CC(C)NC1=CC=CC=C1	0
543	144207559	CCOP(=O)(CC)OCC	0
544	144207560	CC(CCl)Cl	0
545	144207561	CC(=O)C=C	0
546	144207562	C(C(Br)Br)(Br)Br	0
547	144207563	CC(C)[N+](=O)[O-]	0
548	144207564	CCNS(=O)(=O)C1=CC=C(C=C1)C	0
549	144207565	CC(=C)C(=O)OC	0
550	144207566	CO[Si](CCCNCCC[Si](OC)(OC)OC)(OC)OC	0
551	144207567	CCN(C1=CC=CC=C1)C(=O)N(CC)C2=CC=CC=C2	0
552	144207568	CC1=C(C=CC=C1Cl)N	0
553	144207569	CCC(C)NC1=CC=C(C=C1)NC(C)CC	0
554	144207570	CC1=CC(=C(C=C1)C)[N+](=O)[O-]	0
555	144207571	C1=CC=C(C(=C1)C=O)Cl	0
556	144207572	C1CNCC2=CC=CC=C21	0
557	144207573	CCN(CC1=CC=CC=C1)C2=CC=CC=C2	0
558	144207574	C1=CC=C(C=C1)C2=CC=C(C=C2)N	0
559	144207575	C1CCC(CC1)(C#N)O	0
560	144207576	CCCCOC(=O)C1=CC=C(C=C1)N	0
561	144207577	CC1=CC=CC=C1Br	0
562	144207578	CC1=CC(=C(C=C1)N)C	0
563	144207579	C1=CC(=C(C=C1Cl)N)Cl	0
564	144207580	C(C(CBr)Br)Cl	0
565	144207581	CC1CCCO1	0
566	144207583	C1=CC(=CC(=C1)Cl)C(F)(F)F	0
567	144207584	C1=CC(=CC(=C1)[N+](=O)[O-])N	0
568	144207585	CC1=C(C=CC(=C1)[N+](=O)[O-])N	0
569	144207586	C=CC1CCC=CC1	0
570	144207587	C=CCOCC1CO1	0
571	144207588	CCOC(=O)[C@H](CCC1=CC=CC=C1)N[C@@H](C)C(=O)N2CC3=CC=CC=C3C[C@H]2C(=O)O.Cl	0
572	144207590	C(Cl)(Cl)(Br)Br	0
573	144207591	COC1=CC(=NC(=N1)NC(=O)NS(=O)(=O)CC2=CC=CC=C2C(=O)OC)OC	0
574	144207592	CC(C)(CCCC1=CCC(CC1)C=O)O	0
575	144207593	CCCCCCCCS(=O)C(C)CC1=CC2=C(C=C1)OCO2	0
576	144207594	CN1CCC2=CC3=C(C=C2C1O)OCO3.Cl	0
577	144207595	CC[C@H]1CN2CCC3=CC(=C(C=C3[C@@H]2C[C@@H]1C[C@@H]4C5=CC(=C(C=C5CCN4)OC)OC)OC)OC.Cl.Cl	0
578	144207596	CC(COC1=CC=C(C=C1)C(C)(C)C)OS(=O)OCCCl	0
579	144207597	C1=CC(=CC=C1Cl)Cl	0
580	144207598	CC1=CC[C@@H](CC1)C(=C)C	0
581	144207599	C(C(F)(Cl)Cl)(F)(F)Cl	0
582	144207600	CC1=CC=C(C=C1)O	0
583	144207601	CCN(CC)C(=S)[S-].[Na+]	0
584	144207602	CCC(C)Cl	0
585	144207603	C1CSCCS1	0
586	144207604	C1=CC(=O)OC1=O	0
587	144207605	O[Se](=O)O	0
588	144207606	CC(C(Cl)Cl)Cl	0
589	144207607	C1=CC(=CC(=C1)C(=O)O)C(=O)O	0
590	144207608	C(Br)Br	0
591	144207609	C1=CC=C(C(=C1)C(=O)[O-])O.[Na+]	0
592	144207610	C1=CC=C(C(=C1)C(=O)N)N	0
593	144207611	CCOCCOCCO	0
594	144207612	CC(=O)CC(=O)C	0
595	144207613	CC(=C)C(=O)OCCO	0
596	144207614	CCC(C)C1=CC=C(C=C1)O	0
597	144207615	CC(O)(P(=O)(O)O)P(=O)(O)O	0
598	144207616	CCCCNCCCC	0
599	144207617	CCCCCCCCCCCCCCCCCC[N+](C)(C)CC1=CC=CC=C1.[Cl-]	0
600	144207618	COCCOC	0
601	144207619	CC(C)CCCCCCCOC(=O)C(=C)C	0
602	144207620	C(SCl)(Cl)(Cl)Cl	0
603	144207621	CCCCN(CCCC)CCCC	0
604	144207622	CC(=O)[O-].CC(=O)[O-].[Co+2]	0
605	144207623	CC(C)(C)C(=O)O	0
606	144207624	CCO[Si](OCC)(OCC)OCC	0
607	144207625	CCCCCCCCCCOC(=O)C1=CC=CC=C1C(=O)OCCCCCCCCCC	0
608	144207626	CC1=CC(=C(C=C1Cl)N)S(=O)(=O)O	0
609	144207628	CO[C@@H]1[C@@H]([C@H]([C@@H]([C@H](O1)CO)O)O)O	0
610	144207629	C1=CC=C(C=C1)C(=O)Cl	0
611	144207630	C1=CC(=CC=C1[N+](=O)[O-])OC2=CC=C(C=C2)[N+](=O)[O-]	0
612	144207631	C1CC(CCC1CO)CO	0
613	144207632	CCOC(=O)CC#N	0
614	144207633	CC(=C)CC(C)(C)C	0
615	144207634	CC(C)CC(C)O	0
616	144207635	CCCCN=C=O	0
617	144207636	CCCCCCCCCCCCCCCCCC[N+](C)(C)C.[Cl-]	1
618	144207637	C12C(C(=O)OC1=O)C3(C(=C(C2(C3(Cl)Cl)Cl)Cl)Cl)Cl	0
619	144207638	COP(OC)OC	0
620	144207639	C(C(CO)(CO)[N+](=O)[O-])O	0
621	144207640	CC(C)(C)C1=C(C(=CC=C1)C(C)(C)C)O	0
622	144207641	CC(C)C(C(C)(C)CO)O	0
623	144207642	CCCCCCCC/C=C\CCCCCCCC(=O)N	0
624	144207643	C1CCC(=O)OCC1	0
625	144207644	C1CC2=CC=CC=C2C(=O)C1	0
626	144207645	CC(C(=O)OC)O	0
627	144207646	CC(C)(C)C(=O)OC	0
628	144207647	CC(C)(C1=CC=CC=C1)O	0
629	144207648	C(CCCO)CCO	0
630	144207649	C(C=CCCl)Cl	0
631	144207650	CC(C)(C)C1=CC=C(C=C1)C=O	0
632	144207651	CO[Si](C)(OC)OC	0
633	144207652	C1CCC(CC1)S	0
634	144207653	C1=CC=C(C=C1)[P+](=O)O	0
635	144207654	CCCCCCCCCCCCCCCl	0
636	144207655	CC1=C(C(=CC=C1)N)N	0
637	144207656	C1C=CCC2C1CC=C2	0
638	144207657	COC(=O)C1=CC(=CC(=C1)S(=O)(=O)[O-])C(=O)OC.[Na+]	0
639	144207658	CC(CO)(CO)C(=O)O	0
640	144207659	CCCCC(CC)COC(=O)C1=CC=C(C=C1)C(=O)OCC(CC)CCCC	0
641	144207660	CC(C)OC(=O)CCCCC(=O)OC(C)C	0
642	144207661	C=CC(=O)[O-].C=CC(=O)[O-].[Zn+2]	0
643	144207662	CC/C(=N/O[Si](O/N=C(/CC)\C)(O/N=C(/CC)\C)C)/C	0
644	144207663	CCC(C)(C)C1=CC(=C(C(=C1)N2N=C3C=CC=CC3=N2)O)C(C)(C)CC	0
645	144207664	CC(C)CCCCCOC(=O)C1=CC=CC=C1C(=O)OCCCCCC(C)C	0
646	144207665	CC(C)(C1=CC=C(C=C1)OC2=CC3=C(C=C2)C(=O)OC3=O)C4=CC=C(C=C4)OC5=CC6=C(C=C5)C(=O)OC6=O	0
647	144207666	CC(C)(CC(=O)OC)C=C	0
648	144207667	C1=CC(=CC=C1C2=CC=C(C=C2)O)O	0
649	144207668	CCCC(C)C	0
650	144207669	C1CN(CCN1CCO)CCO	0
651	144207670	CCC1=CC=C(C=C1)C	0
652	144207671	CC1=CC=CC=[N+]1[O-]	0
653	144207672	CC1=CN=C(C=C1)N	0
654	144207673	C1=CC2=C(C=C1C(=O)C3=CC4=C(C=C3)C(=O)OC4=O)C(=O)OC2=O	0
655	144207674	CC(C)(C1=CC=C(C=C1)C(C)(C)O)O	0
656	144207675	COC(=O)C1CCC(CC1)C(=O)OC	0
657	144207676	CC[C@H](CO)N	0
658	144207677	C[N+]1(CCOCC1)[O-]	0
659	144207678	CC1=C(C=CC(=C1)OC)Br	0
660	144207679	C(#N)[S-].[K+]	0
661	144207680	CCCCCCCC[Sn](CCCCCCCC)(Cl)Cl	0
662	144207681	OS(=O)(=O)O	0
663	144207682	O=S(=O)(Cl)Cl	0
664	144207683	CCCC(CC)CCCCCCCN	0
665	144207684	CCN1C2=C(C=C(C=C2)N)C3=CC=CC=C31.Cl	0
666	144207685	CN1[C@@H]2CC[C@H]1CC(C2)OC(=O)C(CO)C3=CC=CC=C3	0
667	144207686	O.O.[Cl-].[Cl-].[Ba+2]	0
668	144207687	C1=CC=C(C=C1)CNN.Cl.Cl	0
669	144207688	C1CC(=O)OC1	0
670	144207689	C[C@H](CCC(=O)O)[C@H]1CC[C@@H]2[C@@]1(CC[C@H]3[C@H]2[C@@H](C[C@H]4[C@@]3(CC[C@H](C4)O)C)O)C	0
671	144207690	C[N+](C)(C)CCO.[Cl-]	0
672	144207691	C1CCC(=NO)C1	0
673	144207692	COC1=C(C=C(C=C1)N)N.OS(=O)(=O)O	0
674	144207693	C1C2C3CC4C(C3C1C5C2O5)O4	0
675	144207694	CC1(C(=O)NC(=O)O1)C	0
676	144207695	CC1=C(C(=O)N(N1C)C2=CC=CC=C2)N(C)CS(=O)(=O)[O-].[Na+]	0
677	144207696	C1COS(=O)(=O)O1	0
678	144207697	C1COS(=O)O1	0
679	144207698	C1=CC(=CC=C1C(=O)O)NN.Cl	0
680	144207699	CC(C)COC(=O)C1=CC=C(C=C1)O	0
681	144207700	C1=CN=CC=C1C(=O)O	0
682	144207701	C1(=NC(=NC(=N1)N)N)N	0
683	144207702	COC1=CC=CC(=C1O)O	0
684	144207703	CC(C1=CC=CC=C1)O	0
685	144207704	CC1=C(C=CC(=C1)O)O	0
686	144207705	C1=CC=C2C(=C1)C=CC(=C2S(=O)(=O)O)N	0
687	144207706	C1=CC2=C(C=CC(=C2)[N+](=O)[O-])N=C1	0
688	144207707	CC1=CN=C(C(=C1OC)C)CS(=O)C2=NC3=C(N2)C=C(C=C3)OC	0
689	144207708	CCC1(C(=O)NC(=O)NC1=O)C2=CC=CC=C2	0
690	144207709	C1=CC=C(C=C1)N=NC2=C(C=CC3=CC=CC=C32)O	0
691	144207710	C1=CC=C(C(=C1)C(=O)N)C(=O)N	0
692	144207711	C1=CC(=CC2=NC3=C(C=CC(=C3)N)C=C21)N.Cl	1
693	144207712	CN(C)CCN(CC1=CC=C(C=C1)OC)C2=CC=CC=N2.C(=C\C(=O)O)\C(=O)O	0
694	144207713	C1=CC=C2C(=C1)C(=O)[N-]S2(=O)=O.[Na+]	0
695	144207714	C[C@@]1([C@H]2C[C@H]3[C@@H](C(=O)C(=C([C@]3(C(=O)C2=C(C4=C1C=CC=C4O)O)O)O)C(=O)N)N(C)C)O.Cl	0
696	144207715	CC1=CC=C(C=C1)N.Cl	0
697	144207716	CC1=CC(=C(C=C1)C)C	0
698	144207717	CC1=CC(=C(C=C1)N)C.Cl	0
699	144207719	CC(C)(C)C1=CC(=O)C=C(C1=O)C(C)(C)C	0
700	144207720	C1CCC(=O)C(C1)Cl	0
701	144207721	C1=C(C(=CC(=C1O)Cl)Cl)O	0
702	144207722	CC(C)(CC(=O)O)C(=O)O	0
703	144207723	CC(C)(CCC(=O)O)C(=O)O	0
704	144207724	CCCCCCC#N	0
705	144207725	C1=CC(=CC(=C1)O)C(=O)O	0
706	144207726	CC(C)CC#N	0
707	144207727	CC(CCC(=O)O)C(=O)O	0
708	144207728	CCC(C)C(=O)C	0
709	144207729	C(CCCC(=O)O)CCC(=O)O	0
710	144207730	CCCC(=O)C(=O)O	0
711	144207731	C1=CC=C(C=C1)CC(=O)O	0
712	144207732	C(C(=O)O)C(=O)O	0
713	144207733	C(=O)C(Br)(Br)Br	0
714	144207734	C(=O)(C(Cl)(Cl)Cl)N	0
715	144207735	CCCCCCCCCCCCC(=O)O	0
716	144207736	CCCCCCCCCCC=O	0
717	144207737	C[C@]12C=CC3=C4CCC(=O)C=C4CC[C@H]3[C@@H]1CC[C@@H]2O	0
718	144207738	CCCCCCCOC(=O)C1=CC=C(C=C1)O	0
719	144207739	C1=CC=C(C=C1)C(=O)C2=CC=CC=C2O	0
720	144207740	C1=CC=C(C=C1)C(=O)C2=CC(=CC=C2)O	0
721	144207741	COC1=CC(=C(C=C1)C(=O)C2=C(C=C(C=C2)OC)O)O	0
722	144207742	CC1=CC(=C(C=C1)O)C(=O)C2=CC=CC=C2	0
723	144207743	C1=CC=C(C=C1)OC(=O)C2=CC=C(C=C2)O	0
724	144207744	CCCCCCCCCCCCOC(=O)C1=CC=C(C=C1)O	0
725	144207745	CCN1C=C[N+](=C1)C.C(#N)[S-]	0
726	144207746	CCCCCCCCCOC(=O)C1=CC=C(C=C1)O	0
727	144207747	COC1=CC(=C(C=C1)C(=O)C2=CC(=CC=C2)O)OC	0
728	144207748	C1=CC(=CC=C1C(=O)C2=CC=C(C=C2)O)O	0
729	144207749	CCCCCOC(=O)C1=CC=C(C=C1)O	0
730	144207750	CC[S+](CC)CC.C(F)(F)(F)S(=O)(=O)[N-]S(=O)(=O)C(F)(F)F	0
731	144207751	CCN1C=C[N+](=C1)C.CCOP(=O)([O-])OCC	0
732	144207752	CC1=C(C=CC(=C1)C(C)(C)C2=CC(=C(C=C2)O)C)O	0
733	144207753	CC(C1=CC=C(C=C1)O)C2=CC=C(C=C2)O	0
734	144207754	CC(C)(C1=CC=CC=C1)C2=CC=CC=C2	0
735	144207755	CC(C)(C1=CC(=C(C(=C1)Cl)O)Cl)C2=CC(=C(C(=C2)Cl)O)Cl	1
736	144207756	C1=CC(=CC=C1C(=C(Cl)Cl)C2=CC=C(C=C2)O)O	0
737	144207757	C1CC2C(C1)C3CC2CC3(C4=CC=C(C=C4)O)C5=CC=C(C=C5)O	0
738	144207758	C1=CC=C(C=C1)C(=O)C2=C(C=CC(=C2)Cl)O	0
739	144207759	CC1CCC(C(C1)OC(=O)C2=CC=CC=C2N)C(C)C	0
740	144207760	CC1=CC=C(C=C1)C=C2C3CCC(C2=O)C3(C)C	0
741	144207761	C1[C@H]([C@@H]([C@@H]([C@@](O1)(CO)O)O)O)O	0
742	144207762	C([C@H]([C@H](CO)O)O)O	0
743	144207763	C[C@]12CCC[C@@]([C@H]1CC[C@@]34[C@H]2C[C@H]([C@H](C3)C(=C)C4)O[C@H]5[C@@H]([C@H]([C@@H]([C@H](O5)CO)O)O[C@H]6[C@@H]([C@H]([C@@H]([C@H](O6)CO)O)O)O)OC7[C@@H]([C@H]([C@@H]([C@H](O7)CO)O)O)O)(C)C(=O)O[C@H]8[C@@H]([C@H]([C@@H]([C@H](O8)CO)O)O)O	0
744	144207764	C(C(F)(Cl)Cl)(F)(Cl)Cl	0
745	144207765	CC1=CC2=C(C=C1)C3=CC=CC=C3C=C2	0
746	144207766	CC1=C(C(=C(C2=C1O[C@](CC2)(C)CCC[C@H](C)CCC[C@H](C)CCCC(C)C)C)OC(=O)CCC(=O)O)C	0
747	144207767	CC(=O)C=CC1=CC=CO1	0
748	144207768	CC(=CCCC(C)(C=C)OC(=O)C1=CC=CC=C1N)C	0
749	144207769	C(C(Br)(Br)Br)(Br)Br	0
750	144207770	C1=CC(=CC=C1CCl)[N+](=O)[O-]	0
751	144207771	CC(C)(C#N)C(C)(C)C#N	0
752	144207772	C1=CC=NC(=C1)C(=O)[O-].C1=CC=NC(=C1)C(=O)[O-].C1=CC=NC(=C1)C(=O)[O-].[Cr+3]	0
753	144207773	CC1=CC=C(C=C1)S(=O)(=O)[O-].CC(C)C[P+](C)(CC(C)C)CC(C)C	0
754	144207774	CCCCCCCC[P+](CCCCCCCC)(CCCCCCCC)CCCCCCCC.[Br-]	0
755	144207775	CCN1C=C[N+](=C1)C.[Cl-]	0
756	144207776	CCN.[N+](=O)(O)[O-]	0
757	144207777	C(CO)N.C(=O)O	0
758	144207778	CNC.[N+](=O)(O)[O-]	0
759	144207779	CCCCCCCC[N+](C)(CCCCCCCC)CCCCCCCC.C(F)(F)(F)S(=O)(=O)[O-]	0
760	144207780	CCCC[N+](C)(CCCC)CCCC.C(F)(F)(F)S(=O)(=O)[N-]S(=O)(=O)C(F)(F)F	0
761	144207781	CCCCN1C=C[N+](=C1C)C.[Cl-]	0
762	144207782	CCCCN1C=C[N+](=C1C)C.F[P-](F)(F)(F)(F)F	0
763	144207783	CCCCN1C=C[N+](=C1C)C.[I-]	0
764	144207784	[B-](F)(F)(F)F.CCCCN1C=C[N+](=C1C)C	0
765	144207785	CCCCN1C=C[N+](=C1)C.C(=[N-])=NC#N	0
766	144207786	CCCCN1C=C[N+](=C1)C.F[P-](F)(F)(F)(F)F	0
767	144207787	CCCCN1C=C[N+](=C1)C.CS(=O)(=O)[O-]	0
768	144207788	CCCCCCCCCCN1C=C[N+](=C1)C.C(F)(F)(F)S(=O)(=O)[N-]S(=O)(=O)C(F)(F)F	0
769	144207789	CCCCN1C=C[N+](=C1)C.C(#N)[S-]	0
770	144207790	[B-](F)(F)(F)F.CCCCCCCCCCN1C=C[N+](=C1)C	0
771	144207791	CCCCCCCCCCN1C=C[N+](=C1)C.C(F)(F)(F)S(=O)(=O)[O-]	0
772	144207792	CCCCCCCCCCCCN1C=C[N+](=C1)C.C(F)(F)(F)S(=O)(=O)[N-]S(=O)(=O)C(F)(F)F	0
773	144207793	CCCCCCCCCCCCN1C=C[N+](=C1)C.[Cl-]	0
774	144207794	CCCCCCCCCCCCN1C=C[N+](=C1)C.F[P-](F)(F)(F)(F)F	0
775	144207795	CCCC[N+](C)(C)C.C(F)(F)(F)S(=O)(=O)[N-]S(=O)(=O)C(F)(F)F	0
776	144207796	CCN1C=C[N+](=C1)C.F[P-](F)(F)(F)(F)F	0
777	144207797	C[N+](C)(C)CCO.C(F)(F)(F)S(=O)(=O)[N-]S(=O)(=O)C(F)(F)F	0
778	144207798	CCCCCCCCCCCCCCCCN1C=C[N+](=C1)C.[Cl-]	1
779	144207799	CN.[N+](=O)(O)[O-]	0
780	144207800	CCCCCCN1C=C[N+](=C1)C.[Br-]	0
781	144207801	CCCCCCCC[N+](C)(CCCCCCCC)CCCCCCCC.C(F)(F)(F)S(=O)(=O)[N-]S(=O)(=O)C(F)(F)F	0
782	144207802	CCCN.[N+](=O)(O)[O-]	0
783	144207803	C[N+]1=CN(C=C1)CC=C.[Cl-]	0
784	144207804	C[N+]1=CN(C=C1)CC2=CC=CC=C2.[Cl-]	0
785	144207805	CCCCN1C=C[N+](=C1C)C.C(F)(F)(F)S(=O)(=O)[N-]S(=O)(=O)C(F)(F)F	0
786	144207806	CCCCN1C=C[N+](=C1C)C.[Br-]	0
787	144207807	CCCC[N+]1=CC=CC=C1.F[P-](F)(F)(F)(F)F	0
788	144207808	CCCC[N+]1=CC=CC=C1.[Br-]	0
789	144207809	CCCCCC[N+]1=CC=CC=C1.[Br-]	0
790	144207810	CCCCCC[N+]1=CC=CC=C1.[Cl-]	0
791	144207811	CCCCCC[N+]1=CC=CC=C1.F[P-](F)(F)(F)(F)F	0
792	144207812	CCCC[N+]1(CCCC1)C.F[P-](F)(F)(F)(F)F	0
793	144207813	CCCC[N+]1(CCCC1)C.[I-]	0
794	144207814	CCCC[N+]1(CCCC1)C.C(=[N-])=NC#N	0
795	144207815	CN(C)C1=CC=C(C=C1)N(C)C	0
796	144207816	CC(=O)CCC(=O)C	0
797	144207817	CCCBr	0
798	144207818	C1=CC(=C(C=C1F)F)N	0
799	144207819	C1=CC=C(C=C1)C(=O)N	0
800	144207820	C(CO)[N+](=O)[O-]	0
801	144207821	CCCC(C)(COC(=O)N)COC(=O)NC(C)C	0
802	144207822	C1=C(C=C(C(=C1O)Cl)Cl)Cl	0
803	144207823	CC[N+]1(CCCC1)C.C(F)(F)(F)S(=O)(=O)[N-]S(=O)(=O)C(F)(F)F	0
804	144207824	CC[N+]1(CCCC1)C.[I-]	0
805	144207825	CC(C)(OC)OC	0
806	144207826	C1CCS(=O)(=O)C1	0
807	144207827	C1=C(C=C(C=C1Cl)Cl)C(=O)Cl	0
808	144207828	CCC[N+]1(CCCC1)C.C(F)(F)(F)S(=O)(=O)[N-]S(=O)(=O)C(F)(F)F	0
809	144207829	CC(C)(C)C1=CC(=CC(=C1O)C(C)(C)C)CO	0
810	144207830	CC1=CC(=C(C=C1)O)O	0
811	144207831	CCC(C)Br	0
812	144207832	C1=CC=C(C=C1)C=O	0
813	144207833	C(CC#N)C#N	0
814	144207834	CCC(=O)C=C	0
815	144207835	C1=CC=C(C(=C1)C(=O)Cl)F	0
816	144207836	CN(CCCl)CCCl.Cl	0
817	144207837	C(=C/C(=O)Cl)\C(=O)Cl	0
818	144207838	C=C(CCl)Cl	0
819	144207839	CCOC1=CC2=C(C=C1)N=C(S2)N	0
820	144207840	CC(C)N(C(C)C)C(=O)SCC(=CCl)Cl	0
821	144207841	CS(=O)(=O)Cl	0
822	144207842	C(C(=O)Cl)Cl	0
823	144207843	CCOC(=O)CC(=O)C	0
824	144207844	CC(C)(C)C(=O)Cl	0
825	144207845	C(=N)(N)S(=O)O	0
826	144207846	C1=CC(=C(C=C1C=CC(=O)O)O)O	0
827	144207847	CC1=CC(=CC(=C1N(C)C)C)OC(=O)NC	0
828	144207848	CC(C(=O)O)Cl	0
829	144207849	C1=CC(=C(C=C1CC2=CC(=C(C=C2)N)Cl)Cl)N	0
830	144207850	CCCCCCC=C	0
831	144207851	CCOC1=C(C=C(C=C1)NC(=O)C)N	0
832	144207852	CC(C)OC(=O)/C=C(\C)/C=C/CC(C)CCCC(C)(C)OC	0
833	144207853	CC(COC(C)(C)C)O	0
834	144207854	CCOCCOCC	0
835	144207855	C(C(=O)O)Br	0
836	144207856	CC1=CC=CC=C1C	0
837	144207857	CC1(C(=C)[C@@]2(C([C@]1(C(C2(Cl)Cl)(Cl)Cl)Cl)Cl)Cl)C	0
838	144207858	C[N+](C)(C)C.[Cl-]	0
839	144207859	C1CCC2C(C1)C(=O)OC2=O	0
840	144207860	C[Si](C1=CC=CC=C1)(C2=CC=CC=C2)Cl	0
841	144207861	CC(=O)O[Si](C)(OC(=O)C)OC(=O)C	0
842	144207862	CCCCCCCCCCCCCOC(=O)C(=C)C	0
843	144207863	CC(=O)[C@]1(CC[C@@H]2[C@@]1(CC[C@H]3[C@H]2C=C(C4=CC(=O)CC[C@]34C)Cl)C)OC(=O)C	0
844	144207864	C1=CC(=CN=C1)C(=O)NN	0
845	144207865	CC(C(C)Cl)Cl	0
846	144207866	C1C(O1)COC2=CC(=CC=C2)OCC3CO3	0
847	144207867	C(CNCCNCCNCCN)N	0
848	144207868	C1=CC(=C(C(=C1[N+](=O)[O-])Cl)Cl)Cl	0
849	144207869	C1=CC(=C(C=C1Cl)Cl)C(=O)CCl	0
850	144207870	CC1=CC2=CC=CC(=C2C=C1)C	0
851	144207871	C1=C(C=C(C(=C1Cl)Cl)Cl)Cl	0
852	144207872	CC(C)C(C)C	0
853	144207873	C1=CC(=C(C=C1O)Cl)Cl	0
854	144207874	C1(C(C(C(C(C1Cl)Cl)Cl)Cl)Cl)Cl	0
855	144207875	CCC(=O)CC	0
856	144207876	CC1=CC(=C(C=C1Cl)S(=O)(=O)O)N	0
857	144207877	C1=CC(=CC(=C1)N=C=O)C(F)(F)F	0
858	144207878	CCCCOCC(C)O	0
859	144207879	CN(C)CCN(C)CCN(C)C	0
860	144207880	C1=CC=C(C=C1)C=CCOC(=O)C2=CC=CC=C2N	0
861	144207881	C1=CC2=C(C(=C1)[N+](=O)[O-])N=CC=C2	0
862	144207882	CC(=C)C1=CC(=CC=C1)C(=C)C	0
863	144207883	C1=CC=C(C=C1)CC(=O)OCC2=CC=CC=C2	0
864	144207884	CN1CCC2=CC3=C(C=C2[C@@H]1[C@@H]4C5=C(C(=C(C=C5)OC)OC)C(=O)O4)OCO3	0
865	144207885	C1=C(C=C(C(=C1Cl)[N+](=O)[O-])Cl)Cl	0
866	144207886	C1=CC(=C(C=C1F)F)[N+](=O)[O-]	0
867	144207887	C[C@]12CC[C@H]3[C@H]([C@@H]1CC[C@@H]2O)CCC4=CC(=O)CC[C@]34C	0
868	144207888	CCCCC(=O)Cl	0
869	144207890	CC1=CC(=C(C=C1)O)N	0
870	144207891	CN1C2=C(C3=C(C=C2)N=CC=C3)N=C1N	0
871	144207892	CC(COC(=O)C(=C)C)O	0
872	144207893	[B-](F)(F)(F)F.CCCCCCCCN1C=C[N+](=C1)C	0
873	144207894	CNC.Cl	0
874	144207895	CCCCCCCCCCCCCC[P+](CCCCCC)(CCCCCC)CCCCCC.[Cl-]	0
875	144207896	C1CN(C(=O)N1)CCO	0
876	144207897	C([C@@H](C(=O)O)N)S.Cl	0
877	144207898	C1=CC=C(C=C1)C2=NC(C(=O)NC3=C2C=C(C=C3)Cl)O	0
878	144207899	CCCC[P+](CCCC)(CCCC)CCCC.[Br-]	0
879	144207900	CCCCN(CCCC)CCO	0
880	144207901	C1=CC=C(C(=C1)C(=O)O)N	0
881	144207902	C1=C(C=C(C(=C1Cl)Cl)Cl)[N+](=O)[O-]	0
882	144207903	C1=CC=C2C(=C1)C(=O)C(C2=O)(O)O	0
883	144207904	C1=CC(=CC(=C1)O)N	0
884	144207905	CCCCCC[N+](=O)[O-]	0
885	144207906	CCCCCCCCN1C=C[N+](=C1)C.C(F)(F)(F)S(=O)(=O)[O-]	0
886	144207907	C(C(CBr)Br)O	0
887	144207908	C1=CC=C2C3=C4C(=CC2=C1)C=CC5=C4C(=CC=C5)C=C3	0
888	144207909	CCCCCCOC(=O)C	0
889	144207910	CC1=CC=CC=C1NC(=NC2=CC=CC=C2C)N	0
890	144207911	CC(OC)OC	0
891	144207912	CCCCCCCCS(=O)(=O)Cl	0
892	144207913	C1=C(C=C(C=C1C(=O)O)S(=O)(=O)[O-])C(=O)O.[Na+]	0
893	144207914	C1=CC(=CC=C1C(=O)NC2=CC=C(C=C2)N)N	0
894	144207915	CCCN1C=C[N+](=C1)C.C(F)(F)(F)S(=O)(=O)[N-]S(=O)(=O)C(F)(F)F	0
895	144207916	CCCCCCN1C=C[N+](=C1)C.[Cl-]	0
896	144207917	CN(C)CC1=CC=CC=C1	0
897	144207918	C1=CC=C(C=C1)NC2=CC=CC=C2[N+](=O)[O-]	0
898	144207919	C1=CC=C2C=C3C4=CC=CC5=C4C(=CC=C5)C3=CC2=C1	0
899	144207920	CC1CCC2=C(C1)OC=C2C	0
900	144207921	CCCCC=C	0
901	144207922	C(C(Cl)(Cl)Cl)(Cl)(Cl)Cl	0
902	144207923	C1=CC(=C2C(=C1[N+](=O)[O-])C(=O)C3=C(C=CC(=C3C2=O)O)[N+](=O)[O-])O	0
903	144207924	C1=CSC(=N1)N	0
904	144207925	CC(=O)OC(C1=CC=C(O1)[N+](=O)[O-])OC(=O)C	0
905	144207926	C1=CC=C(C=C1)SSC2=CC=CC=C2	0
906	144207927	CCOC1=CC=C(C=C1)[N+](=O)[O-]	0
907	144207928	CCC(=O)OC	0
908	144207929	C1=CC=C2C(=C1)C(=O)N(C2=O)CCl	0
909	144207930	C1=CC2=C(C=CC(=C2)O)C=C1C(=O)O	0
910	144207931	CCN(CC)C(=O)C	0
911	144207932	C1=CC(=CC(=C1)N)N.Cl.Cl	0
912	144207933	CCCCCCN1C=C[N+](=C1)C.F[P-](F)(F)(F)(F)F	0
913	144207934	CCCCC(CC)CN	0
914	144207935	CC(=O)C1=CC(=CC=C1)[N+](=O)[O-]	0
915	144207936	CC(C)NC(=O)C=C	0
916	144207937	C1COC1	0
917	144207938	CCC(C)(C)C(=O)O	0
918	144207939	CCCCO	0
919	144207940	C1=CC(=C(C(=C1)Cl)C=O)Cl	0
920	144207941	COC1=C(C=C(C=C1)C(=O)NC2=CC=CC=C2)[N+](=O)[O-]	0
921	144207942	CCN(C)N=O	0
922	144207943	CC(C)CCCCCCOC(=O)C1=CC=CC=C1C(=O)OCCCCCCC(C)C	0
923	144207944	C1=CC(=CC=C1OCCO)OCCO	0
924	144207945	CC1=CC(=C(C(=C1)[N+](=O)[O-])O)[N+](=O)[O-]	0
925	144207946	COCCOCCOCCOCCO	0
926	144207947	CCCC(C1=CC(=C(C=C1C)O)C(C)(C)C)C2=CC(=C(C=C2C)O)C(C)(C)C	0
927	144207948	CCCCCCCCCCCCCC[P+](CCCCCC)(CCCCCC)CCCCCC.F[P-](F)(F)(F)(F)F	0
928	144207949	C1=CC=C(C(=C1)C(F)(F)F)Cl	0
929	144207950	CCCCCCN1C=C[N+](=C1)C.[I-]	0
930	144207951	CCCC(C)CO	0
931	144207952	CC(=O)NC1=CC=C(C=C1)N	0
932	144207953	COC1=C(C=CC(=C1)[C@@H]2[C@H](OC3=C(O2)C=C(C=C3)[C@@H]4[C@H](C(=O)C5=C(C=C(C=C5O4)O)O)O)CO)O	0
933	144207954	C1=CC(=C(C=C1Cl)Cl)C(=O)O	0
934	144207955	CN(C)C1=CC=C(C=C1)N=NC2=CC=CC=C2	0
935	144207956	C[C@H]1/C=C/C=C(\C(=O)N=C2C(=C3C(=C4C2=NC5(N4)CCN(CC5)CC(C)C)C6=C(C(=C3O)C)O[C@@](C6=O)(O/C=C/[C@@H]([C@H]([C@H]([C@@H]([C@@H]([C@@H]([C@H]1O)C)O)C)OC(=O)C)C)OC)C)O)/C	0
936	144207957	C1=CC=C(C=C1)C2=CC=CC=C2[N+](=O)[O-]	0
937	144207958	C1=CC(=CC(=C1)[N+](=O)[O-])C(F)(F)F	0
938	144207959	CC(C(=O)O)OC1=CC(=C(C=C1Cl)Cl)Cl	0
939	144207960	C([C@@H]1[C@H]([C@@H]([C@](O1)(CO)O)O)O)O	0
940	144207961	CCN(CC)CCOC(=O)C(=C)C	0
941	144207962	CCOC(=O)/C=C/C(=O)OCC	0
942	144207963	CCCC[P+](CCCC)(CCCC)CCCC.[Cl-]	0
943	144207964	C1=CC(=CC(=C1)CN)CN	0
944	144207965	C(=S)(C(=S)N)N	0
945	144207966	CCCCCCCCN1C=C[N+](=C1)C.F[P-](F)(F)(F)(F)F	0
946	144207967	CCOC(=O)OCC	0
947	144207968	CC1=C2C(=NC=C1)N(C3=C(C=CC=N3)C(=O)N2)C4CC4	0
948	144207969	C1=CC(=CC=C1COC(CN2C=CN=C2)C3=C(C=C(C=C3)Cl)Cl)Cl.[N+](=O)(O)[O-]	0
949	144207970	C1=CC=C(C=C1)/C=C/[N+](=O)[O-]	0
950	144207971	CC1=C(C=CC=C1[N+](=O)[O-])N	0
951	144207972	C(=CCl)Cl	0
952	144207973	C1=CC(=C(C(=C1)Cl)O)Cl	0
953	144207974	CC1=CC(=CC(=C1)[N+](=O)[O-])C	0
954	144207975	CCCCCC	0
955	144207976	C(C(=O)Cl)(Cl)Cl	0
956	144207977	CCCCOC(=O)/C=C\C(=O)OCCCC	0
957	144207978	CO[Si](OC)(OC)OC	0
958	144207979	CCCCOCC(C)OCC(C)O	0
959	144207980	CC(CO)OC1=CC=CC=C1	0
960	144207981	C1CNC(=O)N1	0
961	144207982	O=[Cr]O[Cr]=O	0
962	144207983	CCCCC(CC)CNCC(CC)CCCC	0
963	144207984	CNC(=O)N(C1=CC=CC=C1)C2=CC=CC=C2	0
964	144207985	CCCCCCCCCCCCOCC1CO1	0
965	144207986	C1=CC=C2C(=C1)C(=C3C=CC=CC3=N2)N.O.Cl	0
966	144207987	C1=CC2=C(C=CC(=C2)SSC3=CC4=C(C=C3)C=C(C=C4)O)C=C1O	0
967	144207988	C(Cl)Br	0
968	144207989	C1=CC=C(C(=C1)[N+](=O)[O-])Cl	0
969	144207990	CC(C)N(C)C	0
970	144207991	C1=CN=CC=C1N	0
971	144207992	CNC(=O)NC	0
972	144207993	CC(=CC(C)(C)C)C	0
973	144207994	C(/C=C\CCl)Cl	0
974	144207995	CC1=CC(=C(C(=C1CN2C(=O)N(C(=O)N(C2=O)CC3=C(C(=C(C=C3C)C(C)(C)C)O)C)CC4=C(C(=C(C=C4C)C(C)(C)C)O)C)C)O)C(C)(C)C	0
975	144207996	[O-]S(=O)(=O)OOS(=O)(=O)[O-].[K+].[K+]	0
976	144207997	C[C@]12CC[C@](C[C@H]1C3=CC(=O)[C@@H]4[C@]5(CC[C@@H](C([C@@H]5CC[C@]4([C@@]3(CC2)C)C)(C)C)O)C)(C)C(=O)O	0
977	144207998	CC(C)(C)NCC(C1=CC(=C(C=C1)O)CO)O	0
978	144207999	C=CCBr	0
979	144208000	C1=CC=C(C(=C1)N)Cl	0
980	144208001	CC1=NC2=C(N1)C=C(C=C2)Cl	0
981	144208002	C1=CC=C(C=C1)C(C#N)O	0
982	144208003	C1=CC=C(C(=C1)C(=O)N)[N+](=O)[O-]	0
983	144208004	C(Cl)(Cl)Br	0
984	144208005	C1=CC(=C(C=C1Cl)[N+](=O)[O-])N	0
985	144208006	C=CC1=CC=CC=C1	0
986	144208007	CCCCCCCCCCCCCC[P+](CCCCCC)(CCCCCC)CCCCCC.[Br-]	0
987	144208008	CCOC(=O)C(=C)C	0
988	144208009	CCCCS	0
989	144208010	CCCCCCCCCCCl	0
990	144208011	OP(=O)([O-])OP(=O)(O)[O-].[Na+].[Na+]	0
991	144208012	O=P(Cl)(Cl)Cl	0
992	144208013	C[C@]12CCC(=O)C=C1CC[C@@H]3[C@@H]2[C@H](C[C@]4([C@H]3CC[C@@]4(C(=O)CO)O)C)O	0
993	144208014	CS(=O)(=O)C1=CC=C(C=C1)[C@H]([C@@H](CO)NC(=O)C(Cl)Cl)O	0
994	144208015	CC(=O)OC=C	0
995	144208016	C1=CC=C2C(=C1)N=C(S2)N	0
996	144208017	CCCOCC(C)OCC(C)O	0
997	144208018	COC1=CC=CC(=C1)N	0
998	144208019	C1=CC=C(C(=C1)CCl)[N+](=O)[O-]	0
999	144208020	C[N+](=O)[O-]	0
1000	144208021	C1=CC=C2C(=C1)C=CC=C2Cl	0
1001	144208022	C=CCCl	0
1002	144208023	CC[S+](C)CC.C(F)(F)(F)S(=O)(=O)[N-]S(=O)(=O)C(F)(F)F	0
1003	144208024	CC(=C)C(=O)O	0
1004	144208025	C(CSCCO)O	0
1005	144208026	CCC1CCC(C1)CCC(=O)O	0
1006	144208027	C1=CC=C(C=C1)C(=O)OC(=O)C2=CC=CC=C2	0
1007	144208028	CC(=O)NC1=CC2=C(C=C1)C3=CC=CC=C3C2	0
1008	144208029	C(C(F)(F)F)(OC(F)F)Cl	0
1009	144208030	CC1=CC=C(C=C1)NC(=O)N	0
1010	144208031	C1=CC(=CC(=C1)Cl)O	0
1011	144208032	C/C=C/C=C/C=O	0
1012	144208033	CC1=C(C=CC(=C1)C(=O)O)[N+](=O)[O-]	0
1013	144208034	CCCCC(CC)COCCCN	0
1014	144208035	C1=CC(=CC(=C1)[N+](=O)[O-])CCl	0
1015	144208036	CC(C)(C)OO	0
1016	144208037	CC1=CC2=CC=CC=C2C=C1	0
1017	144208038	C(OCCl)Cl	0
1018	144208039	COC(=O)Cl	0
1019	144208040	CCCCCCCCN1C=C[N+](=C1)C.C(F)(F)(F)S(=O)(=O)[N-]S(=O)(=O)C(F)(F)F	0
1020	144208041	CCOCCOCCOC(=O)C	0
1021	144208042	C=C(CCC#N)C#N	0
1022	144208043	CCC(CO)(CO)N	0
1023	144208044	C1=CC(=CC=C1C2=CSC(=N2)N)[N+](=O)[O-]	0
1024	144208045	CC(C1=CC(=CC=C1)C(=O)C2=CC=CC=C2)C(=O)O	0
1025	144208046	CC1=CC=C(C=C1)/C(=C\CN2CCCC2)/C3=CC=CC=N3.O.Cl	0
1026	144208047	C1=CC=C(C=C1)Br	0
1027	144208048	C(C(F)(F)F)(Cl)Br	0
1028	144208049	C1=CC(=C(C(=C1)Cl)Cl)[N+](=O)[O-]	0
1029	144208050	CC1=C(C(=CC=C1)C(=O)O)[N+](=O)[O-]	0
1030	144208051	CC1=CC(=CC=C1)C#N	0
1031	144208052	C[C@]12CCC(=O)C=C1CC[C@@H]3[C@@]2([C@H](C[C@]4([C@H]3CC[C@]4(C)O)C)O)F	0
1032	144208053	CC(C)OS(=O)(=O)C	0
1033	144208054	CC1=NC(=NC(=N1)OC)NC(=O)NS(=O)(=O)C2=CC=CC=C2C(=O)OC	0
1034	144208055	C(=N)(N)[Se]	0
1035	144208056	CCCCCCCCCCCCCCCCCC(=O)[O-].C(CO)[NH+](CCO)CCO	0
1036	144208057	C1=CC=C2C(=C1)C(=O)N(C2=O)CO	0
1037	144208058	CCCCCCCCCC#N	0
1038	144208059	CCCCCC[C@H](C/C=C\CCCCCCCC(=O)OC)O	0
1039	144208060	CCC1(C(=O)NC(=NC1=O)[O-])CC.[Na+]	0
1040	144208061	C(CS(=O)(=O)[O-])S.[Na+]	0
1041	144208062	CC(=O)[O-].CC(=O)[O-].O.O.[Zn+2]	0
1042	144208063	CCCCCl	0
1043	144208064	CN(C)C1=CC=C(C=C1)C2(C3=C(C=C(C=C3)N(C)C)C(=O)O2)C4=CC=C(C=C4)N(C)C	0
1044	144208065	CN1[C@@H]2CC(C[C@H]1[C@H]3[C@@H]2O3)OC(=O)[C@H](CO)C4=CC=CC=C4.O.O.O.Br	0
1045	144208066	C[C@@H]1[C@H]2C[C@]2(CC1=O)C(C)C	0
1046	144208067	CCCCC(=O)N(C)C	0
1047	144208068	C1=CC(=CC=C1C(CN)O)O.Cl	0
1048	144208069	C=CC1CO1	0
1049	144208070	C1CCC(CC1)C2=C(C(=CC(=C2)[N+](=O)[O-])[N+](=O)[O-])O	1
1050	144208071	CCN(CC)CC	0
1051	144208072	CC(C)(C)S	0
1052	144208073	CC1=C(C=C(C=C1)[N+](=O)[O-])Cl	0
1053	144208074	CC1=CC(=C(C=C1)O)N2N=C3C=CC=CC3=N2	0
1054	144208075	CC1CCCNC1	0
1055	144208076	C1=CC=C(C=C1)C(=O)NN	0
1056	144208077	COC(=O)NN	0
1057	144208078	C1=CC=NC(=C1)N	0
1058	144208079	CC(=O)NC1=CC=CC(=C1)N	0
1059	144208080	CC1=CC(=O)OC2=CC(=CC(=C12)O)O	0
1060	144208081	CCC(C)COC(=O)C	0
1061	144208082	CON=C(C1=CC=CO1)C(=O)N[C@H]2[C@@H]3N(C2=O)C(=C(CS3)COC(=O)N)C(=O)O	0
1062	144208083	CC1=CC=CC=C1OCC2CO2	0
1063	144208084	C(=N)(N)N[N+](=O)[O-]	0
1064	144208085	CC1=CC(=CC=C1)NC(=O)C	0
1065	144208086	CCN(CC)C1=CC=C(C=C1)N	0
1066	144208087	CCOC(=O)C(C)O	0
1067	144208088	CC(C)CC(C)NC1=CC=C(C=C1)NC2=CC=CC=C2	0
1068	144208089	CC(C)CC=O	0
1069	144208090	C1=CC(=CC=C1C(=O)C2=C(C(=C(C=C2)O)O)O)O	0
1070	144208091	C1=C(C(=C(C(=C1Cl)Cl)Cl)Cl)[N+](=O)[O-]	0
1071	144208092	C(C(=O)O)(Cl)Br	0
1072	144208093	CC(C)(C)NSC1=NC2=CC=CC=C2S1	0
1073	144208094	C[C@H](CCC(=O)[O-])[C@H]1CC[C@@H]2[C@@]1([C@H](C[C@H]3[C@H]2CC[C@H]4[C@@]3(CC[C@H](C4)O)C)O)C.[Na+]	0
1074	144208095	C1=CC=C(C=C1)C2=CSC(=N2)NN	0
1075	144208096	C=CCNC(=S)N	0
1076	144208097	C([N+](=O)[O-])(Br)Br	0
1077	144208098	C1=C(N=C(S1)N)CC(=O)O	0
1078	144208099	COC1=CC(=O)O[C@H](C1)/C=C/C2=CC3=C(C=C2)OCO3	0
1079	144208100	C1=CC(=CC(=C1)S(=O)(=O)[O-])[N+](=O)[O-].[Na+]	0
1080	144208101	C1=CC=C(C=C1)COCC2=CC=CC=C2	0
1081	144208102	CCCCCCCCOC1=CC=C(C=C1)C(=O)O	0
1082	144208103	C(C(F)(F)F)O	0
1083	144208104	CNC1=CC=C(C=C1)O.CNC1=CC=C(C=C1)O.OS(=O)(=O)O	0
1084	144208105	COC1=CC(=O)O[C@H](C1)/C=C/C2=CC=CC=C2	0
1085	144208106	CCCCCCCCOC(=O)C1=CC=C(C=C1)O	0
1086	144208107	C1=CC(=C(C(=C1)Cl)Cl)O	0
1087	144208108	C1=C(C(=C(C(=C1Cl)Cl)O)Cl)Cl	0
1088	144208109	CCSCCCl	0
1089	144208110	C=C1C(C2(C(C(C1(C2(Cl)Cl)Cl)Cl)Cl)Cl)(CCl)CCl	0
1090	144208111	C(=O)(C(Br)(Br)Br)O	0
1091	144208112	C([C@@H]1[C@H]([C@@H]([C@H]([C@H](O1)OC[C@H]([C@H]([C@@H]([C@@H](CO)O)O)O)O)O)O)O)O	0
1092	144208113	C1=CC=C(C(=C1)C(=O)O)C(=O)O	0
1093	144208114	CC(CC(C)O)O	0
1094	144208115	CC1=CC=CC=C1N=O	0
1095	144208116	C(CC(=O)O)C(=O)C(=O)O	0
1096	144208117	CCN(CC)C=O	0
1097	144208118	C1=COC=C1	0
1098	144208119	CC1=C(C=CC=C1O)C(=O)N[C@@H](CSC2=CC=CC=C2)[C@@H](CN3C[C@H]4CCCC[C@H]4C[C@H]3C(=O)NC(C)(C)C)O.CS(=O)(=O)O	0
1099	144208120	C1=NNC2=C1C(=O)NC=N2	0
1100	144208121	C(=O)(C(Cl)(Cl)Br)O	0
1101	144208122	C1C(=O)NC(=O)NC1=O	0
1102	144208123	CC(=O)NC1=CC=CC=C1	0
1103	144208124	CCCCC(CC)COC(=O)COC1=C(C=C(C=C1)Cl)Cl	0
1104	144208125	CCSCC	0
1105	144208126	C(O)[P+](CO)(CO)CO.C(O)[P+](CO)(CO)CO.[O-]S(=O)(=O)[O-]	0
1106	144208127	C[C@@H]1CC2(C3C(O3)(C(O2)O)C)OC4C1[C@]5(CC[C@@]67C[C@@]68CCC(C([C@@H]8CC=C7[C@@]5(C4)C)(C)C)O[C@H]9[C@@H]([C@H]([C@@H](CO9)O)O)O)C	0
1107	144208128	CC1=CC=C(C=C1)C(=O)C2=C(C=C(C=C2)OC)O	0
1108	144208129	C1=C(C=C(C=C1Cl)Cl)O	0
1109	144208130	C1=CC=C(C(=C1)N)O	0
1110	144208131	CC1=CC(=C(C=C1)O)[N+](=O)[O-]	0
1111	144208133	CCCC(C)C(=O)O	0
1112	144208134	C([C@H]([C@H]([C@@H]([C@H]([C@H](C(=O)[O-])O)O)O)O)O)O.[Na+]	0
1113	144208135	C1=C(C(=CC(=C1Cl)Cl)Cl)[N+](=O)[O-]	0
1114	144208136	COC(=O)CC#N	0
1115	144208137	C1=CC(=C(C=C1Cl)Cl)C(Cl)(Cl)Cl	0
1116	144208138	C1=CC2=C(C(=C1)N)C(=O)NNC2=O	0
1117	144208139	CC(C)CCCCOC(=O)C1=CC=CC=C1C(=O)OCCCCC(C)C	0
1118	144208140	C1OCOCO1	0
1119	144208141	CC/C(=C(\C1=CC=C(C=C1)O)/C2=CC=C(C=C2)OCCN(C)C)/C3=CC=CC=C3	0
1120	144208142	C1=C(OC(=C1)C(=O)NCC(=O)O)CO	0
1121	144208143	C[C@H]1[C@@H]([C@H]([C@H]([C@@H](O1)O[C@@H]2[C@H]([C@@H](O[C@@H]([C@H]2OC(=O)/C=C/C3=CC(=C(C=C3)O)O)CO[C@H]4[C@@H]([C@H]([C@@H]([C@H](O4)CO)O)O)O)OCCC5=CC(=C(C=C5)O)O)O)O)O)O	0
1122	144208144	C1=CC(=C(C=C1Cl)Cl)C(F)(F)F	0
1123	144208145	CC1=CC=C(C=C1)C#N	0
1124	144208146	C1=CC(=CC(=C1)Br)C=O	0
1125	144208147	CC(C)(CCl)C1=CC=CC=C1	0
1126	144208148	C(=O)(N)NN.Cl	0
1127	144208149	C(CSSCCC(=O)O)C(=O)O	0
1128	144208150	COC1=C(C=CC(=C1)Cl)Cl	0
1129	144208151	C1=CC2=C(C=CC=C2[N+](=O)[O-])C(=C1)[N+](=O)[O-]	0
1130	144208152	C1=CC=C(C=C1)C(F)(F)F	0
1131	144208153	CC(OC)(OC)OC	0
1132	144208154	C1=CC=C(C(=C1)N)S(=O)(=O)O	0
1133	144208155	C(C#N)Cl	0
1134	144208156	CC1=CC(=CC=C1)OC2=CC=CC=C2	0
1135	144208157	C1=CC=C(C=C1)C2=CC=CC=C2N	0
1136	144208158	C1=CC=NC=C1	0
1137	144208159	C1=CC(=C(C=C1Cl)SC2=C(C=CC(=C2)Cl)O)O	0
1138	144208160	CNCC(C1=CC=C(C=C1)O)O	0
1139	144208161	CC(=O)O[C@H]1CC[C@@]2([C@H]3CC[C@]4([C@H]([C@@H]3CC=C2C1)CCC4=O)C)C	0
1140	144208162	CCCCOCCOCCOCCCC	0
1141	144208163	C/C(=C/CCl)/Cl	0
1142	144208164	C1=C(C=C(C(=C1[N+](=O)[O-])Cl)[N+](=O)[O-])C(F)(F)F	0
1143	144208165	C1=NC(=NN1[C@H]2[C@@H]([C@@H]([C@H](O2)CO)O)O)C(=O)N	0
1144	144208166	CN1C(=C(C(=O)N(C1=O)C)N=O)N	0
1145	144208167	CC1=CC=C(C=C1)Br	0
1146	144208168	C1CC(C(CC1C(CBr)Br)Br)Br	0
1147	144208169	C1COCCO1	0
1148	144208170	C1=C2C(=CC(=C1Cl)S(=O)(=O)N)S(=O)(=O)N=CN2	0
1149	144208171	C1=CC(=CC=C1O)SC2=CC=C(C=C2)O	0
1150	144208172	C1=CC(=CC=C1C(=O)C2=CC=C(C=C2)Cl)O	0
1151	144208173	C1=CC=C(C(=C1)CC#N)[N+](=O)[O-]	0
1152	144208174	C#CCO	0
1153	144208175	CCOP(=S)(OCC)Cl	0
1154	144208176	CN(C)CCN(CC1=CC=C(C=C1)OC)C2=CC=CC=N2	0
1155	144208177	C1=CC(=C(C(=C1)C(=O)O)C(=O)O)C(=O)O	0
1156	144208178	C1=CC=C(C(=C1)N)N.Cl.Cl	0
1157	144208179	C1=CC=C2C=C(C=CC2=C1)Cl	0
1158	144208180	CN(C)CCCCCCN(C)C	0
1159	144208181	CC(C)CCON=O	0
1160	144208182	C=CC=O	0
1161	144208183	C1=CC(=CC=C1N)OC2=CC=C(C=C2)Cl	0
1162	144208184	C1=CC2=C(C(=C1)O)C(=O)C3=C(C2=O)C=CC=C3O	0
1163	144208185	C[C@]12CCC(=O)C[C@@H]1CC[C@@H]3[C@@H]2CC[C@]4([C@H]3CC[C@@H]4O)C	0
1164	144208186	C1=CC=C(C=C1)C(=O)OCC(COC(=O)C2=CC=CC=C2)(COC(=O)C3=CC=CC=C3)COC(=O)C4=CC=CC=C4	0
1165	144208187	CC1=C(C(CCC1)(C)C)/C=C/C(=C/C=C/C(=C/C(=O)NC2=CC=C(C=C2)O)/C)/C	0
1166	144208188	COC(=O)C1=CC=C(C=C1)C(=O)O	0
1167	144208189	C(#N)/C(=C(\C#N)/N)/N	0
1168	144208190	C1=CC(=C(C=C1N)N)[N+](=O)[O-]	0
1169	144208191	COC1=CC(=C(C=C1)C(=O)C2=CC=CC=C2O)O	0
1170	144208192	C1=NC2C(N1)C(=S)NC=N2.O	0
1171	144208193	C1=CC=C(C=C1)C2=NC3=C(N2)C=C(C=C3)S(=O)(=O)O	0
1172	144208194	CNCCS(=O)(=O)[O-].[Na+]	0
1173	144208195	CCOC1=CC=CC(=C1)N	0
1174	144208196	CC(CCl)O	0
1175	144208197	C1=CC=C(C(=C1)C#N)C#N	0
1176	144208198	COC(=O)C=C	0
1177	144208199	CC(=O)[O-].[Tl+]	0
1178	144208200	CC(C)C(=O)OC(=O)C(C)C	0
1179	144208201	CCOC1=CC=CC=C1N	0
1180	144208202	CCCCCCCN	0
1181	144208203	CC1=C(C(CCC1)(C)C)/C=C/C(=C/C=C/C(=C/C=O)/C)/C	0
1182	144208204	C([C@@H]1[C@@H]2[C@@H]([C@H]([C@H](O1)O[C@@H]3[C@H](O[C@@H]([C@@H]([C@H]3O)O)O[C@@H]4[C@H](O[C@@H]([C@@H]([C@H]4O)O)O[C@@H]5[C@H](O[C@@H]([C@@H]([C@H]5O)O)O[C@@H]6[C@H](O[C@@H]([C@@H]([C@H]6O)O)O[C@@H]7[C@H](O[C@@H]([C@@H]([C@H]7O)O)O[C@@H]8[C@H](O[C@H](O2)[C@@H]([C@H]8O)O)CO)CO)CO)CO)CO)CO)O)O)O	0
1183	144208205	C1=CC=C2C(=C1)C(=O)[N-]C2=O.[K+]	0
1184	144208206	CCNC1=C(C=CC(=C1)O)C	0
1185	144208207	C1=CC=C(C=C1)CC2=CC=C(C=C2)O	0
1186	144208208	CN(C)N=NC1=C(NC=N1)C(=O)N	0
1187	144208209	CC[C@@H]1[C@@]([C@@H]([C@H](N(C[C@@H](C[C@@]([C@@H]([C@H]([C@@H]([C@H](C(=O)O1)C)O[C@H]2C[C@@]([C@H]([C@@H](O2)C)O)(C)OC)C)O[C@H]3[C@@H]([C@H](C[C@H](O3)C)N(C)C)O)(C)O)C)C)C)O)(C)O	0
1188	144208210	COC(=O)C1=CC(=CC=C1)Cl	0
1189	144208211	CC/C=C/C/C=C/C/C=C/CCCCCCCC(=O)OCC	0
1190	144208212	C1=CC(=C(C=C1[N+](=O)[O-])OCCO)NCCO	0
1191	144208213	C1/C=C\CC/C=C\C1	0
1192	144208214	C1=C(C=C(C(=C1C(=O)O)O)S(=O)(=O)O)N	0
1193	144208215	C1CCC(CC1)(C2=CC=C(C=C2)O)C3=CC=C(C=C3)O	0
1194	144208216	C1=CC(=C(C=C1CCN)O)O.Cl	0
1195	144208217	CCCCCC(=O)N	0
1196	144208218	C1=CC=C(C(=C1)C(=O)O)[N+](=O)[O-]	0
1197	144208219	CC(C)(C#CC(C)(C)O)O	0
1198	144208220	CC1=CC(=C(C=C1SC2=CC(=C(C=C2C)O)C(C)(C)C)C(C)(C)C)O	0
1199	144208221	C1=CNC(=O)NC1=O	0
1200	144208222	CCN1C=C[N+](=C1)C.C(=[N-])=NC#N	0
1201	144208223	CC1=CC(=C(C=C1)C)N	0
1202	144208224	C1CCOC1	0
1203	144208225	C1=CC(=CC(=C1)S(=O)(=O)O)N	0
1204	144208226	CCCCCCCC[N+](CCCCCCCC)(CCCCCCCC)CCCCCCCC.[Br-]	0
1205	144208227	CCC(=O)OC(=O)CC	0
1206	144208228	C1=CC(=CC=C1N)O	0
1207	144208229	CCCCCCCCCCC(=O)O	0
1208	144208230	C1=CC2=C(C=C1O)C(=CN2)C[C@@H](C(=O)O)N	0
1209	144208231	COC1=CC(=O)OC(C1)CCC2=CC=CC=C2	0
1210	144208232	CCOC(=O)Cl	0
1211	144208233	CC1=NN=C(S1)NS(=O)(=O)C2=CC=C(C=C2)N	0
1212	144208234	C(CBr)O	0
1213	144208235	CCCCOCCCC	0
1214	144208236	C1=CC=C(C=C1)SCCSC2=CC=CC=C2	0
1215	144208237	CCN1C=C[N+](=C1)C.C(F)(F)(F)S(=O)(=O)[O-]	0
1216	144208238	CCCCCCCCCOC(=O)C1=CC=CC=C1C(=O)OCCCCCCCCC	0
1217	144208239	CCOC1=CC(=C(C=C1C(=O)C)OCC)OCC	0
1218	144208240	CCCCCCCCCCCCCCC1CO1	0
1219	144208241	C[C@H]1CC[C@@H]([C@H](C1)O)C(C)C	0
1220	144208242	C1=CC(=C(C=C1S(=O)(=O)O)N)O	0
1221	144208243	[O-]S(=O)(=O)[O-].[Na+].[Na+]	0
1222	144208244	C1(=C(C1(Cl)Cl)Cl)Cl	0
1223	144208245	C1=CC(=C(C=C1Cl)N)O	0
1224	144208246	CC1=CN=CN1	0
1225	144208247	C1=CC(=CC=C1NC(=O)N)[As](=O)(O)O	0
1226	144208248	C1=CC=C(C=C1)COP(=O)(O)OCC2=CC=CC=C2	0
1227	144208249	CCOC(=O)CC(C(=O)OCC)[O-].[Na+]	0
1228	144208250	CCCCOC(=O)C	0
1229	144208251	CCOC(=O)CCl	0
1230	144208252	C1=CC=C(C=C1)F	0
1231	144208253	C1=CC(=C(C=C1/C=C/C(=O)O[C@@H](C(=O)O)[C@@H](OC(=O)/C=C/C2=CC(=C(C=C2)O)O)C(=O)O)O)O	0
1232	144208254	C([C@H](C([C@H](CO)O)O)O)O	0
1233	144208255	C1C2=CC=CC3=C2C4=C(C=CC=C41)C=C3	0
1234	144208256	C(#N)C(Cl)(Cl)Cl	0
1235	144208257	C1CC(CC=C1)C=O	0
1236	144208258	CN=C=O	0
1237	144208259	CCN1C=C[N+](=C1)C.C(F)(F)(F)S(=O)(=O)[N-]S(=O)(=O)C(F)(F)F	0
1238	144208260	CCC(C)C1=CC(=C(C(=C1)C(C)(C)C)O)C(C)(C)C	0
1239	144208261	C1=C(C=C(C(=C1Cl)N)Cl)Cl	0
1240	144208262	CCC1=CC=CC=C1	0
1241	144208263	CC(C)(C)N(CCO)CCO	0
1242	144208264	C(CNCCNCCN)N	0
1243	144208265	CCCCCCCCS(=O)(=O)[O-].[Na+]	0
1244	144208266	CCCCCCCC(=O)OC1=C(C=C(C=C1Br)C#N)Br	0
1245	144208267	CC1=C(C=C(C=C1)C(=O)O)[N+](=O)[O-]	0
1246	144208268	C(=O)(C(Cl)(Cl)Cl)Cl	0
1247	144208269	CCC=O	0
1248	144208270	C1=CC=C(C=C1)COC(=O)Cl	0
1249	144208271	CS(=O)(=O)O	0
1250	144208272	C[NH+](C)CCC(C1=CC=CC=C1)C2=CC=CC=[NH+]2.C(=C\C(=O)[O-])\C(=O)[O-]	0
1251	144208273	C1COC(=O)O1	0
1252	144208274	CC1=C(C(CCC1)(C)C)/C=C/C(=C/C=C/C(=C\C=O)/C)/C	0
1253	144208275	CC1=CC(NC2=CC=CC=C12)(C)C	0
1254	144208276	CC(=O)N[C@@H](CS)C(=O)O	0
1255	144208277	CC1=CC2=C(C=C1C)SC(=N2)N	0
1256	144208278	CC(=O)OC(C1=CC=CC=C1)C(=O)C2=CC=CC=C2	0
1257	144208279	CC1=CC=C(C=C1)OC	0
1258	144208280	C1=C(OC(=C1)C(=O)O)CO	0
1259	144208281	CCCC[N+]1(CCCC1)C.C(F)(F)(F)S(=O)(=O)[N-]S(=O)(=O)C(F)(F)F	0
1260	144208282	C1=CC=C(C(=C1)C(=O)O)O.C(CO)N(CCO)CCO	0
1261	144208283	C1=CC(=CC(=C1)I)[N+](=O)[O-]	0
1262	144208284	CCCC(=O)OC(=O)CCC	0
1263	144208285	C1CCCCC1	0
1264	144208286	C=CC(=O)OCCOCCOC(=O)C=C	0
1265	144208287	C1=CC=C(C(=C1)CCl)Cl	0
1266	144208288	CC(=O)C(Cl)Cl	0
1267	144208289	CC1=CC=C(C=C1)C(=O)O	0
1268	144208290	CCC(C)O	0
1269	144208291	CC1=CC(=C(C(=C1)C(C)(C)C)O)C(C)(C)C	0
1270	144208292	C1=CC(=CC(=C1)[N+](=O)[O-])C(=O)Cl	0
1271	144208293	C(O)S(=O)(=O)[O-].[Na+]	0
1272	144208294	CCCCNCC	0
1273	144208295	CC(=CC(=O)C=C(C)C)C	0
1274	144208296	C1=CC2=C(C(=C1)O)C(=O)C3=C(C2=O)C=C(C=C3O)C(=O)O	0
1275	144208297	CC1=CC(=CC(=C1)OP(=O)(OC2=CC(=CC(=C2)C)C)OC3=CC(=CC(=C3)C)C)C	0
1276	144208298	CN1C=C[N+](=C1)C.COP(=O)([O-])OC	0
1277	144208299	C(C(=C(CO)Br)Br)O	0
1278	144208300	CCC(=C)C(=O)C1=C(C(=C(C=C1)OCC(=O)O)Cl)Cl	0
1279	144208301	CCN1CCOCC1	0
1280	144208302	C1=C(NC(=O)NC1=O)C(=O)O	0
1281	144208303	CCCCN1C=C[N+](=C1)C.OS(=O)(=O)[O-]	0
1282	144208304	C([C@@H]1[C@H]([C@@H]([C@H]([C@H](O1)O[C@@H]2[C@@H]([C@H]([C@@H]([C@H](O2)CO)O)O)O)O)O)O)O.O.O	0
1283	144208305	CCCCCO	0
1284	144208306	CC(C)CC(=O)C	0
1285	144208307	C(C(Cl)(Cl)Cl)Cl	0
1286	144208308	COC1=CC2=C(C=CN=C2C=C1)[C@@H]([C@H]3CC4CCN3C[C@@H]4C=C)O	0
1287	144208309	C([C@H]([C@@H]1C(=C(C(=O)O1)O)O)O)O	0
1288	144208310	CC(C(=O)[O-])(Cl)Cl.[Na+]	0
1289	144208311	CC1=CC=C(C=C1)C	0
1290	144208312	C(C(=O)O)Cl	0
1291	144208314	COC1=C(C=CC(=C1)/C=C/C(=O)CC(=O)/C=C/C2=CC(=C(C=C2)O)OC)O	0
1292	144208315	CC(C)(C)OC(=O)C=C	0
1293	144208316	CC1=CC(=C(C=C1C)N)C	0
1294	144208317	CCCC(=O)CC	0
1295	144208318	C1=CC2=C(C=CC(=C2C(=C1)O)O)O	0
1296	144208319	C1C[C@@H](O[C@@H]1CO)N2C=NC3=C(N=CN=C32)N	0
1297	144208320	C1=CC2=C(C=CC(=C2)C(=O)O)C=C1C(=O)O	0
1298	144208321	CCCCCCC1=CC=C(C=C1)C2=CC=C(C=C2)C#N	0
1299	144208322	C=CCCC#N	0
1300	144208323	CC(CO)(CO)CO	0
1301	144208324	CN(C(=N)N[N+](=O)[O-])N=O	0
1302	144208325	CC(C)CC(C)(C)C	0
1303	144208326	C1=CC=C(C=C1)N=C=S	0
1304	144208327	C=CCOC(=O)C1=CC=CC=C1N	0
1305	144208328	COC(=O)CS	0
1306	144208329	CC(=O)NC1=CC=C(C=C1)OC	0
1307	144208330	CC1(CCC(CC1)C(C)(C)N)N	0
1308	144208331	C(O)S(=O)[O-].[Na+]	0
1309	144208332	CN(C)CCN(CC1=CC=CS1)C2=CC=CC=N2.Cl	0
1310	144208333	CCC#N	0
1311	144208334	COC1=CC=CC=C1O	0
1312	144208335	CC1=CC(=O)CC(C1(/C=C/C(=C\C(=O)O)/C)O)(C)C	0
1313	144208336	CCOC(=O)C(C)C(=O)C	0
1314	144208337	CC1CC(CCC1N)CC2CCC(C(C2)C)N	0
1315	144208338	C(CCl)CCl	0
1316	144208339	C(C(Cl)(Cl)Cl)(Cl)Cl	0
1317	144208340	C1=CC2=C(C=C1S(=O)(=O)O)C(=C(C=C2[N+](=O)[O-])[N+](=O)[O-])O	0
1318	144208342	C=CC1CC2CC1C=C2	0
1319	144208343	CC(C)OC(=O)CC1=CC=CC=C1	0
1320	144208344	CC1=CC2=C(C=CC=N2)C=C1	0
1321	144208345	C1=CC=C(C=C1)COC2=CC=C(C=C2)O	0
1322	144208346	CC1([C@@H](N2[C@H](S1)[C@@H](C2=O)NC(=O)[C@@H](C3=CC=CC=C3)N)C(=O)O)C.O.O.O	0
1323	144208347	CC1=CC(=NO1)N	0
1324	144208348	C1=CC(=C(C=C1C2=C(C(=O)C3=C(C=C(C=C3O2)O)O)O)O)O.O.O	0
1325	144208349	C(=C/C#N)\C#N	0
1326	144208350	C1CCC2C(C1)O2	0
1327	144208351	C[C@H]1CCCC(=O)CCC/C=C/C2=C(C(=CC(=C2)O)O)C(=O)O1	0
1328	144208352	CCC(C)(C)OC	0
1329	144208353	C/C=C/CC=C	0
1330	144208354	CC(C)C(C1=CC=C(C=C1)OC(F)(F)F)(C2=CN=CN=C2)O	0
1331	144208355	CC(C)CC(C)N	0
1332	144208356	C[C@H]1C[C@@H](C(=O)[C@@H](C1)[C@@H](CC2CC(=O)NC(=O)C2)O)C	0
1333	144208357	C[C@H]1[C@H]([C@H](C[C@@H](O1)O[C@H]2C[C@@](CC3=C2C(=C4C(=C3O)C(=O)C5=C(C4=O)C(=CC=C5)OC)O)(C(=O)C)O)N)O.Cl	0
1334	144208358	CC1=C(N=CN1)CSCCNC(=NC)NC#N	0
1335	144208359	[NH4+].[NH4+].[O-]S(=O)(=O)OOS(=O)(=O)[O-]	0
1336	144208360	COC1=CC=C(C=C1)N=[N+](C2=CC=C(C=C2)OC)[O-]	0
1337	144208361	C1=CC(=CC=C1CC2=CC=C(C=C2)O)O	0
1338	144208362	C([C@H]([C@H]([C@@H]([C@@H](CBr)O)O)O)O)Br	0
1339	144208363	C1=CC(=CC=C1C2=C(C(=O)C3=C(C=C(C=C3O2)O)O)O)O	0
1340	144208364	CC1=NC(=NC(=N1)N)N	0
1341	144208365	C1=CC=C(C=C1)N=[N+](C2=CC=CC=C2)[O-]	0
1342	144208366	C(=S)=S	0
1343	144208367	C1=CC=C(C(=C1)C(=O)C2=CC=CC=C2O)O	0
1344	144208368	CC(C)S	0
1345	144208369	C(CCC(=O)O)CCC(=O)O	0
1346	144208370	CCCCN(C(=N)N[N+](=O)[O-])N=O	0
1347	144208371	CCCCOC(=O)C1=CC=CC=C1N	0
1348	144208372	CCC(C(C)(C)C)O	0
1349	144208373	C1CCNCC1	0
1350	144208374	CN(C)CCCNCCCN	0
1351	144208375	CC(COC(=O)C=C)O	0
1352	144208376	CC([N+](=O)[O-])(Cl)Cl	0
1353	144208377	C1CC(=O)OC1=O	0
1354	144208378	CC(C)C(CCCN(C)CCC1=CC(=C(C=C1)OC)OC)(C#N)C2=CC(=C(C=C2)OC)OC.Cl	0
1355	144208379	C1=CC(=CC=C1C(=O)NCC(=O)O)[N+](=O)[O-]	0
1356	144208380	CC(C)(C1=CC(=C(C(=C1)Br)O)Br)C2=CC(=C(C(=C2)Br)O)Br	0
1357	144208381	CC(COC(=O)C1=CC=CC=C1)OC(=O)C2=CC=CC=C2	0
1358	144208382	CC(C)(C)OC	0
1359	144208383	C(CCl)C(=O)O	0
1360	144208384	C1C2=CC(=C(C=C2[C@@H]3[C@]1(COC4=C3C=CC(=C4O)O)O)O)O	0
1361	144208385	C(C(Br)(Br)Br)Br	0
1362	144208386	CCC(C)OC(C)CC	0
1363	144208387	C1=CC(=C(C(=C1)Cl)Cl)C(=O)O	0
1364	144208388	C(F)(Cl)(Cl)Cl	0
1365	144208389	C1=CC=C(C=C1)CN=C=S	0
1366	144208390	CCC(=O)/C=C/C1C(=CCCC1(C)C)C	0
1367	144208391	CC1=CC(=O)CC(C1=O)(C)C	0
1368	144208392	CNNC.Cl.Cl	0
1369	144208393	CC1=C(C=C(C(=C1[N+](=O)[O-])OC)C(C)(C)C)[N+](=O)[O-]	0
1370	144208394	C(=C(Cl)Cl)(Cl)Cl	0
1371	144208395	CCCCCCCCCCCCCCC(=O)O	0
1372	144208396	C1=CC(=CC=C1CCN)O.Cl	0
1373	144208397	CN(CCO)CCO	0
1374	144208398	CC1=NC(=NC(=N1)OC)NC(=O)NS(=O)(=O)C2=CC=CC=C2OCCCl	0
1375	144208399	CC(CCl)OC(C)CCl	0
1376	144208400	C(CN)N	0
1377	144208401	C[C@H]1CCC[C@@H](CCCCCC2=C(C(=CC(=C2)O)O)C(=O)O1)O	0
1378	144208402	CC(C)(C(=O)NC1=CC(=C(C=C1)[N+](=O)[O-])C(F)(F)F)O	0
1379	144208403	C[C@@]12[C@H]3C[C@@H]([C@@H]1C(=O)OC2=O)C=C3	0
1380	144208404	CC/C=C/1\C2=CC=CC=C2C(=O)O1	0
1381	144208405	CC(C)C(=O)O	0
1382	144208406	CN(C)CCCCl.Cl	0
1383	144208407	C1(C(=C(C(=O)O1)Cl)C(Cl)Cl)O	0
1384	144208408	CC1=CC(=CC(=C1O)C)C(C)(C)C2=CC(=C(C(=C2)C)O)C	0
1385	144208409	C1OC2=C(O1)C=C(C=C2)O	0
1386	144208410	C[C@]12CC[C@H]3[C@H]([C@@H]1CC[C@@H]2O)CCC4=CC(=O)CC[C@H]34	0
1387	144208411	CCCCCCC	0
1388	144208412	CC(C)CO	0
1389	144208413	C(C(=O)C(=O)O)C(=O)O	0
1390	144208414	CC(C)CC(C)CC(C)/C=C(\C)/C1CC(=O)OC1=O	0
1391	144208415	C1=CC(=C(C=C1Cl)Cl)C=O	0
1392	144208416	CC(=O)C(=O)C	0
1393	144208417	CC(=O)C1=CC=C(C=C1)C(=O)C	0
1394	144208418	C1=CC=C(C=C1)C(=O)O[C@H]([C@H](C(=O)O)OC(=O)C2=CC=CC=C2)C(=O)O	0
1395	144208419	CC1=CC(=C(C=C1)OC)[N+](=O)[O-]	0
1396	144208420	CC(=O)C(Cl)(Cl)Cl	0
1397	144208421	C1=CC=C(C=C1)Cl	0
1398	144208422	CC1=CC=CC=C1	0
1399	144208423	CCSC(=O)Cl	0
1400	144208424	CC(=O)OC1=CC=CC=C1C(=O)NC2=NC=C(S2)[N+](=O)[O-]	0
1401	144208425	CC(C)(CCl)C(=O)Cl	0
1402	144208426	CC1=C(C=CC=C1[N+](=O)[O-])C(=O)O	0
1403	144208427	C1=CC=C(C=C1)C(=O)C2=CC=C(C=C2)O	0
1404	144208428	COC1=CC(=C(C=C1)N)OC.Cl	0
1405	144208429	C1=NN(C(=O)N=C1N)[C@H]2[C@@H]([C@@H]([C@H](O2)CO)O)O	0
1406	144208431	C1=CC=C2C(=C1)C=CC=C2N	0
1407	144208432	CCCCNC(=O)N1C2=CC=CC=C2N=C1NC(=O)OC	0
1408	144208433	COC(=O)CCCC(=O)OC	0
1409	144208434	CN1CN(C(=S)SC1)C	0
1410	144208435	CCCCOC(=O)COC1=C(C=C(C=C1)Cl)Cl	0
1411	144208436	C1=CC(=CC(=C1)[N+](=O)[O-])C(=O)O	0
1412	144208437	C1=CC=NC(=C1)NS(=O)(=O)C2=CC=C(C=C2)N=NC3=CC(=C(C=C3)O)C(=O)O	0
1413	144208438	CC(=O)CCC1=CC=CC=C1	0
1414	144208439	CCCCCCCCCC1=CC=C(C=C1)O	0
1415	144208440	CCC(C)C=O	0
1416	144208441	CC/C(=C(\C1=CC=CC=C1)/C2=CC=C(C=C2)OCCN(C)C)/C3=CC=CC=C3	0
1417	144208442	CC1=C(C(=O)N(C(=O)N1)C(C)(C)C)Cl	0
1418	144208443	C1=CC2=C(C=CC(=C2)S(=O)(=O)[O-])C=C1O.[K+]	0
1419	144208444	C1=CC=C2C(=C1)C(=CN2)C[C@@H](C(=O)O)N	0
1420	144208445	CCCCCCCO	0
1421	144208446	C1=CC(=C(C=C1N)N)O.Cl.Cl	0
1422	144208447	C[Sn](C)(Cl)Cl	0
1423	144208448	COCCCN	0
1424	144208449	CC1=CC=CC=C1Cl	0
1425	144208451	CC1CC(=O)O1	0
1426	144208452	C(CCl)OP(=O)(OCCCl)OCCCl	0
1427	144208453	CCN(CC)N=O	0
1428	144208454	CC1=CC=CC=C1N	0
1429	144208455	CC(C)CCOC(=O)C	0
1430	144208456	C1=CC(=CC=C1C(=O)O)[N+](=O)[O-]	0
1431	144208457	CN(C)C=O	0
1432	144208458	C1=CC(=CC=C1C(=C(Cl)Cl)C2=CC=C(C=C2)Cl)Cl	0
1433	144208459	CNC[C@@H](C1=CC(=CC=C1)O)O.Cl	0
1434	144208460	C[C@]12CC[C@H]3[C@H]([C@@H]1CC[C@H]2O)CCC4=C3C=CC(=C4)O	0
1435	144208461	C1=CC(=CC=C1OS(=O)(=O)C2=CC=C(C=C2)Cl)Cl	0
1436	144208462	C1=CC=C(C(=C1)C(F)(F)F)[N+](=O)[O-]	0
1437	144208463	CC1=CC(=CC=C1)N	0
1438	144208464	CC(=O)CC(C)(C)O	0
1439	144208465	CCN(CC)C(=S)[S-].O.O.O.[Na+]	0
1440	144208466	CCCCC(CC)C(=O)Cl	0
1441	144208467	C1=CC=C(C=C1)OC2=CC=C(C=C2)Br	0
1442	144208468	CC(=O)OCCOCCOCCOC(=O)C	0
1443	144208469	C(C(C(CC(=O)O)C(=O)O)C(=O)O)C(=O)O	0
1444	144208470	CC(C)NCC(C1=CC(=C(C=C1)O)O)O.Cl	0
1445	144208471	C1=C(C=C(C(=C1Br)O)Br)Br	0
1446	144208472	CC1=C(C(=CC=C1)C)O	0
1447	144208473	CC1=CC(=C(C=C1)C)O	0
1448	144208474	C1C=CCC2C1C(=O)N(C2=O)SC(Cl)(Cl)Cl	0
1449	144208475	CC1=CC=CC=C1N.Cl	0
1450	144208476	CN(C)CCC=C1C2=CC=CC=C2CCC3=CC=CC=C31.Cl	0
1451	144208477	CCCCCCCC(=O)O	0
1452	144208478	CC(=O)CC(=O)NC1=CC=CC=C1OC	0
1453	144208479	CN(C(=O)NC1=CC(=C(C=C1)Cl)Cl)OC	0
1454	144208480	CN(C)C(=O)C(C1=CC=CC=C1)C2=CC=CC=C2	0
1455	144208481	CC1=C(C=CC(=C1)Cl)N.Cl	0
1456	144208482	C(C#CCO)O	0
1457	144208483	C1=CC=C(C=C1)C(=O)C2=C(C=C(C=C2)O)O	0
1458	144208484	CCC/C=C/C=O	0
1459	144208485	C(COCCO)N	0
1460	144208486	C1=CC(=CC=C1Br)Br	0
1461	144208487	C1CCC(CC1)N.Cl	0
1462	144208488	C1=CC=C(C=C1)C(Cl)(Cl)Cl	0
1463	144208489	C[C@]12CC[C@H]3[C@H]([C@@H]1CC[C@]2(C#C)O)CCC4=C3C=CC(=C4)O	0
1464	144208490	CC1=C(C=CC(=C1)C2=CC(=C(C=C2)N)C)N	0
1465	144208491	CC1=C(C=CC(=C1)O)Cl	0
1466	144208492	C1CNC(=S)N1	0
1467	144208493	CC1=CC(=CC=C1)NC(=O)OC2=CC=CC(=C2)NC(=O)OC	0
1468	144208494	C1=CC(=CC=C1C(C2=CC=C(C=C2)Cl)C(Cl)Cl)Cl	0
1469	144208495	CC(C)(C1=CC=CC=C1)C2=CC=C(C=C2)O	0
1470	144208497	C=C(CC(=O)O)C(=O)O	0
1471	144208498	CCOC(=O)C(C)OC(=O)C1=C(C=CC(=C1)OC2=C(C=C(C=C2)C(F)(F)F)Cl)[N+](=O)[O-]	0
1472	144208499	C(CCCCCC(=O)O)CCCCCC(=O)O	0
1473	144208500	CC(C)(CO)COC(=O)C(C)(C)CO	0
1474	144208501	CCCCCCCCCCN	0
1475	144208502	CCCCCCCCCCCC#N	0
1476	144208503	C(=O)/C(=C(\C(=O)O)/Cl)/Cl	0
1477	144208504	CC(=CCCC(C)(C=C)OC(=O)C)C	0
1478	144208505	CC(C)CC(=O)OCC=C	0
1479	144208506	CC1=CC=CC=C1NC(=O)CC(=O)C	0
1480	144208507	C1C(O1)CO	0
1481	144208509	C1=CC(=C(C=C1Cl)Cl)Cl	0
1482	144208510	C1=CC(=C(C=C1[N+](=O)[O-])N)C(=O)O	0
1483	144208511	C1=CC=C(C=C1)C(Cl)Cl	0
1484	144208512	CC(=O)NC1=CC=C(C=C1)C(=O)CCl	0
1485	144208513	CCOC(=O)C1C(O1)(C)C2=CC=CC=C2	0
1486	144208514	CC1=NC=CN1	0
1487	144208515	CCCCOCCOCCSC#N	0
1488	144208516	CC(C)C1=CC(=CC=C1)C(C)C	0
1489	144208517	CC1=C(C=CC(=C1)Cl)OCCCC(=O)O	0
1490	144208518	CCOCCOCCOCCO	0
1491	144208519	CC1=CC=CC2=NNN=C12	0
1492	144208520	C1=CC=C(C=C1)CCO	0
1493	144208522	C1CC(OC1)CO	0
1494	144208523	C1=CC=C2C(=C1)C(=O)OC(=O)N2	0
1495	144208525	CCCCC(CC)COC(=O)C=CC1=CC=C(C=C1)OC	0
1496	144208526	CCOP(=O)(Cl)Cl	0
1497	144208527	C1=CC=NC(=C1)CCl.Cl	0
1498	144208528	C1=CC(=CC(=C1)Cl)[N+](=O)[O-]	0
1499	144208529	C1=CC(=CC=C1N)S(=O)(=O)N	0
1500	144208530	CC1=C(C=C(C=C1)[N+](=O)[O-])C	0
1501	144208531	COC1=CC=C(C=C1)OC	0
1502	144208532	CN(C)C(=O)Cl	0
1503	144208533	CCCCCCO	0
1504	144208534	CCOC1=CC2=C(C=C1)NC(C=C2C)(C)C	0
1505	144208535	C1=CC=C(C=C1)COC(=O)C2=CC=CC=C2	0
1506	144208536	CC(C)(/C=N/OC(=O)NC)S(=O)(=O)C	0
1507	144208537	CCC1=CC(=C(N=C1)C2=NC(C(=O)N2)(C)C(C)C)C(=O)O	0
1508	144208538	C1COCCN1SSC2=NC3=CC=CC=C3S2	0
1509	144208539	CN1C=CNC1=S	0
1510	144208540	CCCCC(CC)COC(=O)CC(C(=O)OCC(CC)CCCC)S(=O)(=O)[O-].[Na+]	0
1511	144208541	C1=CC=NC(=C1)C#N	0
1512	144208542	CCCCCCCCCCCCC1=CC=CC=C1	0
1513	144208543	COC(=O)C1=CC(=CC=C1)C(=O)OC	0
1514	144208545	C1=CC(=CC=C1N)S(=O)(=O)C2=CC=C(C=C2)N	0
1515	144208546	C(=S)(N)NN	0
1516	144208547	C=CC(=O)OCCCCCCOC(=O)C=C	0
1517	144208549	C1=CC(=C(C=C1[N+](=O)[O-])N)O	0
1518	144208550	CCCN(CCC)C1=C(C=C(C=C1[N+](=O)[O-])C(F)(F)F)[N+](=O)[O-]	0
1519	144208551	CC(C)(C)C(=O)C1C(=O)C2=CC=CC=C2C1=O	0
1520	144208552	CC(=C)C#N	0
1521	144208553	CC1CC2=C(CC1(C)C(=O)C)C(CCC2)(C)C	0
1522	144208554	COC1=C(C=CC(=C1C(=O)O)Cl)Cl	0
1523	144208555	CC1=CC(=C(C=C1)N=CN(C)C=NC2=C(C=C(C=C2)C)C)C	0
1524	144208556	COC1=CC=CC=C1N.Cl	0
1525	144208557	CC(C)(C(=O)O)OC1=CC=C(C=C1)C2CC2(Cl)Cl	0
1526	144208558	CN(C)C1CCCCC1	0
1527	144208559	C=CC(CCl)Cl	0
1528	144208560	CCOC(=O)CC(=O)OCC	0
1529	144208561	CC(C)(CO)CO	0
1530	144208562	CN(C)CCC#N	0
1531	144208563	C(=S)(NN)NN	0
1532	144208564	C[C@]12CCC(=O)C=C1CC[C@@H]3[C@@H]2[C@H](C[C@]4([C@H]3CC[C@@H]4C(=O)CO)C)O	0
1533	144208565	C1=CN=CC=C1C(=O)NN	0
1534	144208566	C1=C(C=C(C(=C1C(=O)O)Cl)N)Cl	0
1535	144208567	CCCCC(CC)COP(=O)(OCC(CC)CCCC)OCC(CC)CCCC	0
1536	144208568	CC1=CC=C(C=C1)N(C)C	0
1537	144208569	CC(C)C1=C(C(=CC=C1)C(C)C)O	0
1538	144208570	CCC(C)C1=CC=CC=C1O	0
1539	144208571	CCCCCCCCO	0
1540	144208572	C1=CC(=CC=C1/C=C/C2=CC(=CC(=C2)O)O)O	0
1541	144208573	C[C@]12CC[C@H]3[C@H]([C@@H]1CCC2=O)CCC4=C3C=CC(=C4)O	0
1542	144208574	CCC1=CC=CC(=C1N(C(C)COC)C(=O)CCl)C	0
1543	144208575	C1=CC(=C(C=C1Cl)Cl)OCC(=O)[O-].[Na+]	0
1544	144208576	CC(C(=O)[O-])O.CC(C(=O)[O-])O.[Ca+2]	0
1545	144208577	C1=CC(=CC=C1F)Br	0
1546	144208578	CC(C)C1=CC=C(C=C1)C(C)C	0
1547	144208579	CC(=CCCC(=O)C)C	0
1548	144208580	CCCCCCCCCCC=C	0
1549	144208581	CCCCCCCCOC1=CC(=C(C=C1)C(=O)C2=CC=CC=C2)O	0
1550	144208582	CC(C)CC1=CC=C(C=C1)C(C)C(=O)O	0
1551	144208583	C[C@H]1/C=C/C=C(\C(=O)NC2=C(C(=C3C(=C2O)C(=C(C4=C3C(=O)[C@](O4)(O/C=C/[C@@H]([C@H]([C@H]([C@@H]([C@@H]([C@@H]([C@H]1O)C)O)C)OC(=O)C)C)OC)C)C)O)O)/C=N/N5CCN(CC5)C)/C	0
1552	144208584	C1(=C(N=C(C(=N1)Cl)N)N)C(=O)N=C(N)N.Cl	0
1553	144208585	CCCCOC(=O)C=C	0
1554	144208586	CC1=C(C(=CC=C1)C)[N+](=O)[O-]	0
1555	144208587	CN(C)C1=CC=C(C=C1)CC2=CC=C(C=C2)N(C)C	0
1556	144208588	C1=CC(=CC=C1CCCC(=O)O)N(CCCl)CCCl	0
1557	144208589	CCCNC(=O)NS(=O)(=O)C1=CC=C(C=C1)Cl	0
1558	144208590	CCCOCC(C)O	0
1559	144208591	CC1=CN(C(=O)NC1=O)[C@H]2C=C[C@H](O2)CO	0
1560	144208592	CC(C)NC1=NC(=NC(=N1)Cl)NC(C)C	0
1561	144208593	CS(=O)(=O)NC(=O)C1=C(C=CC(=C1)OC2=C(C=C(C=C2)C(F)(F)F)Cl)[N+](=O)[O-]	0
1562	144208594	CC(=O)NC1=CC(=C(C=C1)OC)N	0
1563	144208596	C[Si]1(O[Si](O[Si](O[Si](O1)(C)C)(C)C)(C)C)C	0
1564	144208597	C1=CC=C(C=C1)OCCOC2=CC=CC=C2	0
1565	144208598	CC1=CC=NC=C1	0
1566	144208599	CC1(CC(CC(C1)(C)CN)N)C	0
1567	144208600	C1CC(C(CCC(C(CCC(C1Br)Br)Br)Br)Br)Br	0
1568	144208601	CCCCC/C=C\C/C=C\CCCCCCCC(=O)OC	0
1569	144208602	C1=CC(=CC=C1N/C(=N/C(=NCCCCCCN=C(/N=C(/NC2=CC=C(C=C2)Cl)\N)N)N)/N)Cl	0
1570	144208603	CC(=O)CC(=O)NC1=CC=CC=C1	0
1571	144208604	CCCCC(CC)C(=O)O	0
1572	144208605	C1=CC=C2C(=C1)C=CC=C2[N+](=O)[O-]	0
1573	144208606	CC1=CC=C(C=C1)Cl	0
1574	144208607	CCOP(=S)(OCC)OC1=NC(=NC(=C1)C)C(C)C	0
1575	144208608	C1=CC=C(C(=C1)O)Cl	0
1576	144208609	CC1=C(C=C(C=C1)N)N	0
1577	144208610	CC(CC1=CC=C(C=C1)C(C)(C)C)C=O	0
1578	144208611	CC(C)(C#C)NC(=O)C1=CC(=CC(=C1)Cl)Cl	0
1579	144208612	CCNC1=NC(=NC(=N1)SC)NC(C)C	0
1580	144208613	CCCCCCCC=O	0
1581	144208614	CCCC[N+]1=CC=CC=C1.[Cl-]	0
1582	144208615	CC(C(=O)O)Br	0
1583	144208616	CC1=CC(=C(C=C1)C(C)(C)C)O	0
1584	144208617	C1COS(=O)(=O)C1	0
1585	144208619	C1=C(C=C(C(=C1Br)O)Br)C#N	0
1586	144208620	CCCCC(CC)COC(=O)/C=C\C(=O)OCC(CC)CCCC	0
1587	144208621	CC1=C(C(CCC1)(C)C)/C=C/C(=C/C=C/C(=C/COC(=O)C)/C)/C	0
1588	144208622	CC(C)NC1=CC=C(C=C1)NC2=CC=CC=C2	0
1589	144208623	COC1=CC2=C(C=C1)N=C(S2)N	0
1590	144208624	CC1=C(C(=CC=C1)C)N	0
1591	144208625	C(CBr)Br	0
1592	144208626	C1=CC(=CC=C1C2=COC3=CC(=CC(=C3C2=O)O)O)O	0
1593	144208627	C1=CC(=C(C=C1Cl)CC2=C(C=CC(=C2)Cl)O)O	0
1594	144208628	C=CC(=O)OCCO	0
1595	144208629	CC(C)(C)CCCCCCOC(=O)C1=CC=CC=C1C(=O)OCCCCCCC(C)(C)C	0
1596	144208630	CC1([C@H]([C@H]1C(=O)O[C@H](C#N)C2=CC(=CC=C2)OC3=CC=CC=C3)C=C(Br)Br)C	0
1597	144208631	C(C(=O)CCl)Cl	0
1598	144208632	C1CCCN(CCC1)N=O	0
1599	144208633	C1=CC(=NC(=C1Cl)C(=O)O)Cl	0
1600	144208634	CC(COC)OC(=O)C	0
1601	144208635	CC(CO)OCC(C)OCC(C)OC	0
1602	144208636	CN(C)C(=O)NC1=CC(=C(C=C1)Cl)Cl	0
1603	144208637	CN(C)C(=O)NC1=CC=C(C=C1)Cl	0
1604	144208638	CC1=C(C=CC(=C1)OC)N	0
1605	144208639	CC1=CC[C@@H](CC1=O)C(=C)C	0
1606	144208640	C1=CC=C(C(=C1)[N+](=O)[O-])O	0
1607	144208641	CC(C)OC(=O)C	0
1608	144208642	C1=CC(=CC=C1C2=COC3=C(C2=O)C=CC(=C3)O)O	0
1609	144208643	C1=CC(=CC=C1C(F)(F)F)Cl	0
1610	144208644	CCO[Si](CCCN)(OCC)OCC	0
1611	144208646	CCOC1=C(C=CC(=C1)OC2=C(C=C(C=C2)C(F)(F)F)Cl)[N+](=O)[O-]	0
1612	144208647	C1(=C(C(=C(C(=C1Cl)Cl)C(=O)Cl)Cl)Cl)C(=O)Cl	0
1613	144208648	C1=CC(=C(C(=C1C(=O)C2=CC(=C(C(=C2)O)O)O)O)O)O	0
1614	144208649	CC(C)(C)C1=NN=C(S1)N(C)C(=O)NC	0
1615	144208650	CC1=CC(=CC(=C1)C)C	0
1616	144208651	C(CNCCN)N	0
1617	144208652	CC1=C(C(CCC1)(C)C)/C=C/C(=O)C	0
1618	144208653	CCC12COCN1COC2	0
1619	144208654	CC(C)(C)CC(C)(C)C1=CC(=C(C=C1)O)N2N=C3C=CC=CC3=N2	0
1620	144208655	C1=CC=C(C=C1)N(C2=CC=CC=C2)N=O	0
1621	144208656	C1=CC=C(C=C1)N=NC2=CC=CC=C2	0
1622	144208657	CCCCCCCCN1C(=O)C=CS1	0
1623	144208658	COC1=CC=CC=C1N	0
1624	144208659	CC(C)(C)OOC(C)(C)C	0
1625	144208660	C1=CC(=C(C=C1[N+](=O)[O-])[N+](=O)[O-])O	0
1626	144208661	CCN(CC)CCO	0
1627	144208662	CC1=CC=C(C=C1)[N+](=O)[O-]	0
1628	144208663	C1=CC(=C(C=C1[As](=O)(O)O)[N+](=O)[O-])O	0
1629	144208664	CCCN(CCOC1=C(C=C(C=C1Cl)Cl)Cl)C(=O)N2C=CN=C2	0
1630	144208666	C1[C@H]([C@H](OC2=CC(=CC(=C21)O)O)C3=CC(=C(C(=C3)O)O)O)OC(=O)C4=CC(=C(C(=C4)O)O)O	0
1631	144208667	CCCC1COC(O1)(CN2C=NC=N2)C3=C(C=C(C=C3)Cl)Cl	0
1632	144208668	CCCCCCCC(=O)OC	0
1633	144208669	C1=CC=C(C(=C1)C(=O)O)O	0
1634	144208670	CN(C)CCOC(C1=CC=CC=C1)C2=CC=CC=C2.Cl	0
1635	144208671	C1=CC=C(C=C1)OC2=CC=CC(=C2)CO	0
1636	144208672	C1=CC(=CC(=C1)C#N)C#N	0
1637	144208673	CC[C@H](C)C(=O)O[C@H]1C[C@H](C=C2[C@H]1[C@H]([C@H](C=C2)C)CC[C@@H]3C[C@H](CC(=O)O3)O)C	0
1638	144208674	CCNC(=S)NCC	0
1639	144208675	CCN1C=C(C(=O)C2=C1N=C(C=C2)C)C(=O)O	0
1640	144208676	C1=CC=C2C(=C1)C=CC=N2	0
1641	144208677	CCCCCCCCC	0
1642	144208678	CCCCCCCC(=O)OCC(COC(=O)CCCCCCC)OC(=O)CCCCCCC	0
1643	144208679	C1CCC(CC1)O	0
1644	144208680	C1CCCNCC1	0
1645	144208681	CC(=O)CCC(=O)O	0
1646	144208682	C[Si](CN1C=NC=N1)(C2=CC=C(C=C2)F)C3=CC=C(C=C3)F	0
1647	144208683	CC(COCC(C)O)O	0
1648	144208684	CN1C(=CC(=[N+]1C)C2=CC=CC=C2)C3=CC=CC=C3.COS(=O)(=O)[O-]	0
1649	144208686	CCCCCCCCCCCC(=O)OC	0
1650	144208687	C(CO)N1C(=O)N(C(=O)N(C1=O)CCO)CCO	0
1651	144208688	CC(C)(C#N)O	0
1652	144208689	CCCCC(CC)COC(=O)Cl	0
1653	144208690	CCCCCCC(CCCCCCCCCCC(=O)O)O	0
1654	144208691	C1=CC=C(C=C1)/[N+](=N/[O-])/[O-].[NH4+]	0
1655	144208692	CC(=C)C(=O)OCC1CO1	0
1656	144208693	C1=CC(=CC=C1C(C2=CC=C(C=C2)Cl)C(Cl)(Cl)Cl)Cl	0
1657	144208694	CCN(CC)C1=CC=CC=C1	0
1658	144208695	C1=CC(=C(C(=C1Cl)Cl)Cl)Cl	0
1659	144208696	COC1=CC=C(C=C1)N.Cl	0
1660	144208697	CC(=O)C1=CC=CC=N1	0
1661	144208698	CC1=CC(=CC(=C1N)C)C2=CC(=C(C(=C2)C)N)C	0
1662	144208699	C1=CC2=NNN=C2C=C1	0
1663	144208700	CC(=O)C=CC1=CC=CC=C1	0
1664	144208701	C1CNP(=O)(OC1)N(CCCl)CCCl.O	0
1665	144208702	C1=CN=CN1	0
1666	144208703	C1CC2C(O2)CC1C3CO3	0
1667	144208704	C[C@]12CC[C@H]3[C@H]([C@@H]1CC[C@@H]2C(=O)NC(C)(C)C)CC[C@@H]4[C@@]3(C=CC(=O)N4)C	0
1668	144208705	CC1=CC=C(C=C1)S(=O)(=O)NC(=O)NN2CCCCCC2	0
1669	144208706	CN(C1=CC=CC=C1)N=O	0
1670	144208707	C[C@H]1C(=O)O[C@@H]2CCN3[C@@H]2C(=CC3)COC(=O)[C@]([C@]1(C)O)(C)O	0
1671	144208708	CC(C(=O)O)(Cl)Cl	0
1672	144208709	C1=CC=C(C=C1)OP(=O)(OC2=CC=CC=C2)OC3=CC=CC=C3	0
1673	144208710	CCOC(=O)/C=C\C(=O)OCC	0
1674	144208713	CC(C)(C)C1CCC(CC1)O	0
1675	144208714	CC(=C)C(=O)NC1=CC(=C(C=C1)Cl)Cl	0
1676	144208715	CCCCCC(=O)O	0
1677	144208716	CC(=O)NC1=CC2=C(C=C1)C3=C(C2)C=C(C=C3)NC(=O)C	0
1678	144208717	CCCCCOC(=O)C1=CC=CC=C1C(=O)OCCCCC	0
1679	144208718	CC1(CC(CC(C1)(C)CN=C=O)N=C=O)C	0
1680	144208719	C1=CC=C2C(=C1)C(=O)C3=C(C2=O)C=C(C=C3)N	0
1681	144208720	C1=CC(=C(C=C1Cl)Cl)N	0
1682	144208721	CC1=C(C=C(C=C1)O)C	0
1683	144208722	CC1=CC(=C(C=C1O)C)C2(C3=CC=CC=C3S(=O)(=O)O2)C4=C(C=C(C(=C4)C)O)C	0
1684	144208723	CSSC	0
1685	144208724	C=CC(=O)N	0
1686	144208725	CC(=O)NCCC1=CNC2=C1C=C(C=C2)OC	0
1687	144208726	CC(C)CCCCCCC1=CC=C(C=C1)O	0
1688	144208727	CC1=CC(=C(C(=C1)C(C)(C)C)O)CC2=C(C(=CC(=C2)C)C(C)(C)C)O	0
1689	144208728	CC1=C(C=CC=C1C2=CC=CC=C2)COC(=O)C3C(C3(C)C)/C=C(/C(F)(F)F)\Cl	0
1690	144208729	CC1(C(C1(C)C)C(=O)OC(C#N)C2=CC(=CC=C2)OC3=CC=CC=C3)C	0
1691	144208730	C1C=CCS1(=O)=O	0
1692	144208731	CCC1=CC=C(C=C1)O	0
1693	144208732	COP(=O)(C)OC	0
1694	144208733	CCCCC(CC)COC(=O)C(=C)C	0
1695	144208734	C(C(C(=O)O)O)C(=O)O	0
1696	144208735	CC(C)CC(C)CC(=O)CC(C)C	0
1697	144208736	C1=CC2=C(C=CC(=C2)S(=O)(=O)[O-])C=C1O.[Na+]	0
1698	144208738	C1CCC(CC1)SN2C(=O)C3=CC=CC=C3C2=O	0
1699	144208739	CCCCC(CC)COC(=O)CS	0
1700	144208740	C1=CC(=CC=C1C2=CC(=O)C3=C(C=C(C=C3O2)O)O)O	0
1701	144208741	COC(=O)C1=CC=CC=C1O	0
1702	144208742	CC1=C(C(=O)N(N1C)C2=CC=CC=C2)N(C)C	0
1703	144208743	C1=C(C(=CC(=C1Cl)Cl)Cl)O	0
1704	144208744	CC1=CC=C(C=C1)OP(=O)(OC2=CC=C(C=C2)C)OC3=CC=C(C=C3)C	0
1705	144208745	CC(=O)N[C@H]1CCC2=CC(=C(C(=C2C3=CC=C(C(=O)C=C13)OC)OC)OC)OC	0
1706	144208746	CN=C=S	0
1707	144208747	CCCCCCCCCCCCCCCC[N+]1=CC=CC=C1.[Br-]	0
1708	144208748	C1=CC=C2C=C(C(=CC2=C1)C(=O)O)O	0
1709	144208749	C=CCOC(CN1C=CN=C1)C2=C(C=C(C=C2)Cl)Cl	0
1710	144208750	C1=CC=C(C=C1)S(=O)(=O)OC2=C(C=C(C=C2)Cl)Cl	0
1711	144208751	CCCCC(CC)COC(=O)CCCCCCCC(=O)OCC(CC)CCCC	0
1712	144208752	CN(C)C(=S)SC(=S)N(C)C	0
1713	144208753	C=CCNCC=C	0
1714	144208754	C1=CC=C(C=C1)C(C#N)C2=CC=CC=C2	0
1715	144208755	C1CCCCCC(=O)CCCCC1	0
1716	144208756	CCC(C)CO	0
1717	144208757	CC(=O)NC1=NN=C(S1)S(=O)(=O)N	0
1718	144208758	COC1=C(C(=C(C(=C1Cl)Cl)Cl)Cl)Cl	0
1719	144208759	CCCCC(=O)O	0
1720	144208760	CC1(OC2=C(O1)C(=CC=C2)OC(=O)NC)C	0
1721	144208761	CC(C)OC(=O)COC1=C(C=C(C=C1)Cl)Cl	0
1722	144208762	C[C@]12CC(=O)[C@H]3[C@H]([C@@H]1CC[C@@]2(C(=O)CO)O)CCC4=CC(=O)C=C[C@]34C	0
1723	144208763	C1NC2=CC(=C(C=C2S(=O)(=O)N1)S(=O)(=O)N)Cl	0
1724	144208764	COC1=C(C=C(C=C1)C=O)OC	0
1725	144208765	C1=CC=C2C=C3C=C(C=CC3=CC2=C1)N	0
1726	144208766	CC(C)COC(=O)C(=C)C	0
1727	144208767	CN(C)C(=S)SSC(=S)N(C)C	0
1728	144208768	C([N+](=O)[O-])(Cl)(Cl)Cl	0
1729	144208769	COCC(=O)O	0
1730	144208770	CCSC(=O)N1CCCCCC1	0
1731	144208771	CC(C)COC(=O)C(C)C	0
1732	144208772	CCC(C)(CC)C1=NOC(=C1)NC(=O)C2=C(C=CC=C2OC)OC	0
1733	144208773	COCCl	0
1734	144208774	COP(=O)(OC)OC	0
1735	144208775	C1=CC=C(C=C1)S	0
1736	144208776	C1(=C(C(=NC(=C1Cl)Cl)Cl)Cl)Cl	0
1737	144208777	C1=CC=C(C=C1)C2=CC(=CC=C2)C3=CC=CC=C3	0
1738	144208778	C1=CC=C(C(=C1)[N+](=O)[O-])[N+](=O)[O-]	0
1739	144208780	C1=CC=C(C=C1)CC=O	0
1740	144208781	CCCCOCCOC(=O)C	0
1741	144208782	CCC1=CC(=C(C(=C1)C(C)(C)C)O)C(C)(C)C	0
1742	144208783	CCCCCCCCCCCO	0
1743	144208784	CC1(C(C1C(=O)OCC2=CC(=CC=C2)OC3=CC=CC=C3)C=C(Cl)Cl)C	0
1744	144208785	C[N+](C)(C)CC1=CC=CC=C1.[Cl-]	0
1745	144208786	CC(COC1=CC=CC=C1)N(CCCl)CC2=CC=CC=C2.Cl	0
1746	144208787	C1=CC(=C(C=C1Cl)Cl)O	0
1747	144208788	CC(=O)OCC1=CC=CO1	0
1748	144208789	CC1=CC(=CC=C1)C(=O)O	0
1749	144208790	C1(=O)C2(C3(C4(C1(C5(C2(C3(C(C45Cl)(Cl)Cl)Cl)Cl)Cl)Cl)Cl)Cl)Cl	1
1750	144208791	CCCCOCCOP(=O)(OCCOCCCC)OCCOCCCC	0
1751	144208792	CC1=CC=C(C=C1)S(=O)(=O)N	0
1752	144208793	CC1=C(C=CC(=C1)OP(=S)(OC)OC)SC	0
1753	144208794	C1=CC(=CC(=C1)C(=O)Cl)C(=O)Cl	0
1754	144208795	CCNC1=CC2=C(C=C1C)C(=C3C=C(C(=NCC)C=C3O2)C)C4=CC=CC=C4C(=O)OCC.Cl	0
1755	144208796	C1C(O1)COC2=CC=C(C=C2)CC3=CC=C(C=C3)OCC4CO4	0
1756	144208797	COCN(COC)C1=NC(=NC(=N1)N(COC)COC)N(COC)COC	0
1757	144208798	CC1=CC(=O)N(N1C)C2=CC=CC=C2	0
1758	144208799	C1(=O)[N-]C(=O)N(C(=O)N1Cl)Cl.[Na+]	0
1759	144208800	CC(CNCC(C)O)O	0
1760	144208801	CCOP(OCC)OCC	0
1761	144208802	CC(C)CC(=O)O	0
1762	144208803	C1=C(C(=CC(=C1Cl)Cl)Cl)OCC(=O)O	0
1763	144208804	C1N2CN3CN1CN(C2)C3	0
1764	144208805	COP(=O)(C(C(Cl)(Cl)Cl)O)OC	0
1765	144208806	COC(=O)CC(=O)OC	0
1766	144208807	CC1=C(C(=CC=C1)NC2=CC(=NC(=N2)SCC(=O)O)Cl)C	0
1767	144208808	C1=CC(=C(C=C1N)C(=O)O)O	0
1768	144208809	C1=CC=C(C=C1)NC2=CC=CC=C2	0
1769	144208810	CCCCNC(=O)NS(=O)(=O)C1=CC=C(C=C1)C	0
1770	144208811	C1=CC(=C(C=C1[N+](=O)[O-])Cl)Cl	0
1771	144208812	CCCCCCCCCCCCOS(=O)(=O)[O-].[Na+]	0
1772	144208814	C(COCCO)O	0
1773	144208815	COP(=O)(OC)OC=C(Cl)Cl	0
1774	144208816	CC1=NC=C(N1C)[N+](=O)[O-]	0
1775	144208817	CCNC1=NC(=NC(=N1)Cl)NC(C)(C)C#N	0
1776	144208818	C1=CC=C(C=C1)[S-].[Na+]	0
1777	144208820	CCCCC(CC)COP(=O)(O)OCC(CC)CCCC	0
1778	144208821	CCC1=CC(=CC=C1)O	0
1779	144208822	C1=CC=C(C=C1)C2=NC(=NC(=N2)N)N	0
1780	144208823	CCCCCCC(C)O	0
1781	144208824	CCCC[Sn](CCCC)(CCCC)Cl	1
1782	144208825	C1=CC(=CC=C1N)Cl.Cl	0
1783	144208826	CCCCCOC(=O)C	0
1784	144208827	C(COCCOCCOCCO)O	0
1785	144208828	C1CC(=O)NC1	0
1786	144208829	C1=CC=C(C(=C1)C(C2=CC=C(C=C2)Cl)(C3=CN=CN=C3)O)Cl	0
1787	144208830	C(=O)(C(Cl)(Cl)Cl)O	0
1788	144208831	CC1=CC2=C(C=C1C)N(C3=NC(=O)NC(=O)C3=N2)C[C@@H]([C@@H]([C@@H](CO)O)O)O	0
1789	144208832	CCOP(=S)(OCC)SCSC(C)(C)C	0
1790	144208833	CCC1=CC=C(C=C1)C(C2=CC=C(C=C2)CC)C(Cl)Cl	0
1791	144208834	COC1=C(C=C(C=C1)[N+](=O)[O-])N	0
1792	144208835	CC=C1CC2CC1C=C2	0
1793	144208836	C1=CC=C2C(=C1)C=CC3=CC=CC=C32	0
1794	144208837	C1=CC=C(C=C1)O	0
1795	144208838	CC(=C)CCl	0
1796	144208839	COP(=O)(OC)OC(C(Cl)(Cl)Br)Br	0
1797	144208840	COC(=O)NS(=O)(=O)C1=CC=C(C=C1)N	0
1798	144208841	CC[Si](OC(=O)C)(OC(=O)C)OC(=O)C	0
1799	144208842	CC1=C(S(=O)(=O)CCS1(=O)=O)C	0
1800	144208843	C(C#N)C(=O)O	0
1801	144208844	C(C(CO)(CO)N)O	0
1802	144208845	CCNC1=CC=CC(=C1)C	0
1803	144208846	CC(C)CC(C)(C#CC(C)(CC(C)C)O)O	0
1804	144208847	CO[Si](CCCNCCN)(OC)OC	0
1805	144208848	C1=CC(=CN=C1)N	0
1806	144208849	CCCCCCC(C)(C)S	0
1807	144208850	C1=CC=C2C(=C1)C(=O)C(=C(C2=O)Cl)Cl	0
1808	144208851	CCC(O)OCCCOC	0
1809	144208852	C1=CC(=NC(=C1)N)N	0
1810	144208853	C1C[C@@H](O[C@@H]1CO)N2C=CC(=NC2=O)N	0
1811	144208854	C1(=C(C(=O)C(=C(C1=O)Cl)Cl)Cl)Cl	0
1812	144208855	COC(=O)C1=CC=CC=C1N	0
1813	144208856	CC(=CCCC(C)(C=C)O)C	0
1814	144208857	C1=CC(=CC=C1C(=O)O)C(=O)O	0
1815	144208858	C1C(O1)CN2C(=O)N(C(=O)N(C2=O)CC3CO3)CC4CO4	0
1816	144208859	CC1=C(C=CC=C1N=C=O)N=C=O	0
1817	144208860	CCCOC(=O)C1=CC=CC=C1C(=O)OCCC	0
1818	144208861	CN(C)N=O	0
1819	144208862	CC(C)OC(=O)NC1=CC=CC=C1	0
1820	144208863	CN1C(=NC(=O)N(C1=O)C2CCCCC2)N(C)C	0
1821	144208864	CC(=O)CC(=O)NC1=CC(=C(C=C1OC)Cl)OC	0
1822	144208865	CC1=C(C=CC(=C1)Cl)OC(C)C(=O)O	0
1823	144208866	C1=CN=CC=C1C2=CC=NC=C2	0
1824	144208867	C1=CC(=CN=C1)C#N	0
1825	144208868	CCCC(=O)C	0
1826	144208869	CCCCCCCCCCCCCCCC(=O)O	0
1827	144208870	CO[Si](CCCOCC1CO1)(OC)OC	0
1828	144208871	C[C@]12C[C@@H]([C@H]3[C@H]([C@@H]1CC[C@@]2(C(=O)CO)O)CCC4=CC(=O)C=C[C@]34C)O	0
1829	144208873	CCCC[Sn](CCCC)(Cl)Cl	0
1830	144208874	CC(C)NC(=O)N1CC(=O)N(C1=O)C2=CC(=CC(=C2)Cl)Cl	0
1831	144208875	C1=CC=C2C(=C1)C=CN2	0
1832	144208876	C[C@@H]1[C@H]([C@H](C[C@@H](O1)O[C@@H]2[C@H](O[C@H](C[C@@H]2O)O[C@@H]3[C@H](O[C@H](C[C@@H]3O)O[C@H]4CC[C@]5([C@@H](C4)CC[C@@H]6[C@@H]5C[C@H]([C@]7([C@@]6(CC[C@@H]7C8=CC(=O)OC8)O)C)O)C)C)C)O)O	0
1833	144208877	COC(=O)NC(=S)NC1=CC=CC=C1NC(=S)NC(=O)OC	0
1834	144208878	CCCCCCOC(=O)C(=C)C	0
1835	144208879	CC1=C(C2=C(C=C1)C(=O)C3=CC=CC=C3C2=O)N	0
1836	144208880	C1=CC=C(C=C1)NC(=S)N	0
1837	144208881	CC(=O)OCC1=CC2=C(C=C1)OCO2	0
1838	144208882	C1=CC2=C(C=C1[N+](=O)[O-])NC=N2	0
1839	144208883	CN1C=NC2=C1C(=O)N(C(=O)N2C)C	0
1840	144208884	CC(=O)[C@]1(CC[C@@H]2[C@@]1(CC[C@H]3[C@H]2C=C(C4=CC(=O)[C@@H]5C[C@@H]5[C@]34C)Cl)C)OC(=O)C	0
1841	144208886	C1=CC=C(C(=C1)C2=NN=C(N=N2)C3=CC=CC=C3Cl)Cl	0
1842	144208887	CC1=CN=C(S1)NC(=O)C2=C(C3=CC=CC=C3S(=O)(=O)N2C)O	0
1843	144208888	CCCCN1C=C[N+](=C1)C.[Cl-]	0
1844	144208889	CCCCOC(=O)CC	0
1845	144208890	CCCCNS(=O)(=O)C1=CC=CC=C1	0
1846	144208891	CC1=CC=CC=N1	0
1847	144208892	CC(=C)C(=O)OCCN(C)C	0
1848	144208893	C[N+](C)(CC=C)CC=C.[Cl-]	0
1849	144208894	C1=CC(=C(C=C1N)N)Cl	0
1850	144208895	CCOCCO	0
1851	144208896	CC1=CC=C(C=C1)S(=O)(=O)N=C=O	0
1852	144208897	CCCCCCCCCCCCCCCO	0
1853	144208898	C1=CC=C(C(=C1)C(C2=CC=C(C=C2)O)C3=CC=C(C=C3)O)C(=O)O	0
1854	144208899	C(CO)NCCO	0
1855	144208900	C1=CC(=CC=C1C(=O)O)N	0
1856	144208901	C1=CC=C2C(=C1)C3=CC=CC=C3N2	0
1857	144208902	C1=CC(=CC=C1O)Cl	0
1858	144208903	C[C@@]1(C(=O)N2[C@H](C(=O)N3CCC[C@H]3[C@@]2(O1)O)CC4=CC=CC=C4)NC(=O)[C@H]5CN([C@@H]6CC7=CNC8=CC=CC(=C78)C6=C5)C.C[C@@]1(C(=O)N2[C@H](C(=O)N3CCC[C@H]3[C@@]2(O1)O)CC4=CC=CC=C4)NC(=O)[C@H]5CN([C@@H]6CC7=CNC8=CC=CC(=C78)C6=C5)C.[C@@H]([C@H](C(=O)O)O)(C(=O)O)O	0
1859	144208904	CCC(=NO)C	0
1860	144208905	C1=C(C(=CC(=C1Cl)Cl)Cl)Cl	0
1861	144208906	C1=CC=C(C=C1)NC2=CC=C(C=C2)N=O	0
1862	144208907	C1C=CCC2C1C(=O)N(C2=O)SC(C(Cl)Cl)(Cl)Cl	0
1863	144208908	CC(COC1=CC=CC=C1)O	0
1864	144208909	C1=CC=C(C=C1)C(=O)NC2=CC=CC=C2SSC3=CC=CC=C3NC(=O)C4=CC=CC=C4	0
1865	144208910	CC(C)OP(=O)(C)OC(C)C	0
1866	144208911	C[Si](C)(C)O[Si](C)(C)C	0
1867	144208912	C1=C2C(=CC3=C1C(=O)OC3=O)C(=O)OC2=O	0
1868	144208913	CCCCCCCCCl	0
1869	144208914	C1=CC(=CN=C1)C(=O)N	0
1870	144208915	C(C(=O)O)S	0
1871	144208917	C/C=C/C=C/C(=O)O	0
1872	144208918	CC(C)C(=O)C	0
1873	144208919	C(COCCOCCOCCOCCO)O	0
1874	144208920	C1=CC(=CC=C1C(=N)N)OCCCCCOC2=CC=C(C=C2)C(=N)N.C(CS(=O)(=O)O)O.C(CS(=O)(=O)O)O	0
1875	144208921	C1=CC(=CC=C1CC2=CC=C(C=C2)N)N	0
1876	144208922	C1=CC=C2C(=C1)C3=CC=CC4=C3C5=C(C=CC=C25)C=C4	0
1877	144208924	C(CBr)Cl	0
1878	144208925	CC/C=C\C/C=C\C/C=C\CCCCCCCC(=O)O	0
1879	144208926	CC1=CCC(CC1OC(=O)C)C(=C)C	0
1880	144208927	CCCCOC(=O)C1=CC=CC=C1C(=O)OCCCC	0
1881	144208928	CC=CC(=O)O	0
1882	144208929	CNC(=O)ON=C(C(=O)N(C)C)SC	0
1883	144208930	C1=CC=C(C=C1)C(=O)OCCOCCOC(=O)C2=CC=CC=C2	0
1884	144208931	CNC(=S)N(C)C	0
1885	144208932	CC(C)N(C1=CC=CC=C1)C(=O)CCl	0
1886	144208933	CC(C)COC(=O)C	0
1887	144208934	C1=CC(=CC=C1C(C2=CC=C(C=C2)O)C(Cl)(Cl)Cl)O	0
1888	144208935	C1=CC=C(C(=C1)C=O)O	0
1889	144208936	CCCCCC1=CCCC1=O	0
1890	144208937	CC(=C)C(=O)OCCC[Si](OC)(OC)OC	0
1891	144208938	C12=C(C(=C(C(=C1Cl)Cl)Cl)Cl)C(=O)OC2=O	0
1892	144208939	CCCC1=CC(=O)NC(=S)N1	0
1893	144208940	C(CC=O)CC=O	0
1894	144208941	C1=CC(=CC=C1O)S(=O)(=O)C2=CC=C(C=C2)O	0
1895	144208942	CC(C)(/C=N/OC(=O)NC)S(=O)C	0
1896	144208943	CC(=O)OCC(COC(=O)C)OC(=O)C	0
1897	144208944	CCCCOCC1CO1	0
1898	144208945	CC1=NN(C(=O)C1)C2=CC=CC=C2	0
1899	144208946	CC(=C)OC(=O)C	0
1900	144208947	CC1=CC(=C(C=C1)N)N	0
1901	144208948	C1=CC=C(C=C1)[N+](=O)[O-]	0
1902	144208949	C1=CC(=C(C=C1Cl)Cl)OCC(=O)O	0
1903	144208951	CCOC(=O)C(C1=CC=C(C=C1)Cl)(C2=CC=C(C=C2)Cl)O	0
1904	144208952	C1=CC(=CC=C1N=O)O	0
1905	144208953	CC1=CC(=CC=C1)N=NC2=CC=C(C=C2)N(C)C	0
1906	144208954	CCOP(=S)(OCC)OP(=S)(OCC)OCC	0
1907	144208955	CCCCCCCCCC(=O)OC	0
1908	144208956	CCCCCCCCCCCCS	0
1909	144208957	CC(=C)C(=O)OCC=C	0
1910	144208958	CC1=CC[C@H]2C[C@@H]1C2(C)C	0
1911	144208959	CCOC(=O)N	0
1912	144208960	CN(C)C1=CC=C(C=C1)C(=C2C=CC(=[N+](C)C)C=C2)C3=CC=C(C=C3)N(C)C.[Cl-]	0
1913	144208961	C1=CC(=C(C(=C1Cl)O)Cl)Cl	0
1914	144208962	CC1=CC=CC=C1C=O	0
1915	144208963	C1C2=CC=CC=C2C3=C1C=C(C=C3)[N+](=O)[O-]	0
1916	144208964	CCNC1=CC=CC=C1	0
1917	144208965	COC1=C2C(=CC3=C1OC=C3)C=CC(=O)O2	0
1918	144208966	CC1=CC=CC2=CC=CC=C12	0
1919	144208967	C(=C/C(=O)O)\C(=O)O	0
1920	144208968	CC(=CCl)C	0
1921	144208969	C1CCC(CC1)NC2CCCCC2	0
1922	144208970	C1=CC=C2C(=C1)C=CC3=C2C=CC=N3	0
1923	144208971	C(=O)(C(Cl)(Cl)Cl)C(Cl)(Cl)Cl	0
1924	144208972	CCC(=O)NC1=CC(=C(C=C1)Cl)Cl	0
1925	144208973	C1COCCN1SSN2CCOCC2	0
1926	144208974	C1=CC(=C(C=C1[N+](=O)[O-])S(=O)(=O)[O-])C=CC2=C(C=C(C=C2)[N+](=O)[O-])S(=O)(=O)[O-].[Na+].[Na+]	0
1927	144208976	C(CCCCC(=O)O)CCCC(=O)O	0
1928	144208978	CC(C)(CO)N	0
1929	144208979	CC(C)(CS(=O)(=O)O)NC(=O)C=C	0
1930	144208980	C1=NNC(=N1)N	0
1931	144208981	CC=CC1=CC2=C(C=C1)OCO2	0
1932	144208982	CC1=C(C=C(C=C1)[N+](=O)[O-])[N+](=O)[O-]	0
1933	144208983	CCCCOC(=O)C1=CC=C(C=C1)O	0
1934	144208984	CCCC=NO	0
1935	144208985	CC1=CC(=C(C=C1)O)C	0
1936	144208986	CC(CCC#N)C#N	0
1937	144208987	CCN(CC)C1=CC2=C(C=C1)C(=CC(=O)O2)C	0
1938	144208988	CCCCCCCCCCCCCl	0
1939	144208989	CC1=C(C2=C(N1C(=O)C3=CC=C(C=C3)Cl)C=CC(=C2)OC)CC(=O)O	0
1940	144208990	CC(=O)[C@H]1CC[C@@H]2[C@@]1(CC[C@H]3[C@H]2CCC4=CC(=O)CC[C@]34C)C	0
1941	144208991	C1CCC2=CC=CC=C2C1	0
1942	144208992	CCC(COC(=O)C(=C)C)(COC(=O)C(=C)C)COC(=O)C(=C)C	0
1943	144208993	C[C@]12C[C@@H]([C@]3([C@H]([C@@H]1C[C@@H]4[C@]2(OC(O4)(C)C)C(=O)CO)CCC5=CC(=O)C=C[C@@]53C)F)O	0
1944	144208994	CCCCN(CC)C(=O)SCCC	0
1945	144208995	CC(C(=O)OC)OC1=CC=C(C=C1)OC2=C(C=C(C=N2)C(F)(F)F)Cl	0
1946	144208996	C(C(CBr)Br)OP(=O)(OCC(CBr)Br)OCC(CBr)Br	0
1947	144208997	CCCCCCCCS	0
1948	144208998	C1=CC=C2C(=C1)C(=O)NC2=O	0
1949	144208999	C1CCCCCC(CCCCC1)O	0
1950	144209000	CCC1=CC=CC(=C1N)C	0
1951	144209001	CC(COC)O	0
1952	144209002	C1=CC=C(C=C1)/C=C/C=O	0
1953	144209003	CC1=C2C=CC3=CC=CC=C3C2=C(C4=CC=CC=C14)C	0
1954	144209004	C1CCC(CC1)NC(=S)NC2CCCCC2	0
1955	144209005	CCC(C)C(=O)O	0
1956	144209006	C1CSSC1CCCCC(=O)O	0
1957	144209007	CCCCC1C(=O)N(N(C1=O)C2=CC=CC=C2)C3=CC=CC=C3	0
1958	144209008	CC1=CC2=C(C=C1)OC(=O)C=C2	0
1959	144209009	C1=CC=C(C=C1)OC(=O)C2=CC=CC=C2O	0
1960	144209010	CC(CO)O	0
1961	144209011	CN(C)C1=CC=CC=C1	0
1962	144209012	CN1CCC[C@H]1C2=CN=CC=C2	0
1963	144209013	C1CN(P(=O)(OC1)NCCCl)CCCl	0
1964	144209014	CCOC1=CC=C(C=C1)NC(=O)CC(C)O	0
1965	144209015	CC(C)N(C(C)C)C(=O)SCC(=C(Cl)Cl)Cl	0
1966	144209016	CC1=CCC(CC1)C(=C)C	0
1967	144209017	CCCC[N+]1(CCCC1)C.[Cl-]	0
1968	144209018	COCCOCCOCCO	0
1969	144209019	CN(C)CCO	0
1970	144209020	CC(C)(C)C1=C(C=CC(=C1)OC)O	0
1971	144209021	C[C@@H]1CC[C@H]([C@@H](C1)O)C(C)C	0
1972	144209022	CCN(CC)C(=O)C(C)OC1=CC=CC2=CC=CC=C21	0
1973	144209023	C1=CC2=C3C(=C1)C=CC3=CC=C2	0
1974	144209024	CC(=O)OCC1=CC=CC=C1	0
1975	144209025	CCC[C@@H]1O[C@@H]2C[C@H]3[C@@H]4CCC5=CC(=O)C=C[C@@]5([C@H]4[C@H](C[C@@]3([C@@]2(O1)C(=O)CO)C)O)C	0
1976	144209026	C1=CC=C2C(=C1)NC(=S)N2	0
1977	144209027	C1=CC(=O)NNC1=O	0
1978	144209028	CCCCCCC(=O)O	0
1979	144209029	CC1=C(C(=CC=C1)O)C	0
1980	144209030	COC(=O)C1=CC=CC=C1	0
1981	144209031	C1=CC(=C(C=C1C(F)(F)F)[N+](=O)[O-])Cl	0
1982	144209032	CCC1=C(C(=NC(=N1)N)N)C2=CC=C(C=C2)Cl	0
1983	144209033	C1=CC=C2C(=C1)C3=CC=CC4=C3C2=CC=C4	0
1984	144209034	CNC(=O)OC1=CC=CC2=CC=CC=C21	0
1985	144209035	CN(C)P(=O)(N(C)C)N(C)C	0
1986	144209036	CC(C)C(C1=CC=C(C=C1)Cl)C(=O)OC(C#N)C2=CC(=CC=C2)OC3=CC=CC=C3	0
1987	144209037	C1=CC(=C(C=C1C(F)(F)F)Cl)OC2=CC(=C(C=C2)[N+](=O)[O-])C(=O)O	0
1988	144209038	CC1=C(C=CC(=C1)OC)NC2=CC=CC=C2	0
1989	144209039	CCOP(=S)(OCC)OC1=CC2=C(C=C1)C(=C(C(=O)O2)Cl)C	0
1990	144209040	CCCCCCCCCCCCCCO	0
1991	144209041	CCCCOCCOC(=O)C1=CC=CC=C1C(=O)OCCOCCCC	0
1992	144209042	CC(C)OC=O	0
1993	144209043	C1=CC(=CC=C1C(Cl)(Cl)Cl)Cl	0
1994	144209044	C1CC1NC2=NC(=NC(=N2)N)N	0
1995	144209045	CC(C(=O)O)OC1=C(C=C(C=C1)Cl)Cl	0
1996	144209046	CS(=O)(=O)OCCCCOS(=O)(=O)C	0
1997	144209047	C(=O)(N)N=NC(=O)N	0
1998	144209048	C[C@@]1([C@H]2[C@@H]([C@H]3[C@@H](C(=O)C(=C([C@]3(C(=O)C2=C(C4=C1C=CC=C4O)O)O)O)C(=O)N)N(C)C)O)O.Cl	0
[truncated: 5,664 more rows]

## Sheet: Sheet3
Table S1c. Information of chemical compounds of PubChem assay AID:1347032_TGF_beta.
No.	sid	SMILES	activity score
1	144205501	CN1C(=S)CN=C(C2=C1C=CC(=C2)Cl)C3=CC=CC=C3	0
2	144206117	CO[C@H]1[C@@H](C[C@@H]2CN3CCC4=C([C@H]3C[C@@H]2[C@@H]1C(=O)OC)NC5=C4C=CC(=C5)OC)OC(=O)COC6=CC=C(C=C6)OC	0
3	144206325	C[C@]12CC[C@H]3[C@H]([C@@H]1CC[C@]2(C)O)CC[C@@H]4[C@@]3(CC5=NON=C5C4)C	0
4	144206326	CC1=NC=C(C(=N1)N)CN(C=O)C(=C(CCO)SSC(=C(C)N(CC2=CN=C(N=C2N)C)C=O)CCO)C	0
5	144206328	CC1=CC(=C(C(=C1NC(=O)CN(CC(=O)O)CC(=O)O)C)Br)C	0
6	144206329	CCCC(=O)OC[C@H]([C@H]([C@H](CN1C2=C(C=C(C(=C2)C)C)N=C3C1=NC(=O)NC3=O)OC(=O)CCC)OC(=O)CCC)OC(=O)CCC	0
7	144206333	C1=CC=C(C(=C1)C(=O)[O-])[O-].C1=CC=C(C(=C1)C(=O)[O-])[O-].O.O.O.O.[Mg+2]	0
8	144206369	C[C@@H](C(=O)C1=CC=CC=C1)N.Cl	0
9	144206371	C[C@@H]1[C@@H](OC(=N1)N)C2=CC=CC=C2	0
10	144206375	COC1=CC(=CC(=C1OC)OC)CCN.Cl	0
11	144206376	CC(C)CC1=CC(=C(C(=C1)OC)OC)OC.Cl	0
12	144206379	C[C@H]1[C@@H]2CC3=C([C@]1(CCN2C)C)C=C(C=C3)O.C[C@H]1[C@@H]2CC3=C([C@]1(CCN2C)C)C=C(C=C3)O.C(=C/C(=O)O)\C(=O)O	0
13	144206380	CC[C@@H](C(C[C@H](C)N(C)C)(C1=CC=CC=C1)C2=CC=CC=C2)O.Cl	0
14	144206382	C[C@H](CN1CCOCC1)C(C2=CC=CC=C2)(C3=CC=CC=C3)C(=O)N4CCCC4.[C@@H]([C@H](C(=O)O)O)(C(=O)O)O	0
15	144206383	CCN(CC)CCN1C2=C(C=C(C=C2)[N+](=O)[O-])N=C1CC3=CC=C(C=C3)OCC	0
16	144206384	CC[C@@H](C(CC(C)NC)(C1=CC=CC=C1)C2=CC=CC=C2)OC(=O)C.Cl	1
17	144206385	CCC(=O)OC1(CCN(CC1)C)C2=CC=CC=C2.Cl	0
18	144206386	CC(=O)OC1(CCN(CC1)CCC2=CC=CC=C2)C3=CC=CC=C3	0
19	144206389	CCC(=O)N(C1CCN(CC1)CCC2=CC=CC=C2)C3=CC=C(C=C3)F	0
20	144206390	CCC(=O)N([C@@H]1CCN(C[C@@H]1C)CCC2=CC=CC=C2)C3=CC=CC=C3.Cl	0
21	144206392	CCC(=O)N(C1CCN(CC1)CC2=CC=CC=C2)C3=CC=CC=C3.Cl	0
22	144206393	CCC1=CC(=C(C=C1OC)C[C@H](C)N)OC.Cl	0
23	144206395	CC(CC1=CC2=C(C(=C1)OC)OCO2)N.Cl	0
24	144206396	CCC(=O)N(C1CCN(CC1)CC(C2=CC=CC=C2)O)C3=CC=CC=C3.Cl	0
25	144206397	CCC(=O)N(C1CCN(CC1)C(C)CC2=CC=CS2)C3=CC=CC=C3.Cl	0
26	144206398	CCC(=O)N(C1CCN(CC1C)CCC2=CC=CS2)C3=CC=CC=C3.Cl	0
27	144206399	CCC(=O)N(C1CCN(CC1)CC2=CC=CS2)C3=CC=CC=C3.Cl	0
28	144206400	CCC(=O)N(C1CCN(CC1)CCC2=CC=CS2)C3=CC=CC=C3.Cl	0
29	144206401	CC1=CC(=C(C=C1OC)C[C@@H](C)N)OC.Cl	0
30	144206403	CC(CC1=C(C=CC(=C1)OC)OC)N.Cl	0
31	144206405	CC(CC1=CC2=C(C=C1)OCO2)NO.Cl	0
32	144206411	CCN[C@@H](C)CC1=CC=CC=C1.Cl	0
33	144206412	CC(CC(C#N)(C1=CC=CC=C1)C2=CC=CC=C2)N(C)C	0
34	144206414	CN1CC[C@]23[C@@H]4[C@H]1CC5=C2C(=C(C=C5)O)O[C@H]3[C@H](C=C4)O.CN1CC[C@]23[C@@H]4[C@H]1CC5=C2C(=C(C=C5)O)O[C@H]3[C@H](C=C4)O.O.O.O.O.O.OS(=O)(=O)O	0
35	144206415	C1CN[C@@H]2CC3=C4[C@@]15[C@H]2C=C[C@@H]([C@@H]5OC4=C(C=C3)O)O.Cl	0
36	144206418	CCN[C@H](C)CC1=CC(=CC=C1)C(F)(F)F.Cl	0
37	144206419	CCC1(C(=O)NC(=O)NC1=O)CCC(C)C	0
38	144206420	CCC[C@@H](C)C1(C(=O)NC(=O)NC1=O)CC=C	0
39	144206423	CC1=NC2=CC=CC=C2C(=O)N1C3=CC=CC=C3Cl	0
40	144206425	CCN(CC)C(=O)[C@H]1CN([C@@H]2CC3=CNC4=CC=CC(=C34)C2=C1)C	0
41	144206427	C[C@H](CC1=CC(=C(C=C1OC)Br)OC)N.Cl	0
42	144206428	COC1=CC(=C(C=C1CCN)OC)Br.Cl	0
43	144206430	C[C@H]1[C@H]2CC3=C([C@@]1(CCN2CC=C(C)C)C)C=C(C=C3)O.C(CC(=O)O)C(=O)O	0
44	144206431	CCC(=O)N(C1=CC=CC=C1)C2(CCN(CC2)CCN3C(=O)N(N=N3)CC)COC.Cl	0
45	144206432	CCC(=O)N(C1=CC=CC=C1)C2(CCN(CC2)CCC3=CC=CS3)COC.C(C(=O)O)C(CC(=O)O)(C(=O)O)O	0
46	144206433	CC(C)N(CCC1=CNC2=C1C=C(C=C2)OC)C(C)C.Cl	0
47	144206434	C1CCC(CC1)(C2=CC=CC=C2)N.Cl	0
48	144206435	C1NCCN(C1)CC2=CC=CC=C2.C(=C/C(=O)O)\C(=O)O.C(=C/C(=O)O)\C(=O)O	0
49	144206437	CN1CC[C@]23[C@@H]4[C@H]1CC5=C2C(=C(C=C5)OC)O[C@H]3[C@H](C=C4)O.Cl	1
50	144206438	CN1CC[C@]23[C@@H]4[C@H]1CC5=C2C(=C(C=C5)OC)O[C@H]3[C@@H](CC4)O	0
51	144206439	CN1CC[C@]23[C@@H]4[C@H]1CC5=C2C(=C(C=C5)O)O[C@H]3[C@H](CC4)O	0
52	144206441	CCNC(C)CC1=CC2=C(C=C1)OCO2.Cl	0
53	144206442	CC(CC1=CC2=C(C=C1)OCO2)NC.Cl	0
54	144206443	CN(C)CCC1=CNC2=C1C=C(C=C2)O	0
55	144206444	CCN(CC)CCC1=CNC2=CC=CC=C21.CCN(CC)CCC1=CNC2=CC=CC=C21.C(=C/C(=O)O)\C(=O)O	0
56	144206445	CN(C)CCC1=CNC2=CC=CC=C21.C(=C/C(=O)O)\C(=O)O	0
57	144206446	CCCN(CCC)CCC1=CNC2=CC=CC=C21.Cl	0
58	144206447	CN(C)CCC1=CNC2=C1C(=CC=C2)O	0
59	144206449	CC(CC1=CC=CC=C1)NCCN2C=NC3=C2C(=O)N(C(=O)N3C)C.Cl	0
60	144206450	CC[C@H]1C[C@@H]2C[C@@H]3[C@H]1N(C2)CCC4=C3NC5=C4C=C(C=C5)OC.Cl	0
61	144206451	CN(C)CCC1=CNC2=C1C(=CC=C2)OP(=O)(O)O	0
62	144206452	C[C@]([C@H]1C[C@@]23CCC1([C@H]4[C@@]25CCN([C@@H]3CC6=C5C(=C(C=C6)O)O4)CC7CC7)OC)(C(C)(C)C)O.Cl	0
63	144206453	CCC(=O)N(C1CCN(CC1)C(C)CC2=CC=CC=C2)C3=CC=CC=C3.Cl	0
64	144206457	C[C@H](CSC(=O)C)C(=O)N1CCC[C@H]1C(=O)N[C@@H](CC2=CC=CC=C2)C(=O)O	0
65	144206461	C1[C@@H]2C[C@@H]2N([C@@H]1C#N)C(=O)[C@H](C34CC5CC(C3)CC(C5)(C4)O)N	0
66	144206463	CC(C)(C)NCC(=O)NC1=CC(=C2C[C@H]3C[C@H]4[C@@H](C(=O)C(=C([C@]4(C(=O)C3=C(C2=C1O)O)O)O)C(=O)N)N(C)C)N(C)C	0
67	144206472	CC1=C(N2[C@@H]([C@@H](C2=O)NC(=O)/C(=N/OC)/C3=CSC(=N3)N)SC1)C(=O)OCOC(=O)C(C)(C)C.Cl	0
68	144206473	CN1C(=NN=N1)SCC2=C(N3[C@@H]([C@@](C3=O)(NC(=O)CSC[C@H](C(=O)[O-])N)OC)SC2)C(=O)O.[Na+]	0
69	144206474	CO/N=C(\C1=NSC(=N1)N)/C(=O)N[C@H]2[C@@H]3N(C2=O)C(=C(CS3)C[N+]4=C5C=CC=NN5C=C4)C(=O)[O-].Cl	0
70	144206480	CCOC(=O)[C@H](CCC1=CC=CC=C1)N[C@@H](C)C(=O)N(CC(=O)O)C2CC3=CC=CC=C3C2.Cl	0
71	144206484	CCC1=CC2=C(S1)N3C(=NN=C3CN=C2C4=CC=CC=C4Cl)C	0
72	144206486	CC(C1=CC(=C(C=C1)C2=CC=CC=C2)F)C(=O)OC(C)OC(=O)C	0
73	144206489	C[C@H](CCC=C(C)C)[C@H]1CC[C@@]2([C@@]1(CC[C@]34[C@H]2CC[C@@H]5[C@]3(C4)CC[C@@H](C5(C)C)OC(=O)/C=C/C6=CC(=C(C=C6)O)OC)C)C	0
74	144206491	CCCC(=O)O[C@@]1(CC[C@@H]2[C@@]1(C[C@@H]([C@H]3[C@H]2CCC4=CC(=O)CC[C@]34C)O)C)C(=O)COC(=O)CC	0
75	144206494	C1=CC=C(C(=C1)C(=O)[O-])NC2=C(C=CC(=C2)Cl)C(=O)[O-].[Na+].[Na+]	0
76	144206504	C(C(COP(=O)([O-])[O-])O)O.[K+].[K+]	0
77	144206505	C1=CC=C(C=C1)CCCCOC2=CC=C(C=C2)C(=O)NC3=CC=CC4=C3OC(=CC4=O)C5=NNN=N5	0
78	144206509	CC1([C@@H](N2[C@H](S1)[C@@H](C2=O)NC(=O)[C@@H](C3=CC=CC=C3)S(=O)(=O)[O-])C(=O)[O-])C.[Na+].[Na+]	0
79	144206513	CC(=CCC/C(=C/CC/C(=C/CCC(=CCCC(=O)C)C)/C)/C)C	0
80	144206517	CC1=C(C(=C(C2=C1O[C@](CC2)(C)CCC[C@H](C)CCC[C@H](C)CCCC(C)C)C)OC(=O)CCC(=O)OCCO)C	0
81	144206602	C1=CC(=CC=C1C(=N)N)OCCCOC2=CC=C(C=C2)C(=N)N	0
82	144206631	COP(=S)(OC)OC1=CC=C(C=C1)S(=O)(=O)N	0
83	144206640	CCOC1=NN=C(C=C1)NS(=O)(=O)C2=CC=C(C=C2)N	0
84	144206753	CC1CC(=O)NN=C1C2=CC=C(C=C2)NCC(C)(C)NCC(COC3=C(C=CC(=C3)Cl)C#N)O	0
85	144206758	CC1=CC(=CC2=C1O[C@](CC2)(C)CCC[C@H](C)CCC[C@H](C)CCCC(C)C)O	0
86	144206800	CCOC(=O)C1=C2CN(C(=O)C3=C(N2C=N1)C=CC=C3I)C	0
87	144206802	C1CCNC2=C(C1)C=CC(=C2)C(=O)CCC3CCN(CC3)CC4=CC=CC=C4.C(=C/C(=O)O)\C(=O)O	0
88	144206803	CCCCNC1=CC=C(C=C1)C(=O)OCC[NH+](CC)CC.[Cl-]	0
89	144206804	C1[C@H](S/C(=C(\C#N)/N2C=CN=C2)/S1)C3=C(C=C(C=C3)Cl)Cl	0
90	144206805	C1=CC=C(C=C1)OC(=O)CCCCCCCCC#CI	0
91	144206807	CC1=CC=CC=C1C(=O)NC2=CC(=C(C=C2)C(=O)N3CCCC(C4=C3C=CC(=C4)Cl)O)C	0
92	144206808	C[N+]1(CCCCC1)CC2COC(O2)(C3=CC=CC=C3)C4=CC=CC=C4.[I-]	0
93	144206809	C1=C(C(=C(C(=C1I)NC(=O)COCCOCCOCC(=O)NC2=C(C=C(C(=C2I)C(=O)O)I)I)I)C(=O)O)I	0
94	144206810	CC/C=C(/C1=CSC(=N1)N)\C(=O)N[C@H]2[C@@H]3N(C2=O)C(=C(CS3)COC(=O)N)C(=O)OCOC(=O)C(C)(C)C.Cl	0
95	144206811	C1=CC(=CC(=C1)C2=C(C=CC(=C2)CCCCCCC3=CC(=C(C=C3)O[C@@H]4[C@H]([C@H]([C@@H]([C@H](O4)CO)O)O)O)C5=CC=CC(=C5)CC(=O)O)O[C@@H]6[C@H]([C@H]([C@@H]([C@H](O6)CO)O)O)O)CC(=O)O	0
96	144206813	C1CN2C(=O)[C@H](N=C(C3=CC=CC1=C32)C4=CC=CC=C4F)NC(=O)C5=CC6=CC=CC=C6N5	0
97	144206814	C1CN2C(=O)[C@@H](N=C(C3=CC=CC1=C32)C4=CC=CC=C4F)NC(=O)C5=CC6=CC=CC=C6N5	0
98	144206815	CCC1=CC(=C2C1=CC=CC(=C2)C(C)C)S(=O)(=O)[O-].[Na+]	0
99	144206816	C1=CC=C(C=C1)C(=O)SCC(=O)NCC(=O)NCC(=O)NCC(=O)O	0
100	144206817	CCC(C1=CC=CC=C1)C(=O)NC(=O)NC(=O)C	0
101	144206818	CCN1CCN(CC1)C2=NC3=C(CCCCCC3)C(=C2)C4=CC=C(C=C4)F	0
102	144206819	C1C(O[C@H](O1)CO)N2C=CC(=NC2=O)N	0
103	144206820	CC(=O)NC1=NC(=O)N(C=C1)C2COC(O2)COC(=O)C3=CC=CC=C3	0
104	144206821	CCOC(=O)OCC/C(=C(\C)/N(CC1=CN=C(N=C1N)C)C=O)/SC(=O)OCC.Cl	0
105	144206822	CCOC(=O)NC(C)(C)CC1=CC=C(C=C1)Cl	0
106	144206823	CC(C1=CC=C(C=C1)/C=C/2\CCCCC2=O)C(=O)O	0
107	144206824	CCCCCOC1=C(C=C(C=C1)C2C(=O)NC(=O)S2)OCC	0
108	144206825	CC[N+](CC)(CC)CCOC(=O)C(C1CCCC1)C2CCCC2.[Br-]	0
109	144206826	CCCCCCCCCCCCCCCCCCNC(=O)OC1CCN(CC1)C(=O)OC[C@H](COC(=O)N(CC2=CC=CC=[N+]2CC)C(=O)C3=CC=CC=C3OC)OC.[Cl-]	0
110	144206827	CCOC(=O)C1=CC=C(C=C1)OCCN2C[C@@H]([C@H]([C@@H]([C@H]2CO)O)O)O	0
111	144206828	CCN1C(C2=CC=CC=C2C1=O)NC3=CC=C(C=C3)OCCN4CCCCC4	0
112	144206829	CC1=CC=C(C=C1)/C=N/N2C(=CSC2=S)C3=CC=CC=C3	0
113	144206830	C1CCN(CC1)CC2=CC(=NC=C2)OC/C=C\CNC3=C(C(=O)C3=O)N	0
114	144206831	CN1[C@@H]2CC[C@H]1CC(C2)NC(=O)N3C4=CC=CC=C4NC3=O	0
115	144206832	CCOC(=O)CN1C=CC=C1C2=NC(=C(S2)C3=CC=C(C=C3)OC)C4=CC=C(C=C4)OC	0
116	144206833	CC1=CC=C(C=C1)C(=O)CC(CSC(=O)C)C(=O)O	0
117	144206834	CCNC(=O)NCCCOC1=CC=CC(=C1)CN2CCCCC2	0
118	144206835	CC1=CC=CC=C1C(=O)N2CC/C(=N\OS(=O)(=O)[O-])/C3=C2C=C(C=C3)Cl.[K+]	0
119	144206836	CC(C1=CC=CC=C1)NN.OS(=O)(=O)O	0
120	144206837	CCCCC/C=C\C/C=C\CCCCCCCC(=O)NC(C)C1=CC=CC=C1	0
121	144206838	CC(C)(C)NC[C@@H](C1=C(C=C(C=C1)O)Cl)O	0
122	144206839	C1CN(CCN1CCCC(=O)NC2C3=CC=CC=C3CSC4=CC=CC=C24)C5=CC=C(C=C5)F	1
123	144206840	CC1=C(C(C(=C(N1)COC(=O)N)C(=O)OC(C)C)C2=C(C(=CC=C2)Cl)Cl)C(=O)OC	0
124	144206842	CC[C@H]1C[C@H]2[C@@H]3CCC4=CC(=O)CC[C@@H]4[C@H]3CC[C@@]2([C@H]1O)C	1
125	144206843	CCCCCC1NC2=C(C=C(C(=C2)C(F)(F)F)S(=O)(=O)N)S(=O)(=O)N1	0
126	144206845	C1=CN(C(=N1)[N+](=O)[O-])CO[C@@H](CO)[C@@H](CO)O	0
127	144206846	CC[N+]1(CCC(=C(C2=CC=CC=C2)C3=CC=CC=C3)C1C)CC.[Br-]	0
128	144206847	CC1=NC(=CC(=N1)OC)NS(=O)(=O)C2=CC=C(C=C2)N	0
129	144206848	C1CC2=NC1=C(C3=CC=C(N3)C(=C4C=CC(=N4)C(=C5C=CC(=C2C6=CC(=CC=C6)O)N5)C7=CC(=CC=C7)O)C8=CC(=CC=C8)O)C9=CC(=CC=C9)O	0
130	144206849	CC1=CC(=CC=C1)N(C)C(=S)OC2=CC3=C(CCC3)C=C2	0
131	144206850	CC(=O)OCC(=O)NC1=CC(=CC(=C1Cl)NC(=O)COC(=O)C)C#N	0
132	144206851	CC1C2=NN=C(N2C3=C(C=C(S3)CCC4=CC=C(C=C4)CC(C)C)C(=N1)C5=CC=CC=C5Cl)C	0
133	144206852	C1[C@@H](C2=C(CN1)C(=C(C=C2)O)O)C3=CC(=C(C=C3)O)O.Cl	0
134	144206853	CC1=NN(N=N1)CC2=C(N3[C@@H]([C@@H](C3=O)NC(=O)/C(=N/OC)/C4=CSC(=N4)N)SC2)C(=O)O	0
135	144206854	C1CCN(C1)NC(=O)NS(=O)(=O)C2=CC=C(C=C2)Cl	0
136	144206855	CCC(=O)O[C@H]1[C@H](C[C@@H]2[C@@]1(CC[C@H]3[C@H]2CC[C@@H]4[C@@]3(C[C@@H]([C@H](C4)OC(=O)C)N5CCCCC5)C)C)[N+]6(CCCCC6)CC=C.[Br-]	0
137	144206857	CC1CN(CCN1)C2=C(C=C3C(=C2)N(C=C(C3=O)C(=O)O)C4=C(C=C(C=C4)F)F)F	0
138	144206858	CCCOC(=O)CC1=CC(=C(C=C1)OCC(=O)N(CC)CC)OC	0
139	144206859	CC1=NC(=CN1C2=CC=C(C=C2)[N+](=O)[O-])[N+](=O)[O-]	0
140	144206860	CC1=C(C2=C(N1CC(=O)O)C=C(C=C2)OC)C(=O)C3=CC=C(C=C3)Cl	0
141	144206861	C/C(=N\O)/C1=CC=C(C=C1)OCC(=O)N2CCCCC2	0
142	144206862	CC(=O)C1=CC=C(C=C1)OCC(=O)N2CCCCC2	0
143	144206863	C1=CC=C(C(=C1)CC(=O)O)OC2=C(C=C(C=C2)Cl)Cl	0
144	144206864	C1CC2=CC=CC=C2C(C3=CC=CC=C31)NCCCCCCC(=O)O	0
145	144206866	CN1C=C(C(=O)C2=C1C=C(C=C2)F)S(=O)C	0
146	144206867	CN(CC(=O)O)C(=S)C1=CC=CC2=C1C=CC(=C2C(F)(F)F)OC	0
147	144206868	CN1CCC(CC1)N(CC2=CC=CS2)C3=CC=CC=C3	0
148	144206869	C1C[C@H]2C[C@@H]1[C@H]3[C@@H]2C(=O)N(C3=O)CCCCN4CCN(CC4)C5=NC=CC=N5	0
149	144206870	CC(COC1=CC=CC=C1)NN	0
150	144206871	CC(C)CCOCC(CN1CCOCC1)OC(=O)C2=CC(=C(C(=C2)OC)OC)OC	0
151	144206872	CC(=O)OC1=CC=C(C=C1)C2(C(=O)NC3=CC=CC=C3O2)C4=CC=C(C=C4)OC(=O)C	1
152	144206873	CC(C)(C)C1=NN=C(S1)NS(=O)(=O)C2=CC=CC=C2	0
153	144206874	CC(CCC1=CC2=C(C=C1)OCO2)NN.Cl	0
154	144206875	CCCCCC[C@@H](CCC)C(=O)O	0
155	144206876	CCCN(CCC)C(=O)C(CCC(=O)OCCCN1CCN(CC1)CCOC(=O)CC2=C(N(C3=C2C=C(C=C3)OC)C(=O)C4=CC=C(C=C4)Cl)C)NC(=O)C5=CC=CC=C5	0
156	144206877	CCOP(=O)(CC)OC1=CC=C(C=C1)[N+](=O)[O-]	0
157	144206878	CC1(CCCO1)CN(C)S(=O)(=O)C2=CC(=C(C=C2)Cl)S(=O)(=O)N	0
158	144206879	CO[C@]1([C@H]2N(C1=O)C(=C(CO2)CSC3=NN=NN3CCO)C(=O)O)NC(=O)CSC(F)F	0
159	144206880	C1CCN2C(C1)NC(=O)C23CCN(CC3)CCCN4C5=CC=CC=C5CCC6=C4C=C(C=C6)Cl	1
160	144206881	C1CC12CN(C[C@@H]2N)C3=C(C=C4C(=C3Cl)N(C=C(C4=O)C(=O)O)C5C[C@H]5F)F	0
161	144206882	C(CO[N+](=O)[O-])N(CCO[N+](=O)[O-])CCO[N+](=O)[O-]	0
162	144206883	CC(=O)O[C@@H]1[C@H]2[C@H]([C@@H](C(=O)O2)OC(=O)C)OC1=O	0
163	144206884	CC(C(C1=CC=CC=C1)O)N(C)CCOC(C2=CC=CC=C2)C3=CC=CC=C3	0
164	144206885	CCOC(=O)C1=CC=C(C=C1)NC(=O)CN2CCCCC2	0
165	144206886	CN(C)C(=O)CNC(=O)CC1=CC=CC=C1	0
166	144206888	CC1=NC2=C(CC3=C(O2)C=CC(=C3)C(C)C(=O)OCC(=O)N(C)C)C=C1	0
167	144206889	CCN(CC)CCNC(=O)C1=C(C=C(C=C1)Cl)OCC=C	0
168	144206890	CCCCC1C(=O)NC(=O)N(C1=O)C2CCCCC2	0
169	144206891	C1CCN(CC1)C(=O)[C@H]2CCC(=O)N2	0
170	144206892	C[C@H](CN1CCCC1)C(=O)C2=CC=C(C=C2)C(F)(F)F	0
171	144206912	C=CC(=O)NC1=C(C=C2C(=C1)C(=NC=N2)NC3=CC(=C(C=C3)F)Cl)OCCCN4CCOCC4	1
172	144206942	C[C@@]12CCC[C@H]1[C@@H]3CC[C@H]4C[C@H](CC[C@@]4([C@H]3CC2)C)O	0
173	144207139	C[C@@H]1C/C=C/C=C/[C@@H]([C@@H](C[C@@H]([C@@H]([C@H]([C@@H](CC(=O)O1)OC(=O)C)OC)O[C@H]2[C@@H]([C@H]([C@@H]([C@H](O2)C)O[C@H]3C[C@@]([C@H]([C@@H](O3)C)O)(C)O)N(C)C)O)CC=O)C)O[C@@H]4CC[C@@H]([C@H](O4)C)N(C)C	0
174	144207147	CC1=C([C@H](C(=C(N1)C)C(=O)O[C@@H]2CCCN(C2)CC3=CC=CC=C3)C4=CC(=CC=C4)[N+](=O)[O-])C(=O)OC.Cl	0
175	144207154	C[N+](C)(CCOC1=CC=CC=C1)CC2=CC=CS2.[I-]	0
176	144207162	CC1(CC(=O)N(C1=O)C)C2=CC=CC=C2	0
177	144207171	CC(C)(C)C(/C=C/C1=CC2=C(C=C1)OCO2)O	0
178	144207173	C([C@@H]1[C@H]([C@@H]([C@H]([C@H](O1)O[C@]2([C@H]([C@@H]([C@H](O2)COS(=O)[O-])OS(=O)[O-])OS(=O)[O-])COS(=O)[O-])OS(=O)[O-])OS(=O)[O-])OS(=O)[O-])OS(=O)[O-].[Na+].[Na+].[Na+].[Na+].[Na+].[Na+].[Na+].[Na+]	0
179	144207198	CC1=NC2=C(C=C(C=C2)CN(C)C3=CC=C(S3)C(=O)N[C@@H](CCC(=O)O)C(=O)O)C(=O)N1	0
180	144207199	CNC1=CC=C(C=C1)[N+](=O)[O-]	0
181	144207200	C1=CSC=C1	0
182	144207201	C(=C\Cl)\Cl	0
183	144207202	CSC1=CC=C(C=C1)C=O	0
184	144207203	C1CCC(C(C1)C(=O)OCC2CO2)C(=O)OCC3CO3	0
185	144207204	CCOS(=O)(=O)C	0
186	144207205	CC(C)CCOC(=O)C=CC1=CC=CC=C1	0
187	144207206	C1CC=CC(=O)C1	0
188	144207207	CCOP(=S)(CC)SC1=CC=CC=C1	0
189	144207209	C[Si](C)(C)C	0
190	144207210	CCCCCCCCCCCCCC(=O)OC	0
191	144207211	CO[Si](CCCCl)(OC)OC	0
192	144207212	CCN(CC)CCCl.Cl	0
193	144207213	C1=CC=C(C=C1)CSC#N	0
194	144207214	CNC1=NC=NC2=C1NC=N2	0
195	144207215	C1=C(C=C(C=C1C(=O)O)C(=O)O)C(=O)O	0
196	144207216	C1=CC=C(C=C1)CBr	0
197	144207217	C(/C=C/CCl)Cl	0
198	144207218	C[C@@H]1CC[C@H](C2=C(C[C@H]([C@H]12)O)C)/C=C(\C)/C(=O)O	0
199	144207219	C1=CC2=C(C=C1[N+](=O)[O-])C(=O)NNC2=O	0
200	144207220	C1=CC(=CC(=C1)O)[N+](=O)[O-]	0
201	144207222	CC(C)C=O	0
202	144207224	COC1=CC=CC2=C3C(=C(C=C21)[N+](=O)[O-])C(=CC4=C3OCO4)C(=O)[O-].[Na+]	1
203	144207225	CC(=O)CCl	0
204	144207226	CCC(CO)(CO)CO	0
205	144207227	CC1(C2CCC(=C)C1C2)C	0
206	144207228	COC(=O)CCS	0
207	144207229	CCC1=CC=C(C=C1)Br	0
208	144207230	C1=CC2=C(C=C1O)OC3=C2C(=O)OC4=C3C=CC(=C4)O	0
209	144207231	CNN.OS(=O)(=O)O	0
210	144207232	C(C(C(=O)O)Cl)C(=O)O	0
211	144207233	C=CC1=CC=CC=N1	0
212	144207234	CCCCCCN	0
213	144207235	C=CCCCCCCC=C	0
214	144207236	CC(C)OCC1CO1	0
215	144207237	C(Cl)(Cl)(Cl)Cl	0
216	144207238	C1=CC(=C(C=C1C=O)Cl)Cl	0
217	144207239	CCC(=O)C	0
218	144207240	CCN(CC)C(=S)SCC(=C)Cl	0
219	144207242	CN1C2=C(C=C(C=C2)Cl)C(=NC(C1=O)O)C3=CC=CC=C3	0
220	144207243	C1=CC2=C3C(=C1)C(=O)OC(=O)C3=CC=C2	0
221	144207244	C(CCCNCCCCCCN)CCN	0
222	144207245	CC(CO)CO	0
223	144207247	C1=CC=C2C(=C1)C=CC=C2CC(=O)N	0
224	144207248	C(C(=O)N)(Cl)Cl	0
225	144207249	CC(=CC1=CC=CC=C1)C=O	0
226	144207250	CCCCCCCCN	0
227	144207251	C1=CC=C(C=C1)CCI	0
228	144207252	C1=NC=N[N-]1.[Na+]	0
229	144207253	CC(=O)[O-].CC(=O)[O-].O.O.[Cd+2]	0
230	144207254	C12=C(C(=C(C(=C1Br)Br)Br)Br)C(=O)OC2=O	0
231	144207255	CC(=O)OC	0
232	144207256	CC1=C(C=C(C=C1)N)C	0
233	144207257	COC1=C(C2=C[N+]3=C(C=C2C=C1)C4=CC(=C(C=C4CC3)OC)OC)OC.O.[Cl-]	0
234	144207258	CC(=O)C(C)(C)C	0
235	144207259	CCCCC(CC)COC(=O)C1=CC=CC=C1C(=O)OCCCC	0
236	144207260	COC(OC)OC	0
237	144207261	COC1CCC=CO1	0
238	144207262	CCCCCCCCCCCC(=O)OC[C@H]([C@@H]1[C@@H]([C@H](CO1)OCCO)OCCO)O	0
239	144207263	C[N+](C)(C)CCCl.[Cl-]	0
240	144207264	C1=CC2=C3C(=C1)C=CC4=C(C=CC(=C43)C=C2)[N+](=O)[O-]	0
241	144207265	CC(=C)C=C	0
242	144207266	C1=CC=C(C=C1)NC(=O)NC2=CC=CC=C2	0
243	144207267	CC(=O)NNC1=CC=CC=C1	0
244	144207268	C1=C(C=C(C(=C1[N+](=O)[O-])N)Br)[N+](=O)[O-]	0
245	144207270	CC(=O)C1=CC=CC=C1[N+](=O)[O-]	0
246	144207271	C1=C(C(=CC(=C1Cl)[N+](=O)[O-])O)N	0
247	144207272	C(C(Cl)Cl)(Cl)Cl	0
248	144207273	CC1=C(C=C(C=C1)Cl)N	0
249	144207274	C1CC1CN2C(=O)CN=C(C3=C2C=CC(=C3)Cl)C4=CC=CC=C4	1
250	144207275	CC(C)(C)CC(C)(C)N	0
251	144207276	C1=CC(=CC2=C(C=C(C=C21)S(=O)(=O)O)O)N	0
252	144207277	C(C(Cl)(Cl)Cl)(F)(F)F	0
253	144207278	CCN(CC)C1=CC2=C(C=C1C)C(=C3C=C(C(=[N+](CC)CC)C=C3O2)C)C4=C(C=C(C=C4)S(=O)(=O)[O-])S(=O)(=O)[O-].[Na+]	0
254	144207279	CC(CC(=O)O)CC(C)(C)C	0
255	144207280	CN1CC[C@]23[C@@H]4[C@H]1CC5=C2C(=C(C=C5)OC)O[C@H]3[C@H](C=C4)O	0
256	144207281	C1=CC=C2C(=C1)C3=C(N2)C=NC=C3	0
257	144207282	CCCC[P+](C)(CCCC)CCCC.COS(=O)(=O)[O-]	0
258	144207283	C1=CC(=C(C=C1N=C=O)Cl)Cl	0
259	144207284	CC1=CC=CC=C1C(=O)O	0
260	144207285	C1=CC2=C(C(=C1)Cl)N=C(S2)N	0
261	144207286	CC=CCC#N	0
262	144207287	CC1=CC=C(C=C1)CO	0
263	144207288	C1=CC(=CC(=C1)[N+](=O)[O-])C(=O)N	0
264	144207289	CC1=CC=C(C=C1)S(=O)(=O)NC2CCCCC2	0
265	144207290	COP(=O)(OC)OC(=CCl)C1=CC(=C(C=C1Cl)Cl)Cl	0
266	144207291	CC1=C(C(CCC1)(C)C)/C=C/C(=C/C=C/C(=C\C(=O)O)/C)/C	0
267	144207292	CC(C)(C#C)O	0
268	144207294	C1CC(C2=CC=CC=C2C1)O	0
269	144207295	CCCOCCOCCO	0
270	144207296	CCO[Si](CCCCl)(OCC)OCC	0
271	144207297	CC(=O)NNC(=O)C	0
272	144207298	C1=CC=C(C=C1)CCN=C=S	0
273	144207299	CCCCCCN1C=C[N+](=C1)C.C(F)(F)(F)S(=O)(=O)[O-]	0
274	144207300	C1=CC=C(C=C1)CCBr	0
275	144207301	CC1=C(C=C(C=C1)N)[N+](=O)[O-]	0
276	144207302	C[C@H]1CC[C@@H]2[C@H]([C@H]3[C@@H](N2C1)C[C@@H]4[C@@]3(CC[C@H]5[C@H]4CC=C6[C@@]5(CCC(C6)O[C@H]7[C@@H]([C@H]([C@H]([C@H](O7)CO)O)O[C@H]8[C@@H]([C@H]([C@@H]([C@H](O8)CO)O)O)O)O[C@@H]9[C@@H]([C@@H]([C@H]([C@@H](O9)C)O)O)O)C)C)C	0
277	144207303	C1=C(C(=C(C(=C1Cl)Cl)Cl)Cl)O	0
278	144207305	CC1([C@@H]([C@@H]1C(=O)O[C@H](C#N)C2=CC(=CC=C2)OC3=CC=CC=C3)/C=C(/C(F)(F)F)\Cl)C	0
279	144207309	CCCCCCCC/C=C\CCCCCCCCO	0
280	144207311	CC(OC(=O)C)OC(=O)C	0
281	144207312	CCCCCCCCCC(=O)N(C)C	0
282	144207313	CCCCCCCCCCCC1=CC=CC=C1	0
283	144207314	CCCC[Sn](CCCC)(OC(=O)C)OC(=O)C	1
284	144207315	C1=CC=C(C=C1)NC2=CC=C(C=C2)N.Cl	0
285	144207316	C[N+]1=CN(C=C1)CCO.[Cl-]	0
286	144207317	CC1=CC=C(C=C1)NC(=O)C	0
287	144207318	C1OC2=C(O1)C=C(C=C2)C=O	0
288	144207319	C1=CC=C(C=C1)C2=CC(=CC=C2)Br	0
289	144207320	C[C@@H]1C[C@H]2[C@@H]3CCC4=CC(=O)C=C[C@@]4([C@]3([C@H](C[C@@]2([C@]1(C(=O)CO)O)C)O)F)C	0
290	144207321	CC(C)(C(=O)O)O	0
291	144207322	CC1=CSC=N1	0
292	144207323	CC1=C(C=CC=C1N)N	0
293	144207324	C1=CC(=C(C=C1[N+](=O)[O-])[N+](=O)[O-])N	0
294	144207325	CC(C)NCC(C1=CC=C(C=C1)NS(=O)(=O)C)O.Cl	0
295	144207326	CCCCCCCC/C=C\CCCCCCCCOCCO	0
296	144207327	C1=CC=C(C=C1)CS	0
297	144207328	CN(C)C.Cl	0
298	144207329	CC(C)(C)C(=O)C(Cl)Cl	0
299	144207331	C(=O)NNC=O	0
300	144207333	CCCCCCCCN1C=C[N+](=C1)C.[Cl-]	0
301	144207334	C1=CC(=CC=C1C=O)Cl	0
302	144207335	C1=CC(=CC=C1C(=O)Cl)[N+](=O)[O-]	0
303	144207336	C1=CC=C2C(=C1)N=C(C(=N2)Cl)Cl	0
304	144207337	CC(C)CCCC(C)CCCC(C)CCCC(C)(C=C)O	0
305	144207338	C(C(C(=O)O)Br)Br	0
306	144207340	C1=CC=C2C(=C1)C(=O)OC2=O	0
307	144207341	C1=CC=C(C=C1)S(=O)(=O)Cl	0
308	144207343	C([C@@H]1[C@H]([C@@H]([C@H](C(O1)O)O)O)O)O	0
309	144207344	CCC1=CC=C(C=C1)CC	0
310	144207345	CCC(CCl)Cl	0
311	144207346	CC(C)C(C(C)(C)COC(=O)C(C)C)O	0
312	144207347	CC(=CC=O)C	0
313	144207348	C1=CC=C(C=C1)OC(=O)OC2=CC=CC=C2	0
314	144207350	CCOC(=O)CBr	0
315	144207351	C(Cl)(Br)Br	0
316	144207352	CC1=C2C=CC3=CC=CC4=C3C2=C(C=C1)C=C4	0
317	144207353	C1=C(C=C(C=C1Cl)Cl)C(=O)O	0
318	144207357	CC(=C)C1=CC=CC=C1	0
319	144207358	CCC(COCCOC(=O)C=C)(COCCOC(=O)C=C)COCCOC(=O)C=C	1
320	144207359	CCCCOC(=O)C(=C)C	0
321	144207360	CC(=O)CC(=O)OC	0
322	144207361	C1=CC=NC=C1.Cl	0
323	144207363	CC1(CC(CC(N1)(C)C)O)C	0
324	144207364	C(C(OC(F)F)(F)F)(F)Cl	0
325	144207365	C1=CC(=C(C=C1C(=O)O)O)O	0
326	144207367	C1=CC(=C(C=C1C(Cl)(Cl)Cl)Cl)Cl	0
327	144207368	C1=CC=C2C(=C1)NC(=N2)NC(=O)N	0
328	144207369	C1=CC=C(C=C1)C2=CSC(=N2)N.O.Br	0
329	144207370	COC1=CC(=CC2=C1OCO2)CC=C	0
330	144207371	CCCCCCCCC(=O)OCC=C	0
331	144207372	CC1=C(C2=CC=CC=C2C=C1)[N+](=O)[O-]	0
332	144207373	CC1=CCC(CC1O)C(=C)C	0
333	144207374	CCCCCCCCCOCC1CO1	0
334	144207375	CC(C)CNCC(C)C	0
335	144207376	COC(=O)CCCCCCCCC(=O)OC	0
336	144207377	CCOCCC(=O)OCC	0
337	144207378	CC(=O)OC1CCC(CC1)C(C)(C)C	0
338	144207379	Cl[Sn](Cl)(Cl)Cl	0
339	144207380	CNCCC(C1=CC=CC=C1)OC2=CC=C(C=C2)C(F)(F)F.Cl	0
340	144207381	C1=CC(=C(C(=C1C2=C(C(=C(C=C2)Cl)Cl)Cl)Cl)Cl)Cl	0
341	144207382	CC(C)COC(=O)C=C	0
342	144207383	CCC=CC#N	0
343	144207385	CC1=CC=CC=C1C(=O)N	0
344	144207386	C1=C(C=C(C(=C1Cl)Cl)Cl)O	1
345	144207387	C(Br)(Br)Br	0
346	144207388	C1=CC2=C(C=C1[N+](=O)[O-])C(=O)NC2=O	0
347	144207389	CN(C)C1=CC=C(C=C1)N	1
348	144207390	CC(C)(C)Cl	0
349	144207392	C(CS)C(=O)O	0
350	144207393	CCCCCCCCC=C	0
351	144207394	CN1C(=O)C2=C(C1=O)C=C(C=C2)[N+](=O)[O-]	0
352	144207395	[Cl-].[Cl-].[Fe+2]	0
353	144207396	C1=CC(=CC=C1C(=O)O)NN	0
354	144207397	COC1=C(C=CC(=C1)Cl)OC2=C(C=C(C=C2)Cl)Cl	0
355	144207399	CC1=C(C(=CC=C1)[N+](=O)[O-])C(=O)O	0
356	144207400	C1CCCC1	0
357	144207401	CC1=CC=CO1	0
358	144207402	C1=CC(=C(C=C1Cl)Cl)[N+](=O)[O-]	0
359	144207403	CC(Cl)Cl	0
360	144207404	C[C@@H]1CCC(=C(C)C)C(=O)C1	0
361	144207405	CCC1CO1	0
362	144207406	CC(=O)O.C1CCNC(C1)CNC(=O)C2=C(C=CC(=C2)OCC(F)(F)F)OCC(F)(F)F	0
363	144207407	C(CNCCO)N	0
364	144207408	COCCC#N	0
365	144207409	C1=CC=C(C=C1)COC(=O)N[C@@H](CC(=O)O)C(=O)O	0
366	144207410	CCC(OCCCOC)OC(=O)C	0
367	144207411	CCCCN(CCCC)C1=CC(=C(C=C1)C(=O)C2=CC=CC=C2C(=O)O)O	0
368	144207412	C(C(=O)N)I	0
369	144207413	CC1=CC(=CC=C1)N.Cl	0
370	144207415	C1=CC=C(C=C1)CC#N	0
371	144207416	C(#N)C(Cl)Cl	0
372	144207418	CNC(=O)C1=CC=CC=C1	0
373	144207419	C[Si](C)(C)Cl	0
374	144207420	C1CCC2CCCCC2C1	0
375	144207421	CC[N+]1=CC=CC=C1.F[P-](F)(F)(F)(F)F	0
376	144207422	CCCCCCCC/C=C\CCCCCCCC(=O)OCCOC(=O)CCCCCCC/C=C\CCCCCCCC	0
377	144207423	CCCCCCCC/C=C\CCCCCCCC(=O)OC	0
378	144207424	C(CSCCC#N)C#N	0
379	144207425	C(CS(=O)(=O)[O-])O.[Na+]	0
380	144207427	CCOC(C=C)OCC	0
381	144207428	C1=CN=CC=C1C(=O)N	0
382	144207429	CC1(C(=O)N(C(=O)O1)C)C	0
383	144207430	CC1=CC(=CC(=C1)N)C	0
384	144207431	CC1=C2C(=CC=C1)SC(=N2)N	0
385	144207432	C1CCC(CC1)N=C=O	0
386	144207433	C(C=CCl)Cl	0
387	144207435	CC1(C2CCC1(C(=O)C2)C)C	0
388	144207436	CCN(CC)C1=CC(=CC=C1)O	0
389	144207438	[C-]#N.[C-]#N.[K+].[Ag+]	0
390	144207439	CN(C)CCN(C)C	0
391	144207440	CCCCCCCC/C=C\CCCCCCCCCCCC(=O)O	0
392	144207441	CN(C)CCOCCO	0
393	144207443	CC(C)C(C(=O)OC(C#N)C1=CC(=CC=C1)OC2=CC=CC=C2)NC3=C(C=C(C=C3)C(F)(F)F)Cl	0
394	144207444	O.O.O.O.O.O.[Mg+2].[Cl-].[Cl-]	0
395	144207445	C1=CC(=CC(=C1)O)C[C@@H](CO)[C@@H](CC2=CC(=CC=C2)O)CO	0
396	144207446	CCCCC	0
397	144207447	C(C(CBr)(CBr)CBr)O	0
398	144207448	CCCCCCCCCCCCC1CO1	0
399	144207449	COC1=C2C(=CC=C1)SC(=N2)N	0
400	144207451	CC(C)(C)OCC1CO1	0
401	144207452	C1=CC=C(C=C1)C2=CC=C(C=C2)Br	0
402	144207453	CC1=NC(=NC(=N1)OC)NC(=O)NS(=O)(=O)C2=CC=CC=C2Cl	0
403	144207454	[N+](=O)([O-])[O-].[Tl+]	0
404	144207455	C1=CC(=CC=C1C(Cl)(Cl)Cl)C(Cl)(Cl)Cl	0
405	144207456	CC(CN1CC(=O)NC(=O)C1)N2CC(=O)NC(=O)C2	0
406	144207457	C1=C(C(=NC(=C1Cl)Cl)Cl)Cl	0
407	144207458	CC1=CC2=C(C=C1)C=C(C=C2)C	0
408	144207459	CC[N+]1(CCCC1)C.F[P-](F)(F)(F)(F)F	0
409	144207460	COC1=C(C=C2C(=C1)C3=CC=CC=C3O2)N	0
410	144207461	CCN(CC)C(=S)[S-].CCN(CC)C(=S)[S-].[Zn+2]	1
411	144207462	CCN(CC)O	0
412	144207463	CC(=O)C1=CC=C(C=C1)[N+](=O)[O-]	0
413	144207464	C1=CC=C(C=C1)CCl	0
414	144207465	C1CCN(CC1)N=O	0
415	144207467	C1=CC=C(C=C1)NC(=S)NC2=CC=CC=C2	0
416	144207468	C=CCN1C(=O)N(C(=O)N(C1=O)CC=C)CC=C	0
417	144207469	C1=CC=C(C=C1)NC=O	0
418	144207470	C1=CC=C(C=C1)C=CC=O	0
419	144207471	C1=CC(=CC=C1NO)N=O	1
420	144207472	CCOC(C)OCC	0
421	144207473	CC1=CC(=C(O1)C)C(=O)C	0
422	144207474	C1C(O1)CCl	0
423	144207475	C1=CC=C(C=C1)C(=O)C=O	0
424	144207476	CC(=O)OC(=O)C	0
425	144207477	C1=C(C=C(C=C1Cl)Cl)Cl	0
426	144207478	CCCC=C	0
427	144207479	CC(C)(CCC(C)(C)O)O	0
428	144207480	CCCCC#N	0
429	144207481	C(CO)N(CCO)N=O	0
430	144207482	C(CCl)OCOCCCl	0
431	144207483	C1=CC(=CC=C1CCO)[N+](=O)[O-]	0
432	144207484	C1=CC=C(C(=C1)C(=O)O)Cl	0
433	144207485	C1=CC=C2C(=C1)C=NNC2=O	0
434	144207486	CC1=CC=CC=C1NC(=O)C	0
435	144207487	C1C(O1)COC2=CC=CC=C2	0
436	144207488	C1C2C(C(C1Cl)Cl)C3(C(=C(C2(C3(Cl)Cl)Cl)Cl)Cl)Cl	0
437	144207491	CC(=O)C1=C(C(=C(C=C1)Cl)Cl)Cl	0
438	144207492	CCCC(=O)Cl	0
439	144207493	C1=CC=C(C(=C1)CCO)[N+](=O)[O-]	0
440	144207494	COC1=CC(=O)OC(=C1)/C=C/C2=CC=CC=C2	0
441	144207495	C1=CC(=C(C(=C1O)Cl)Cl)Cl	1
442	144207496	CNC1=CC=CC=C1	0
443	144207497	C1CCC2=NC3=CC=CC=C3C(=C2C1)N.Cl	0
444	144207498	C1CC(CCC1CC2CCC(CC2)N)N	0
445	144207499	CC(C)CC1=NC=CS1	0
446	144207500	CNC.C1=CC(=C(C=C1Cl)Cl)OCC(=O)O	0
447	144207501	C[C@H]1[C@@H]([C@H]([C@H]([C@@H](O1)O[C@@H]2[C@H]([C@@H]([C@H](O[C@H]2OC3=CC(=C(C(=C3)O)C(=O)CCC4=CC(=C(C=C4)OC)O)O)CO)O)O)O)O)O	0
448	144207503	C1=CC(=CC=C1N=NC2=CC(=C(C=C2)O)C(=O)O)[N+](=O)[O-]	0
449	144207504	CCCCCCCCC1CO1	0
450	144207505	CN(C)CCOC(=O)C=C	0
451	144207506	C1=CC=C(C=C1)NC2=CC(=CC=C2)O	0
452	144207507	COC(=O)C(C1CCCCN1)C2=CC=CC=C2.Cl	0
453	144207508	CC(C)(C)C1=CC=C(C=C1)OCC2CO2	0
454	144207509	CCCCCCCCCCOC(=O)C(=C)C	0
455	144207511	C[C@@H]1CC[C@H](C2=C(CC[C@H]12)C)/C=C(\C)/C(=O)O	0
456	144207512	C/C=C\1/C(=O)C[C@@H]2[C@@]1(CC[C@H]3[C@H]2CCC4=CC(=O)CC[C@]34C)C	0
457	144207513	CC(C)/C=C/CCCCC(=O)NCC1=CC(=C(C=C1)O)OC	1
458	144207514	CC=CC=O	0
459	144207515	C/C=C(/C)\C#N	0
460	144207516	C1=CC(=C(C(=C1)Cl)C(=O)Cl)Cl	0
461	144207517	CC(C)COC(=O)COC1=CC(=C(C=C1Cl)Cl)Cl	0
462	144207518	C1=CC(=C(C(=C1)Cl)C(=O)O)Cl	0
463	144207519	C1=CC(=C(C=C1Cl)C(=O)O)Cl	0
464	144207520	C1=CC(=C(C=C1C(=O)O)Cl)Cl	0
465	144207521	CN1C2=C(C(=O)N(C1=O)C)NC(=N2)Cl.CN(C)CCOC(C1=CC=CC=C1)C2=CC=CC=C2	0
466	144207522	CC1=CC=CC=C1C#N	0
467	144207523	C1=CC(=CC(=C1)Cl)C(=O)O	0
468	144207524	C1=CC=C(C=C1)CSCC2=CC=CC=C2	0
469	144207525	C1=CC(=C(C=C1Br)Br)OC2=C(C=C(C=C2)Br)Br	0
470	144207526	C1=CC2=C(C=C1[N+](=O)[O-])C(=O)OC2=O	0
471	144207527	C1=CC=C2C(=C1)C=CC=C2N=C=S	1
472	144207529	CC=C(Cl)Cl	0
473	144207530	CCCC(C)(COC(=O)N)COC(=O)N	0
474	144207531	CC1=CC(=C(C=C1)[N+](=O)[O-])N	0
475	144207532	CC1=CC(=CC=C1)Br	0
476	144207533	CC(=O)OCC=C	0
477	144207534	CC(C)([N+](=O)[O-])Cl	0
478	144207535	CCC([N+](=O)[O-])Cl	0
479	144207537	C1(=C(C(=C(C(=C1Br)Br)Br)Br)Br)O	1
480	144207538	C1=CC=C(C(=C1)C(=O)Cl)[N+](=O)[O-]	0
481	144207539	CC1=C2C(=CC=C1)C=CC=N2	0
482	144207540	C(C(CCl)Cl)O	0
483	144207541	C1=CC(=CC=C1C(=O)N)[N+](=O)[O-]	0
484	144207542	CC1=C(C=CC(=C1)NC2=CC=C(C=C2)O)N	0
485	144207543	C1=CC=C(C=C1)N	0
486	144207544	CCCC[N+](=O)[O-]	0
487	144207545	C(CCC(=O)N)CC(=O)N	0
488	144207547	CCOC(C)(C)C	0
489	144207548	C1=CC=C(C=C1)/C=C\C2=CC=CC=C2	0
490	144207549	CC(C)CCOCC(=O)OCC=C	0
491	144207550	C1=CC(=C(C=C1[N+](=O)[O-])[N+](=O)[O-])F	0
492	144207552	C1=CC=C(C=C1)NC2=CC=C(C=C2)NC3=CC=CC=C3	0
493	144207553	CCBr	0
494	144207554	CC(C)Br	0
495	144207555	C=C(Cl)Cl	0
496	144207556	CCC(C)(C)C	0
497	144207557	CC(C)(C)OC=O	0
498	144207558	CC(C)NC1=CC=CC=C1	0
499	144207559	CCOP(=O)(CC)OCC	0
500	144207560	CC(CCl)Cl	0
501	144207561	CC(=O)C=C	0
502	144207562	C(C(Br)Br)(Br)Br	0
503	144207563	CC(C)[N+](=O)[O-]	0
504	144207564	CCNS(=O)(=O)C1=CC=C(C=C1)C	0
505	144207565	CC(=C)C(=O)OC	0
506	144207566	CO[Si](CCCNCCC[Si](OC)(OC)OC)(OC)OC	0
507	144207567	CCN(C1=CC=CC=C1)C(=O)N(CC)C2=CC=CC=C2	0
508	144207568	CC1=C(C=CC=C1Cl)N	0
509	144207569	CCC(C)NC1=CC=C(C=C1)NC(C)CC	0
510	144207570	CC1=CC(=C(C=C1)C)[N+](=O)[O-]	0
511	144207571	C1=CC=C(C(=C1)C=O)Cl	0
512	144207572	C1CNCC2=CC=CC=C21	0
513	144207573	CCN(CC1=CC=CC=C1)C2=CC=CC=C2	0
514	144207574	C1=CC=C(C=C1)C2=CC=C(C=C2)N	0
515	144207575	C1CCC(CC1)(C#N)O	0
516	144207577	CC1=CC=CC=C1Br	0
517	144207578	CC1=CC(=C(C=C1)N)C	0
518	144207579	C1=CC(=C(C=C1Cl)N)Cl	0
519	144207580	C(C(CBr)Br)Cl	0
520	144207581	CC1CCCO1	0
521	144207583	C1=CC(=CC(=C1)Cl)C(F)(F)F	0
522	144207584	C1=CC(=CC(=C1)[N+](=O)[O-])N	0
523	144207585	CC1=C(C=CC(=C1)[N+](=O)[O-])N	0
524	144207586	C=CC1CCC=CC1	0
525	144207587	C=CCOCC1CO1	0
526	144207589	C1=CC(=C(C=C1C(F)(F)F)Cl)OC2=CC(=C(C=C2)[N+](=O)[O-])C(=O)[O-].[Na+]	0
527	144207590	C(Cl)(Cl)(Br)Br	0
528	144207591	COC1=CC(=NC(=N1)NC(=O)NS(=O)(=O)CC2=CC=CC=C2C(=O)OC)OC	0
529	144207592	CC(C)(CCCC1=CCC(CC1)C=O)O	0
530	144207593	CCCCCCCCS(=O)C(C)CC1=CC2=C(C=C1)OCO2	1
531	144207594	CN1CCC2=CC3=C(C=C2C1O)OCO3.Cl	0
532	144207595	CC[C@H]1CN2CCC3=CC(=C(C=C3[C@@H]2C[C@@H]1C[C@@H]4C5=CC(=C(C=C5CCN4)OC)OC)OC)OC.Cl.Cl	1
533	144207596	CC(COC1=CC=C(C=C1)C(C)(C)C)OS(=O)OCCCl	0
534	144207598	CC1=CC[C@@H](CC1)C(=C)C	0
535	144207599	C(C(F)(Cl)Cl)(F)(F)Cl	0
536	144207601	CCN(CC)C(=S)[S-].[Na+]	1
537	144207602	CCC(C)Cl	0
538	144207603	C1CSCCS1	0
539	144207604	C1=CC(=O)OC1=O	0
540	144207605	O[Se](=O)O	0
541	144207606	CC(C(Cl)Cl)Cl	0
542	144207608	C(Br)Br	0
543	144207609	C1=CC=C(C(=C1)C(=O)[O-])O.[Na+]	0
544	144207610	C1=CC=C(C(=C1)C(=O)N)N	0
545	144207612	CC(=O)CC(=O)C	0
546	144207613	CC(=C)C(=O)OCCO	0
547	144207615	CC(O)(P(=O)(O)O)P(=O)(O)O	0
548	144207616	CCCCNCCCC	0
549	144207617	CCCCCCCCCCCCCCCCCC[N+](C)(C)CC1=CC=CC=C1.[Cl-]	0
550	144207618	COCCOC	0
551	144207619	CC(C)CCCCCCCOC(=O)C(=C)C	0
552	144207620	C(SCl)(Cl)(Cl)Cl	0
553	144207622	CC(=O)[O-].CC(=O)[O-].[Co+2]	0
554	144207623	CC(C)(C)C(=O)O	0
555	144207624	CCO[Si](OCC)(OCC)OCC	0
556	144207625	CCCCCCCCCCOC(=O)C1=CC=CC=C1C(=O)OCCCCCCCCCC	0
557	144207626	CC1=CC(=C(C=C1Cl)N)S(=O)(=O)O	0
558	144207628	CO[C@@H]1[C@@H]([C@H]([C@@H]([C@H](O1)CO)O)O)O	0
559	144207629	C1=CC=C(C=C1)C(=O)Cl	0
560	144207630	C1=CC(=CC=C1[N+](=O)[O-])OC2=CC=C(C=C2)[N+](=O)[O-]	0
561	144207631	C1CC(CCC1CO)CO	0
562	144207632	CCOC(=O)CC#N	0
563	144207635	CCCCN=C=O	0
564	144207636	CCCCCCCCCCCCCCCCCC[N+](C)(C)C.[Cl-]	0
565	144207637	C12C(C(=O)OC1=O)C3(C(=C(C2(C3(Cl)Cl)Cl)Cl)Cl)Cl	0
566	144207638	COP(OC)OC	0
567	144207641	CC(C)C(C(C)(C)CO)O	0
568	144207642	CCCCCCCC/C=C\CCCCCCCC(=O)N	0
569	144207643	C1CCC(=O)OCC1	0
570	144207644	C1CC2=CC=CC=C2C(=O)C1	0
571	144207645	CC(C(=O)OC)O	0
572	144207646	CC(C)(C)C(=O)OC	0
573	144207647	CC(C)(C1=CC=CC=C1)O	0
574	144207648	C(CCCO)CCO	0
575	144207649	C(C=CCCl)Cl	0
576	144207650	CC(C)(C)C1=CC=C(C=C1)C=O	0
577	144207651	CO[Si](C)(OC)OC	0
578	144207652	C1CCC(CC1)S	0
579	144207653	C1=CC=C(C=C1)[P+](=O)O	0
580	144207654	CCCCCCCCCCCCCCCl	0
581	144207656	C1C=CCC2C1CC=C2	0
582	144207657	COC(=O)C1=CC(=CC(=C1)S(=O)(=O)[O-])C(=O)OC.[Na+]	0
583	144207658	CC(CO)(CO)C(=O)O	0
584	144207660	CC(C)OC(=O)CCCCC(=O)OC(C)C	0
585	144207661	C=CC(=O)[O-].C=CC(=O)[O-].[Zn+2]	0
586	144207662	CC/C(=N/O[Si](O/N=C(/CC)\C)(O/N=C(/CC)\C)C)/C	0
587	144207663	CCC(C)(C)C1=CC(=C(C(=C1)N2N=C3C=CC=CC3=N2)O)C(C)(C)CC	0
588	144207664	CC(C)CCCCCOC(=O)C1=CC=CC=C1C(=O)OCCCCCC(C)C	0
589	144207665	CC(C)(C1=CC=C(C=C1)OC2=CC3=C(C=C2)C(=O)OC3=O)C4=CC=C(C=C4)OC5=CC6=C(C=C5)C(=O)OC6=O	0
590	144207666	CC(C)(CC(=O)OC)C=C	0
591	144207667	C1=CC(=CC=C1C2=CC=C(C=C2)O)O	0
592	144207668	CCCC(C)C	0
593	144207669	C1CN(CCN1CCO)CCO	0
594	144207670	CCC1=CC=C(C=C1)C	0
595	144207671	CC1=CC=CC=[N+]1[O-]	0
596	144207672	CC1=CN=C(C=C1)N	0
597	144207673	C1=CC2=C(C=C1C(=O)C3=CC4=C(C=C3)C(=O)OC4=O)C(=O)OC2=O	0
598	144207674	CC(C)(C1=CC=C(C=C1)C(C)(C)O)O	0
599	144207676	CC[C@H](CO)N	0
600	144207677	C[N+]1(CCOCC1)[O-]	0
601	144207678	CC1=C(C=CC(=C1)OC)Br	0
602	144207679	C(#N)[S-].[K+]	0
603	144207680	CCCCCCCC[Sn](CCCCCCCC)(Cl)Cl	1
604	144207681	OS(=O)(=O)O	0
605	144207682	O=S(=O)(Cl)Cl	0
606	144207683	CCCC(CC)CCCCCCCN	0
607	144207684	CCN1C2=C(C=C(C=C2)N)C3=CC=CC=C31.Cl	0
608	144207685	CN1[C@@H]2CC[C@H]1CC(C2)OC(=O)C(CO)C3=CC=CC=C3	0
609	144207686	O.O.[Cl-].[Cl-].[Ba+2]	0
610	144207687	C1=CC=C(C=C1)CNN.Cl.Cl	0
611	144207689	C[C@H](CCC(=O)O)[C@H]1CC[C@@H]2[C@@]1(CC[C@H]3[C@H]2[C@@H](C[C@H]4[C@@]3(CC[C@H](C4)O)C)O)C	0
612	144207690	C[N+](C)(C)CCO.[Cl-]	0
613	144207691	C1CCC(=NO)C1	0
614	144207692	COC1=C(C=C(C=C1)N)N.OS(=O)(=O)O	0
615	144207693	C1C2C3CC4C(C3C1C5C2O5)O4	0
616	144207696	C1COS(=O)(=O)O1	0
617	144207697	C1COS(=O)O1	0
618	144207698	C1=CC(=CC=C1C(=O)O)NN.Cl	0
619	144207699	CC(C)COC(=O)C1=CC=C(C=C1)O	0
620	144207700	C1=CN=CC=C1C(=O)O	0
621	144207701	C1(=NC(=NC(=N1)N)N)N	0
622	144207702	COC1=CC=CC(=C1O)O	0
623	144207703	CC(C1=CC=CC=C1)O	0
624	144207704	CC1=C(C=CC(=C1)O)O	0
625	144207705	C1=CC=C2C(=C1)C=CC(=C2S(=O)(=O)O)N	0
626	144207706	C1=CC2=C(C=CC(=C2)[N+](=O)[O-])N=C1	1
627	144207708	CCC1(C(=O)NC(=O)NC1=O)C2=CC=CC=C2	0
628	144207710	C1=CC=C(C(=C1)C(=O)N)C(=O)N	0
629	144207711	C1=CC(=CC2=NC3=C(C=CC(=C3)N)C=C21)N.Cl	1
630	144207712	CN(C)CCN(CC1=CC=C(C=C1)OC)C2=CC=CC=N2.C(=C\C(=O)O)\C(=O)O	0
631	144207713	C1=CC=C2C(=C1)C(=O)[N-]S2(=O)=O.[Na+]	0
632	144207715	CC1=CC=C(C=C1)N.Cl	0
633	144207717	CC1=CC(=C(C=C1)N)C.Cl	0
634	144207719	CC(C)(C)C1=CC(=O)C=C(C1=O)C(C)(C)C	0
635	144207720	C1CCC(=O)C(C1)Cl	0
636	144207721	C1=C(C(=CC(=C1O)Cl)Cl)O	0
637	144207722	CC(C)(CC(=O)O)C(=O)O	0
638	144207723	CC(C)(CCC(=O)O)C(=O)O	0
639	144207724	CCCCCCC#N	0
640	144207725	C1=CC(=CC(=C1)O)C(=O)O	0
641	144207726	CC(C)CC#N	0
642	144207727	CC(CCC(=O)O)C(=O)O	0
643	144207728	CCC(C)C(=O)C	0
644	144207729	C(CCCC(=O)O)CCC(=O)O	0
645	144207730	CCCC(=O)C(=O)O	0
646	144207732	C(C(=O)O)C(=O)O	0
647	144207733	C(=O)C(Br)(Br)Br	1
648	144207734	C(=O)(C(Cl)(Cl)Cl)N	0
649	144207735	CCCCCCCCCCCCC(=O)O	0
650	144207736	CCCCCCCCCCC=O	0
651	144207740	C1=CC=C(C=C1)C(=O)C2=CC(=CC=C2)O	0
652	144207741	COC1=CC(=C(C=C1)C(=O)C2=C(C=C(C=C2)OC)O)O	0
653	144207742	CC1=CC(=C(C=C1)O)C(=O)C2=CC=CC=C2	1
654	144207744	CCCCCCCCCCCCOC(=O)C1=CC=C(C=C1)O	0
655	144207745	CCN1C=C[N+](=C1)C.C(#N)[S-]	0
656	144207746	CCCCCCCCCOC(=O)C1=CC=C(C=C1)O	0
657	144207747	COC1=CC(=C(C=C1)C(=O)C2=CC(=CC=C2)O)OC	0
658	144207748	C1=CC(=CC=C1C(=O)C2=CC=C(C=C2)O)O	0
659	144207749	CCCCCOC(=O)C1=CC=C(C=C1)O	0
660	144207750	CC[S+](CC)CC.C(F)(F)(F)S(=O)(=O)[N-]S(=O)(=O)C(F)(F)F	0
661	144207752	CC1=C(C=CC(=C1)C(C)(C)C2=CC(=C(C=C2)O)C)O	1
662	144207754	CC(C)(C1=CC=CC=C1)C2=CC=CC=C2	0
663	144207756	C1=CC(=CC=C1C(=C(Cl)Cl)C2=CC=C(C=C2)O)O	0
664	144207757	C1CC2C(C1)C3CC2CC3(C4=CC=C(C=C4)O)C5=CC=C(C=C5)O	0
665	144207758	C1=CC=C(C=C1)C(=O)C2=C(C=CC(=C2)Cl)O	0
666	144207759	CC1CCC(C(C1)OC(=O)C2=CC=CC=C2N)C(C)C	0
667	144207760	CC1=CC=C(C=C1)C=C2C3CCC(C2=O)C3(C)C	0
668	144207762	C([C@H]([C@H](CO)O)O)O	0
669	144207763	C[C@]12CCC[C@@]([C@H]1CC[C@@]34[C@H]2C[C@H]([C@H](C3)C(=C)C4)O[C@H]5[C@@H]([C@H]([C@@H]([C@H](O5)CO)O)O[C@H]6[C@@H]([C@H]([C@@H]([C@H](O6)CO)O)O)O)OC7[C@@H]([C@H]([C@@H]([C@H](O7)CO)O)O)O)(C)C(=O)O[C@H]8[C@@H]([C@H]([C@@H]([C@H](O8)CO)O)O)O	0
670	144207764	C(C(F)(Cl)Cl)(F)(Cl)Cl	0
671	144207765	CC1=CC2=C(C=C1)C3=CC=CC=C3C=C2	0
672	144207766	CC1=C(C(=C(C2=C1O[C@](CC2)(C)CCC[C@H](C)CCC[C@H](C)CCCC(C)C)C)OC(=O)CCC(=O)O)C	0
673	144207767	CC(=O)C=CC1=CC=CO1	0
674	144207768	CC(=CCCC(C)(C=C)OC(=O)C1=CC=CC=C1N)C	0
675	144207769	C(C(Br)(Br)Br)(Br)Br	0
676	144207770	C1=CC(=CC=C1CCl)[N+](=O)[O-]	0
677	144207771	CC(C)(C#N)C(C)(C)C#N	0
678	144207772	C1=CC=NC(=C1)C(=O)[O-].C1=CC=NC(=C1)C(=O)[O-].C1=CC=NC(=C1)C(=O)[O-].[Cr+3]	0
679	144207773	CC1=CC=C(C=C1)S(=O)(=O)[O-].CC(C)C[P+](C)(CC(C)C)CC(C)C	0
680	144207774	CCCCCCCC[P+](CCCCCCCC)(CCCCCCCC)CCCCCCCC.[Br-]	1
681	144207775	CCN1C=C[N+](=C1)C.[Cl-]	0
682	144207776	CCN.[N+](=O)(O)[O-]	0
683	144207777	C(CO)N.C(=O)O	0
684	144207778	CNC.[N+](=O)(O)[O-]	0
685	144207779	CCCCCCCC[N+](C)(CCCCCCCC)CCCCCCCC.C(F)(F)(F)S(=O)(=O)[O-]	0
686	144207780	CCCC[N+](C)(CCCC)CCCC.C(F)(F)(F)S(=O)(=O)[N-]S(=O)(=O)C(F)(F)F	0
687	144207781	CCCCN1C=C[N+](=C1C)C.[Cl-]	0
688	144207782	CCCCN1C=C[N+](=C1C)C.F[P-](F)(F)(F)(F)F	0
689	144207783	CCCCN1C=C[N+](=C1C)C.[I-]	0
690	144207784	[B-](F)(F)(F)F.CCCCN1C=C[N+](=C1C)C	0
691	144207785	CCCCN1C=C[N+](=C1)C.C(=[N-])=NC#N	0
692	144207786	CCCCN1C=C[N+](=C1)C.F[P-](F)(F)(F)(F)F	0
693	144207787	CCCCN1C=C[N+](=C1)C.CS(=O)(=O)[O-]	0
694	144207788	CCCCCCCCCCN1C=C[N+](=C1)C.C(F)(F)(F)S(=O)(=O)[N-]S(=O)(=O)C(F)(F)F	1
695	144207789	CCCCN1C=C[N+](=C1)C.C(#N)[S-]	0
696	144207790	[B-](F)(F)(F)F.CCCCCCCCCCN1C=C[N+](=C1)C	0
697	144207791	CCCCCCCCCCN1C=C[N+](=C1)C.C(F)(F)(F)S(=O)(=O)[O-]	1
698	144207792	CCCCCCCCCCCCN1C=C[N+](=C1)C.C(F)(F)(F)S(=O)(=O)[N-]S(=O)(=O)C(F)(F)F	0
699	144207793	CCCCCCCCCCCCN1C=C[N+](=C1)C.[Cl-]	0
700	144207794	CCCCCCCCCCCCN1C=C[N+](=C1)C.F[P-](F)(F)(F)(F)F	0
701	144207795	CCCC[N+](C)(C)C.C(F)(F)(F)S(=O)(=O)[N-]S(=O)(=O)C(F)(F)F	0
702	144207796	CCN1C=C[N+](=C1)C.F[P-](F)(F)(F)(F)F	0
703	144207797	C[N+](C)(C)CCO.C(F)(F)(F)S(=O)(=O)[N-]S(=O)(=O)C(F)(F)F	0
704	144207798	CCCCCCCCCCCCCCCCN1C=C[N+](=C1)C.[Cl-]	0
705	144207799	CN.[N+](=O)(O)[O-]	0
706	144207800	CCCCCCN1C=C[N+](=C1)C.[Br-]	0
707	144207801	CCCCCCCC[N+](C)(CCCCCCCC)CCCCCCCC.C(F)(F)(F)S(=O)(=O)[N-]S(=O)(=O)C(F)(F)F	0
708	144207802	CCCN.[N+](=O)(O)[O-]	0
709	144207803	C[N+]1=CN(C=C1)CC=C.[Cl-]	0
710	144207804	C[N+]1=CN(C=C1)CC2=CC=CC=C2.[Cl-]	0
711	144207805	CCCCN1C=C[N+](=C1C)C.C(F)(F)(F)S(=O)(=O)[N-]S(=O)(=O)C(F)(F)F	0
712	144207806	CCCCN1C=C[N+](=C1C)C.[Br-]	0
713	144207807	CCCC[N+]1=CC=CC=C1.F[P-](F)(F)(F)(F)F	0
714	144207808	CCCC[N+]1=CC=CC=C1.[Br-]	0
715	144207809	CCCCCC[N+]1=CC=CC=C1.[Br-]	0
716	144207810	CCCCCC[N+]1=CC=CC=C1.[Cl-]	0
717	144207811	CCCCCC[N+]1=CC=CC=C1.F[P-](F)(F)(F)(F)F	0
718	144207812	CCCC[N+]1(CCCC1)C.F[P-](F)(F)(F)(F)F	0
719	144207813	CCCC[N+]1(CCCC1)C.[I-]	0
720	144207814	CCCC[N+]1(CCCC1)C.C(=[N-])=NC#N	0
721	144207815	CN(C)C1=CC=C(C=C1)N(C)C	0
722	144207816	CC(=O)CCC(=O)C	0
723	144207817	CCCBr	0
724	144207818	C1=CC(=C(C=C1F)F)N	0
725	144207819	C1=CC=C(C=C1)C(=O)N	0
726	144207820	C(CO)[N+](=O)[O-]	0
727	144207822	C1=C(C=C(C(=C1O)Cl)Cl)Cl	1
728	144207823	CC[N+]1(CCCC1)C.C(F)(F)(F)S(=O)(=O)[N-]S(=O)(=O)C(F)(F)F	0
729	144207824	CC[N+]1(CCCC1)C.[I-]	0
730	144207825	CC(C)(OC)OC	0
731	144207826	C1CCS(=O)(=O)C1	0
732	144207827	C1=C(C=C(C=C1Cl)Cl)C(=O)Cl	0
733	144207828	CCC[N+]1(CCCC1)C.C(F)(F)(F)S(=O)(=O)[N-]S(=O)(=O)C(F)(F)F	0
734	144207829	CC(C)(C)C1=CC(=CC(=C1O)C(C)(C)C)CO	0
735	144207830	CC1=CC(=C(C=C1)O)O	1
736	144207831	CCC(C)Br	0
737	144207832	C1=CC=C(C=C1)C=O	0
738	144207833	C(CC#N)C#N	0
739	144207834	CCC(=O)C=C	0
740	144207835	C1=CC=C(C(=C1)C(=O)Cl)F	0
741	144207837	C(=C/C(=O)Cl)\C(=O)Cl	0
742	144207838	C=C(CCl)Cl	0
743	144207839	CCOC1=CC2=C(C=C1)N=C(S2)N	0
744	144207840	CC(C)N(C(C)C)C(=O)SCC(=CCl)Cl	0
745	144207841	CS(=O)(=O)Cl	0
746	144207842	C(C(=O)Cl)Cl	0
747	144207843	CCOC(=O)CC(=O)C	0
748	144207844	CC(C)(C)C(=O)Cl	0
749	144207845	C(=N)(N)S(=O)O	0
750	144207846	C1=CC(=C(C=C1C=CC(=O)O)O)O	0
751	144207847	CC1=CC(=CC(=C1N(C)C)C)OC(=O)NC	0
752	144207848	CC(C(=O)O)Cl	0
753	144207849	C1=CC(=C(C=C1CC2=CC(=C(C=C2)N)Cl)Cl)N	1
754	144207850	CCCCCCC=C	0
755	144207851	CCOC1=C(C=C(C=C1)NC(=O)C)N	0
756	144207853	CC(COC(C)(C)C)O	0
757	144207854	CCOCCOCC	0
758	144207855	C(C(=O)O)Br	0
759	144207856	CC1=CC=CC=C1C	0
760	144207857	CC1(C(=C)[C@@]2(C([C@]1(C(C2(Cl)Cl)(Cl)Cl)Cl)Cl)Cl)C	0
761	144207858	C[N+](C)(C)C.[Cl-]	0
762	144207859	C1CCC2C(C1)C(=O)OC2=O	0
763	144207860	C[Si](C1=CC=CC=C1)(C2=CC=CC=C2)Cl	0
764	144207861	CC(=O)O[Si](C)(OC(=O)C)OC(=O)C	0
765	144207862	CCCCCCCCCCCCCOC(=O)C(=C)C	0
766	144207864	C1=CC(=CN=C1)C(=O)NN	0
767	144207865	CC(C(C)Cl)Cl	0
768	144207866	C1C(O1)COC2=CC(=CC=C2)OCC3CO3	0
769	144207868	C1=CC(=C(C(=C1[N+](=O)[O-])Cl)Cl)Cl	0
770	144207870	CC1=CC2=CC=CC(=C2C=C1)C	0
771	144207871	C1=C(C=C(C(=C1Cl)Cl)Cl)Cl	0
772	144207872	CC(C)C(C)C	0
773	144207873	C1=CC(=C(C=C1O)Cl)Cl	0
774	144207875	CCC(=O)CC	0
775	144207876	CC1=CC(=C(C=C1Cl)S(=O)(=O)O)N	0
776	144207877	C1=CC(=CC(=C1)N=C=O)C(F)(F)F	0
777	144207878	CCCCOCC(C)O	0
778	144207879	CN(C)CCN(C)CCN(C)C	0
779	144207880	C1=CC=C(C=C1)C=CCOC(=O)C2=CC=CC=C2N	0
780	144207881	C1=CC2=C(C(=C1)[N+](=O)[O-])N=CC=C2	0
781	144207882	CC(=C)C1=CC(=CC=C1)C(=C)C	0
782	144207883	C1=CC=C(C=C1)CC(=O)OCC2=CC=CC=C2	0
783	144207884	CN1CCC2=CC3=C(C=C2[C@@H]1[C@@H]4C5=C(C(=C(C=C5)OC)OC)C(=O)O4)OCO3	0
784	144207885	C1=C(C=C(C(=C1Cl)[N+](=O)[O-])Cl)Cl	0
785	144207886	C1=CC(=C(C=C1F)F)[N+](=O)[O-]	0
786	144207887	C[C@]12CC[C@H]3[C@H]([C@@H]1CC[C@@H]2O)CCC4=CC(=O)CC[C@]34C	0
787	144207888	CCCCC(=O)Cl	0
788	144207890	CC1=CC(=C(C=C1)O)N	0
789	144207891	CN1C2=C(C3=C(C=C2)N=CC=C3)N=C1N	0
790	144207893	[B-](F)(F)(F)F.CCCCCCCCN1C=C[N+](=C1)C	0
791	144207894	CNC.Cl	0
792	144207895	CCCCCCCCCCCCCC[P+](CCCCCC)(CCCCCC)CCCCCC.[Cl-]	1
793	144207896	C1CN(C(=O)N1)CCO	0
794	144207897	C([C@@H](C(=O)O)N)S.Cl	0
795	144207899	CCCC[P+](CCCC)(CCCC)CCCC.[Br-]	0
796	144207900	CCCCN(CCCC)CCO	0
797	144207902	C1=C(C=C(C(=C1Cl)Cl)Cl)[N+](=O)[O-]	0
798	144207903	C1=CC=C2C(=C1)C(=O)C(C2=O)(O)O	0
799	144207904	C1=CC(=CC(=C1)O)N	0
800	144207905	CCCCCC[N+](=O)[O-]	0
801	144207906	CCCCCCCCN1C=C[N+](=C1)C.C(F)(F)(F)S(=O)(=O)[O-]	0
802	144207907	C(C(CBr)Br)O	0
803	144207908	C1=CC=C2C3=C4C(=CC2=C1)C=CC5=C4C(=CC=C5)C=C3	0
804	144207910	CC1=CC=CC=C1NC(=NC2=CC=CC=C2C)N	0
805	144207911	CC(OC)OC	0
806	144207912	CCCCCCCCS(=O)(=O)Cl	0
807	144207913	C1=C(C=C(C=C1C(=O)O)S(=O)(=O)[O-])C(=O)O.[Na+]	0
808	144207914	C1=CC(=CC=C1C(=O)NC2=CC=C(C=C2)N)N	0
809	144207915	CCCN1C=C[N+](=C1)C.C(F)(F)(F)S(=O)(=O)[N-]S(=O)(=O)C(F)(F)F	0
810	144207916	CCCCCCN1C=C[N+](=C1)C.[Cl-]	0
811	144207917	CN(C)CC1=CC=CC=C1	0
812	144207918	C1=CC=C(C=C1)NC2=CC=CC=C2[N+](=O)[O-]	0
813	144207919	C1=CC=C2C=C3C4=CC=CC5=C4C(=CC=C5)C3=CC2=C1	0
814	144207920	CC1CCC2=C(C1)OC=C2C	0
815	144207921	CCCCC=C	0
816	144207922	C(C(Cl)(Cl)Cl)(Cl)(Cl)Cl	0
817	144207923	C1=CC(=C2C(=C1[N+](=O)[O-])C(=O)C3=C(C=CC(=C3C2=O)O)[N+](=O)[O-])O	1
818	144207924	C1=CSC(=N1)N	0
819	144207925	CC(=O)OC(C1=CC=C(O1)[N+](=O)[O-])OC(=O)C	0
820	144207926	C1=CC=C(C=C1)SSC2=CC=CC=C2	1
821	144207927	CCOC1=CC=C(C=C1)[N+](=O)[O-]	1
822	144207928	CCC(=O)OC	0
823	144207929	C1=CC=C2C(=C1)C(=O)N(C2=O)CCl	0
824	144207930	C1=CC2=C(C=CC(=C2)O)C=C1C(=O)O	0
825	144207931	CCN(CC)C(=O)C	0
826	144207932	C1=CC(=CC(=C1)N)N.Cl.Cl	0
827	144207933	CCCCCCN1C=C[N+](=C1)C.F[P-](F)(F)(F)(F)F	0
828	144207934	CCCCC(CC)CN	0
829	144207935	CC(=O)C1=CC(=CC=C1)[N+](=O)[O-]	0
830	144207936	CC(C)NC(=O)C=C	0
831	144207937	C1COC1	0
832	144207938	CCC(C)(C)C(=O)O	0
833	144207939	CCCCO	0
834	144207940	C1=CC(=C(C(=C1)Cl)C=O)Cl	0
835	144207941	COC1=C(C=C(C=C1)C(=O)NC2=CC=CC=C2)[N+](=O)[O-]	0
836	144207942	CCN(C)N=O	0
837	144207944	C1=CC(=CC=C1OCCO)OCCO	0
838	144207945	CC1=CC(=C(C(=C1)[N+](=O)[O-])O)[N+](=O)[O-]	0
839	144207946	COCCOCCOCCOCCO	0
840	144207947	CCCC(C1=CC(=C(C=C1C)O)C(C)(C)C)C2=CC(=C(C=C2C)O)C(C)(C)C	0
841	144207948	CCCCCCCCCCCCCC[P+](CCCCCC)(CCCCCC)CCCCCC.F[P-](F)(F)(F)(F)F	1
842	144207949	C1=CC=C(C(=C1)C(F)(F)F)Cl	0
843	144207950	CCCCCCN1C=C[N+](=C1)C.[I-]	0
844	144207951	CCCC(C)CO	0
845	144207952	CC(=O)NC1=CC=C(C=C1)N	0
846	144207954	C1=CC(=C(C=C1Cl)Cl)C(=O)O	0
847	144207955	CN(C)C1=CC=C(C=C1)N=NC2=CC=CC=C2	0
848	144207956	C[C@H]1/C=C/C=C(\C(=O)N=C2C(=C3C(=C4C2=NC5(N4)CCN(CC5)CC(C)C)C6=C(C(=C3O)C)O[C@@](C6=O)(O/C=C/[C@@H]([C@H]([C@H]([C@@H]([C@@H]([C@@H]([C@H]1O)C)O)C)OC(=O)C)C)OC)C)O)/C	0
849	144207957	C1=CC=C(C=C1)C2=CC=CC=C2[N+](=O)[O-]	0
850	144207958	C1=CC(=CC(=C1)[N+](=O)[O-])C(F)(F)F	0
851	144207959	CC(C(=O)O)OC1=CC(=C(C=C1Cl)Cl)Cl	0
852	144207960	C([C@@H]1[C@H]([C@@H]([C@](O1)(CO)O)O)O)O	0
853	144207961	CCN(CC)CCOC(=O)C(=C)C	0
854	144207962	CCOC(=O)/C=C/C(=O)OCC	0
855	144207965	C(=S)(C(=S)N)N	0
856	144207966	CCCCCCCCN1C=C[N+](=C1)C.F[P-](F)(F)(F)(F)F	0
857	144207967	CCOC(=O)OCC	0
858	144207970	C1=CC=C(C=C1)/C=C/[N+](=O)[O-]	1
859	144207971	CC1=C(C=CC=C1[N+](=O)[O-])N	0
860	144207972	C(=CCl)Cl	0
861	144207973	C1=CC(=C(C(=C1)Cl)O)Cl	0
862	144207974	CC1=CC(=CC(=C1)[N+](=O)[O-])C	0
863	144207975	CCCCCC	0
864	144207976	C(C(=O)Cl)(Cl)Cl	0
865	144207977	CCCCOC(=O)/C=C\C(=O)OCCCC	0
866	144207978	CO[Si](OC)(OC)OC	0
867	144207979	CCCCOCC(C)OCC(C)O	0
868	144207980	CC(CO)OC1=CC=CC=C1	0
869	144207981	C1CNC(=O)N1	0
870	144207982	O=[Cr]O[Cr]=O	0
871	144207983	CCCCC(CC)CNCC(CC)CCCC	0
872	144207984	CNC(=O)N(C1=CC=CC=C1)C2=CC=CC=C2	0
873	144207988	C(Cl)Br	0
874	144207989	C1=CC=C(C(=C1)[N+](=O)[O-])Cl	0
875	144207990	CC(C)N(C)C	0
876	144207992	CNC(=O)NC	0
877	144207993	CC(=CC(C)(C)C)C	0
878	144207994	C(/C=C\CCl)Cl	0
879	144207995	CC1=CC(=C(C(=C1CN2C(=O)N(C(=O)N(C2=O)CC3=C(C(=C(C=C3C)C(C)(C)C)O)C)CC4=C(C(=C(C=C4C)C(C)(C)C)O)C)C)O)C(C)(C)C	0
880	144207996	[O-]S(=O)(=O)OOS(=O)(=O)[O-].[K+].[K+]	0
881	144207997	C[C@]12CC[C@](C[C@H]1C3=CC(=O)[C@@H]4[C@]5(CC[C@@H](C([C@@H]5CC[C@]4([C@@]3(CC2)C)C)(C)C)O)C)(C)C(=O)O	0
882	144207999	C=CCBr	0
883	144208000	C1=CC=C(C(=C1)N)Cl	0
884	144208001	CC1=NC2=C(N1)C=C(C=C2)Cl	0
885	144208002	C1=CC=C(C=C1)C(C#N)O	0
886	144208003	C1=CC=C(C(=C1)C(=O)N)[N+](=O)[O-]	0
887	144208004	C(Cl)(Cl)Br	0
888	144208005	C1=CC(=C(C=C1Cl)[N+](=O)[O-])N	0
889	144208006	C=CC1=CC=CC=C1	0
890	144208007	CCCCCCCCCCCCCC[P+](CCCCCC)(CCCCCC)CCCCCC.[Br-]	1
891	144208008	CCOC(=O)C(=C)C	0
892	144208009	CCCCS	0
893	144208010	CCCCCCCCCCCl	0
894	144208011	OP(=O)([O-])OP(=O)(O)[O-].[Na+].[Na+]	0
895	144208012	O=P(Cl)(Cl)Cl	0
896	144208015	CC(=O)OC=C	0
897	144208016	C1=CC=C2C(=C1)N=C(S2)N	0
898	144208017	CCCOCC(C)OCC(C)O	0
899	144208018	COC1=CC=CC(=C1)N	0
900	144208019	C1=CC=C(C(=C1)CCl)[N+](=O)[O-]	0
901	144208020	C[N+](=O)[O-]	0
902	144208021	C1=CC=C2C(=C1)C=CC=C2Cl	0
903	144208022	C=CCCl	0
904	144208023	CC[S+](C)CC.C(F)(F)(F)S(=O)(=O)[N-]S(=O)(=O)C(F)(F)F	0
905	144208024	CC(=C)C(=O)O	0
906	144208026	CCC1CCC(C1)CCC(=O)O	0
907	144208027	C1=CC=C(C=C1)C(=O)OC(=O)C2=CC=CC=C2	0
908	144208028	CC(=O)NC1=CC2=C(C=C1)C3=CC=CC=C3C2	0
909	144208029	C(C(F)(F)F)(OC(F)F)Cl	0
910	144208030	CC1=CC=C(C=C1)NC(=O)N	0
911	144208031	C1=CC(=CC(=C1)Cl)O	0
912	144208032	C/C=C/C=C/C=O	0
913	144208033	CC1=C(C=CC(=C1)C(=O)O)[N+](=O)[O-]	0
914	144208034	CCCCC(CC)COCCCN	0
915	144208035	C1=CC(=CC(=C1)[N+](=O)[O-])CCl	0
916	144208036	CC(C)(C)OO	0
917	144208037	CC1=CC2=CC=CC=C2C=C1	0
918	144208038	C(OCCl)Cl	0
919	144208039	COC(=O)Cl	0
920	144208040	CCCCCCCCN1C=C[N+](=C1)C.C(F)(F)(F)S(=O)(=O)[N-]S(=O)(=O)C(F)(F)F	0
921	144208041	CCOCCOCCOC(=O)C	0
922	144208042	C=C(CCC#N)C#N	0
923	144208043	CCC(CO)(CO)N	0
924	144208044	C1=CC(=CC=C1C2=CSC(=N2)N)[N+](=O)[O-]	0
925	144208046	CC1=CC=C(C=C1)/C(=C\CN2CCCC2)/C3=CC=CC=N3.O.Cl	0
926	144208047	C1=CC=C(C=C1)Br	0
927	144208049	C1=CC(=C(C(=C1)Cl)Cl)[N+](=O)[O-]	0
928	144208050	CC1=C(C(=CC=C1)C(=O)O)[N+](=O)[O-]	0
929	144208051	CC1=CC(=CC=C1)C#N	0
930	144208052	C[C@]12CCC(=O)C=C1CC[C@@H]3[C@@]2([C@H](C[C@]4([C@H]3CC[C@]4(C)O)C)O)F	0
931	144208053	CC(C)OS(=O)(=O)C	0
932	144208054	CC1=NC(=NC(=N1)OC)NC(=O)NS(=O)(=O)C2=CC=CC=C2C(=O)OC	0
933	144208055	C(=N)(N)[Se]	0
934	144208056	CCCCCCCCCCCCCCCCCC(=O)[O-].C(CO)[NH+](CCO)CCO	0
935	144208057	C1=CC=C2C(=C1)C(=O)N(C2=O)CO	0
936	144208058	CCCCCCCCCC#N	0
937	144208059	CCCCCC[C@H](C/C=C\CCCCCCCC(=O)OC)O	0
938	144208060	CCC1(C(=O)NC(=NC1=O)[O-])CC.[Na+]	0
939	144208062	CC(=O)[O-].CC(=O)[O-].O.O.[Zn+2]	0
940	144208063	CCCCCl	0
941	144208064	CN(C)C1=CC=C(C=C1)C2(C3=C(C=C(C=C3)N(C)C)C(=O)O2)C4=CC=C(C=C4)N(C)C	0
942	144208065	CN1[C@@H]2CC(C[C@H]1[C@H]3[C@@H]2O3)OC(=O)[C@H](CO)C4=CC=CC=C4.O.O.O.Br	0
943	144208067	CCCCC(=O)N(C)C	0
944	144208068	C1=CC(=CC=C1C(CN)O)O.Cl	0
945	144208069	C=CC1CO1	0
946	144208070	C1CCC(CC1)C2=C(C(=CC(=C2)[N+](=O)[O-])[N+](=O)[O-])O	1
947	144208071	CCN(CC)CC	0
948	144208072	CC(C)(C)S	0
949	144208073	CC1=C(C=C(C=C1)[N+](=O)[O-])Cl	0
950	144208075	CC1CCCNC1	0
951	144208076	C1=CC=C(C=C1)C(=O)NN	0
952	144208077	COC(=O)NN	0
953	144208078	C1=CC=NC(=C1)N	0
954	144208079	CC(=O)NC1=CC=CC(=C1)N	0
955	144208080	CC1=CC(=O)OC2=CC(=CC(=C12)O)O	0
956	144208081	CCC(C)COC(=O)C	0
957	144208082	CON=C(C1=CC=CO1)C(=O)N[C@H]2[C@@H]3N(C2=O)C(=C(CS3)COC(=O)N)C(=O)O	0
958	144208083	CC1=CC=CC=C1OCC2CO2	0
959	144208084	C(=N)(N)N[N+](=O)[O-]	0
960	144208085	CC1=CC(=CC=C1)NC(=O)C	0
961	144208086	CCN(CC)C1=CC=C(C=C1)N	0
962	144208087	CCOC(=O)C(C)O	0
963	144208088	CC(C)CC(C)NC1=CC=C(C=C1)NC2=CC=CC=C2	0
964	144208089	CC(C)CC=O	0
965	144208090	C1=CC(=CC=C1C(=O)C2=C(C(=C(C=C2)O)O)O)O	0
966	144208091	C1=C(C(=C(C(=C1Cl)Cl)Cl)Cl)[N+](=O)[O-]	0
967	144208092	C(C(=O)O)(Cl)Br	0
968	144208093	CC(C)(C)NSC1=NC2=CC=CC=C2S1	0
969	144208094	C[C@H](CCC(=O)[O-])[C@H]1CC[C@@H]2[C@@]1([C@H](C[C@H]3[C@H]2CC[C@H]4[C@@]3(CC[C@H](C4)O)C)O)C.[Na+]	0
970	144208095	C1=CC=C(C=C1)C2=CSC(=N2)NN	0
971	144208097	C([N+](=O)[O-])(Br)Br	0
972	144208098	C1=C(N=C(S1)N)CC(=O)O	0
973	144208099	COC1=CC(=O)O[C@H](C1)/C=C/C2=CC3=C(C=C2)OCO3	0
974	144208100	C1=CC(=CC(=C1)S(=O)(=O)[O-])[N+](=O)[O-].[Na+]	0
975	144208101	C1=CC=C(C=C1)COCC2=CC=CC=C2	0
976	144208102	CCCCCCCCOC1=CC=C(C=C1)C(=O)O	0
977	144208103	C(C(F)(F)F)O	0
978	144208104	CNC1=CC=C(C=C1)O.CNC1=CC=C(C=C1)O.OS(=O)(=O)O	0
979	144208105	COC1=CC(=O)O[C@H](C1)/C=C/C2=CC=CC=C2	0
980	144208107	C1=CC(=C(C(=C1)Cl)Cl)O	0
981	144208108	C1=C(C(=C(C(=C1Cl)Cl)O)Cl)Cl	1
982	144208109	CCSCCCl	0
983	144208110	C=C1C(C2(C(C(C1(C2(Cl)Cl)Cl)Cl)Cl)Cl)(CCl)CCl	0
984	144208111	C(=O)(C(Br)(Br)Br)O	0
985	144208112	C([C@@H]1[C@H]([C@@H]([C@H]([C@H](O1)OC[C@H]([C@H]([C@@H]([C@@H](CO)O)O)O)O)O)O)O)O	0
986	144208113	C1=CC=C(C(=C1)C(=O)O)C(=O)O	0
987	144208114	CC(CC(C)O)O	0
988	144208115	CC1=CC=CC=C1N=O	0
989	144208116	C(CC(=O)O)C(=O)C(=O)O	0
990	144208117	CCN(CC)C=O	0
991	144208118	C1=COC=C1	0
992	144208121	C(=O)(C(Cl)(Cl)Br)O	0
993	144208122	C1C(=O)NC(=O)NC1=O	0
994	144208124	CCCCC(CC)COC(=O)COC1=C(C=C(C=C1)Cl)Cl	0
995	144208125	CCSCC	0
996	144208126	C(O)[P+](CO)(CO)CO.C(O)[P+](CO)(CO)CO.[O-]S(=O)(=O)[O-]	0
997	144208127	C[C@@H]1CC2(C3C(O3)(C(O2)O)C)OC4C1[C@]5(CC[C@@]67C[C@@]68CCC(C([C@@H]8CC=C7[C@@]5(C4)C)(C)C)O[C@H]9[C@@H]([C@H]([C@@H](CO9)O)O)O)C	0
998	144208128	CC1=CC=C(C=C1)C(=O)C2=C(C=C(C=C2)OC)O	0
999	144208129	C1=C(C=C(C=C1Cl)Cl)O	0
1000	144208130	C1=CC=C(C(=C1)N)O	0
1001	144208131	CC1=CC(=C(C=C1)O)[N+](=O)[O-]	0
1002	144208133	CCCC(C)C(=O)O	0
1003	144208134	C([C@H]([C@H]([C@@H]([C@H]([C@H](C(=O)[O-])O)O)O)O)O)O.[Na+]	0
1004	144208135	C1=C(C(=CC(=C1Cl)Cl)Cl)[N+](=O)[O-]	0
1005	144208136	COC(=O)CC#N	0
1006	144208137	C1=CC(=C(C=C1Cl)Cl)C(Cl)(Cl)Cl	0
1007	144208138	C1=CC2=C(C(=C1)N)C(=O)NNC2=O	0
1008	144208139	CC(C)CCCCOC(=O)C1=CC=CC=C1C(=O)OCCCCC(C)C	0
1009	144208140	C1OCOCO1	0
1010	144208141	CC/C(=C(\C1=CC=C(C=C1)O)/C2=CC=C(C=C2)OCCN(C)C)/C3=CC=CC=C3	0
1011	144208142	C1=C(OC(=C1)C(=O)NCC(=O)O)CO	0
1012	144208143	C[C@H]1[C@@H]([C@H]([C@H]([C@@H](O1)O[C@@H]2[C@H]([C@@H](O[C@@H]([C@H]2OC(=O)/C=C/C3=CC(=C(C=C3)O)O)CO[C@H]4[C@@H]([C@H]([C@@H]([C@H](O4)CO)O)O)O)OCCC5=CC(=C(C=C5)O)O)O)O)O)O	0
1013	144208144	C1=CC(=C(C=C1Cl)Cl)C(F)(F)F	0
1014	144208145	CC1=CC=C(C=C1)C#N	0
1015	144208146	C1=CC(=CC(=C1)Br)C=O	0
1016	144208147	CC(C)(CCl)C1=CC=CC=C1	0
1017	144208148	C(=O)(N)NN.Cl	0
1018	144208149	C(CSSCCC(=O)O)C(=O)O	0
1019	144208150	COC1=C(C=CC(=C1)Cl)Cl	0
1020	144208151	C1=CC2=C(C=CC=C2[N+](=O)[O-])C(=C1)[N+](=O)[O-]	0
1021	144208152	C1=CC=C(C=C1)C(F)(F)F	0
1022	144208153	CC(OC)(OC)OC	0
1023	144208154	C1=CC=C(C(=C1)N)S(=O)(=O)O	0
1024	144208155	C(C#N)Cl	0
1025	144208156	CC1=CC(=CC=C1)OC2=CC=CC=C2	0
1026	144208157	C1=CC=C(C=C1)C2=CC=CC=C2N	0
1027	144208158	C1=CC=NC=C1	0
1028	144208161	CC(=O)O[C@H]1CC[C@@]2([C@H]3CC[C@]4([C@H]([C@@H]3CC=C2C1)CCC4=O)C)C	0
1029	144208162	CCCCOCCOCCOCCCC	0
1030	144208163	C/C(=C/CCl)/Cl	0
1031	144208164	C1=C(C=C(C(=C1[N+](=O)[O-])Cl)[N+](=O)[O-])C(F)(F)F	0
1032	144208166	CN1C(=C(C(=O)N(C1=O)C)N=O)N	0
1033	144208167	CC1=CC=C(C=C1)Br	0
1034	144208168	C1CC(C(CC1C(CBr)Br)Br)Br	0
1035	144208169	C1COCCO1	0
1036	144208171	C1=CC(=CC=C1O)SC2=CC=C(C=C2)O	0
1037	144208172	C1=CC(=CC=C1C(=O)C2=CC=C(C=C2)Cl)O	0
1038	144208173	C1=CC=C(C(=C1)CC#N)[N+](=O)[O-]	0
1039	144208174	C#CCO	0
1040	144208175	CCOP(=S)(OCC)Cl	0
1041	144208177	C1=CC(=C(C(=C1)C(=O)O)C(=O)O)C(=O)O	0
1042	144208178	C1=CC=C(C(=C1)N)N.Cl.Cl	0
1043	144208179	C1=CC=C2C=C(C=CC2=C1)Cl	0
1044	144208180	CN(C)CCCCCCN(C)C	0
1045	144208181	CC(C)CCON=O	0
1046	144208182	C=CC=O	0
1047	144208183	C1=CC(=CC=C1N)OC2=CC=C(C=C2)Cl	0
1048	144208186	C1=CC=C(C=C1)C(=O)OCC(COC(=O)C2=CC=CC=C2)(COC(=O)C3=CC=CC=C3)COC(=O)C4=CC=CC=C4	0
1049	144208188	COC(=O)C1=CC=C(C=C1)C(=O)O	0
1050	144208189	C(#N)/C(=C(\C#N)/N)/N	0
1051	144208190	C1=CC(=C(C=C1N)N)[N+](=O)[O-]	0
1052	144208192	C1=NC2C(N1)C(=S)NC=N2.O	0
1053	144208194	CNCCS(=O)(=O)[O-].[Na+]	0
1054	144208195	CCOC1=CC=CC(=C1)N	0
1055	144208196	CC(CCl)O	0
1056	144208197	C1=CC=C(C(=C1)C#N)C#N	0
1057	144208198	COC(=O)C=C	0
1058	144208199	CC(=O)[O-].[Tl+]	0
1059	144208200	CC(C)C(=O)OC(=O)C(C)C	0
1060	144208201	CCOC1=CC=CC=C1N	0
1061	144208202	CCCCCCCN	0
1062	144208203	CC1=C(C(CCC1)(C)C)/C=C/C(=C/C=C/C(=C/C=O)/C)/C	0
1063	144208205	C1=CC=C2C(=C1)C(=O)[N-]C2=O.[K+]	0
1064	144208206	CCNC1=C(C=CC(=C1)O)C	0
1065	144208207	C1=CC=C(C=C1)CC2=CC=C(C=C2)O	0
1066	144208209	CC[C@@H]1[C@@]([C@@H]([C@H](N(C[C@@H](C[C@@]([C@@H]([C@H]([C@@H]([C@H](C(=O)O1)C)O[C@H]2C[C@@]([C@H]([C@@H](O2)C)O)(C)OC)C)O[C@H]3[C@@H]([C@H](C[C@H](O3)C)N(C)C)O)(C)O)C)C)C)O)(C)O	0
1067	144208210	COC(=O)C1=CC(=CC=C1)Cl	0
1068	144208211	CC/C=C/C/C=C/C/C=C/CCCCCCCC(=O)OCC	0
1069	144208212	C1=CC(=C(C=C1[N+](=O)[O-])OCCO)NCCO	0
1070	144208213	C1/C=C\CC/C=C\C1	0
1071	144208214	C1=C(C=C(C(=C1C(=O)O)O)S(=O)(=O)O)N	0
1072	144208215	C1CCC(CC1)(C2=CC=C(C=C2)O)C3=CC=C(C=C3)O	1
1073	144208216	C1=CC(=C(C=C1CCN)O)O.Cl	0
1074	144208218	C1=CC=C(C(=C1)C(=O)O)[N+](=O)[O-]	0
1075	144208219	CC(C)(C#CC(C)(C)O)O	0
1076	144208220	CC1=CC(=C(C=C1SC2=CC(=C(C=C2C)O)C(C)(C)C)C(C)(C)C)O	1
1077	144208222	CCN1C=C[N+](=C1)C.C(=[N-])=NC#N	0
1078	144208223	CC1=CC(=C(C=C1)C)N	0
1079	144208224	C1CCOC1	0
1080	144208225	C1=CC(=CC(=C1)S(=O)(=O)O)N	0
1081	144208226	CCCCCCCC[N+](CCCCCCCC)(CCCCCCCC)CCCCCCCC.[Br-]	1
1082	144208227	CCC(=O)OC(=O)CC	0
1083	144208229	CCCCCCCCCCC(=O)O	0
1084	144208231	COC1=CC(=O)OC(C1)CCC2=CC=CC=C2	0
1085	144208232	CCOC(=O)Cl	0
1086	144208234	C(CBr)O	0
1087	144208235	CCCCOCCCC	0
1088	144208236	C1=CC=C(C=C1)SCCSC2=CC=CC=C2	0
1089	144208237	CCN1C=C[N+](=C1)C.C(F)(F)(F)S(=O)(=O)[O-]	0
1090	144208238	CCCCCCCCCOC(=O)C1=CC=CC=C1C(=O)OCCCCCCCCC	0
1091	144208239	CCOC1=CC(=C(C=C1C(=O)C)OCC)OCC	0
1092	144208240	CCCCCCCCCCCCCCC1CO1	0
1093	144208241	C[C@H]1CC[C@@H]([C@H](C1)O)C(C)C	0
1094	144208242	C1=CC(=C(C=C1S(=O)(=O)O)N)O	0
1095	144208243	[O-]S(=O)(=O)[O-].[Na+].[Na+]	0
1096	144208244	C1(=C(C1(Cl)Cl)Cl)Cl	0
1097	144208245	C1=CC(=C(C=C1Cl)N)O	0
1098	144208246	CC1=CN=CN1	0
1099	144208248	C1=CC=C(C=C1)COP(=O)(O)OCC2=CC=CC=C2	0
1100	144208249	CCOC(=O)CC(C(=O)OCC)[O-].[Na+]	0
1101	144208250	CCCCOC(=O)C	0
1102	144208251	CCOC(=O)CCl	0
1103	144208252	C1=CC=C(C=C1)F	0
1104	144208253	C1=CC(=C(C=C1/C=C/C(=O)O[C@@H](C(=O)O)[C@@H](OC(=O)/C=C/C2=CC(=C(C=C2)O)O)C(=O)O)O)O	0
1105	144208254	C([C@H](C([C@H](CO)O)O)O)O	0
1106	144208255	C1C2=CC=CC3=C2C4=C(C=CC=C41)C=C3	0
1107	144208256	C(#N)C(Cl)(Cl)Cl	0
1108	144208257	C1CC(CC=C1)C=O	0
1109	144208258	CN=C=O	0
1110	144208259	CCN1C=C[N+](=C1)C.C(F)(F)(F)S(=O)(=O)[N-]S(=O)(=O)C(F)(F)F	0
1111	144208260	CCC(C)C1=CC(=C(C(=C1)C(C)(C)C)O)C(C)(C)C	0
1112	144208261	C1=C(C=C(C(=C1Cl)N)Cl)Cl	0
1113	144208262	CCC1=CC=CC=C1	0
1114	144208263	CC(C)(C)N(CCO)CCO	0
1115	144208265	CCCCCCCCS(=O)(=O)[O-].[Na+]	0
1116	144208266	CCCCCCCC(=O)OC1=C(C=C(C=C1Br)C#N)Br	0
1117	144208267	CC1=C(C=C(C=C1)C(=O)O)[N+](=O)[O-]	0
1118	144208268	C(=O)(C(Cl)(Cl)Cl)Cl	0
1119	144208269	CCC=O	0
1120	144208270	C1=CC=C(C=C1)COC(=O)Cl	0
1121	144208271	CS(=O)(=O)O	0
1122	144208273	C1COC(=O)O1	0
1123	144208274	CC1=C(C(CCC1)(C)C)/C=C/C(=C/C=C/C(=C\C=O)/C)/C	0
1124	144208277	CC1=CC2=C(C=C1C)SC(=N2)N	0
1125	144208278	CC(=O)OC(C1=CC=CC=C1)C(=O)C2=CC=CC=C2	0
1126	144208279	CC1=CC=C(C=C1)OC	0
1127	144208280	C1=C(OC(=C1)C(=O)O)CO	0
1128	144208281	CCCC[N+]1(CCCC1)C.C(F)(F)(F)S(=O)(=O)[N-]S(=O)(=O)C(F)(F)F	0
1129	144208282	C1=CC=C(C(=C1)C(=O)O)O.C(CO)N(CCO)CCO	0
1130	144208283	C1=CC(=CC(=C1)I)[N+](=O)[O-]	0
1131	144208284	CCCC(=O)OC(=O)CCC	0
1132	144208285	C1CCCCC1	0
1133	144208286	C=CC(=O)OCCOCCOC(=O)C=C	1
1134	144208287	C1=CC=C(C(=C1)CCl)Cl	0
1135	144208288	CC(=O)C(Cl)Cl	0
1136	144208289	CC1=CC=C(C=C1)C(=O)O	0
1137	144208290	CCC(C)O	0
1138	144208292	C1=CC(=CC(=C1)[N+](=O)[O-])C(=O)Cl	0
1139	144208293	C(O)S(=O)(=O)[O-].[Na+]	0
1140	144208294	CCCCNCC	0
1141	144208295	CC(=CC(=O)C=C(C)C)C	0
1142	144208296	C1=CC2=C(C(=C1)O)C(=O)C3=C(C2=O)C=C(C=C3O)C(=O)O	0
1143	144208297	CC1=CC(=CC(=C1)OP(=O)(OC2=CC(=CC(=C2)C)C)OC3=CC(=CC(=C3)C)C)C	0
1144	144208298	CN1C=C[N+](=C1)C.COP(=O)([O-])OC	0
1145	144208299	C(C(=C(CO)Br)Br)O	0
1146	144208301	CCN1CCOCC1	0
1147	144208303	CCCCN1C=C[N+](=C1)C.OS(=O)(=O)[O-]	0
1148	144208304	C([C@@H]1[C@H]([C@@H]([C@H]([C@H](O1)O[C@@H]2[C@@H]([C@H]([C@@H]([C@H](O2)CO)O)O)O)O)O)O)O.O.O	0
1149	144208305	CCCCCO	0
1150	144208306	CC(C)CC(=O)C	0
1151	144208307	C(C(Cl)(Cl)Cl)Cl	0
1152	144208309	C([C@H]([C@@H]1C(=C(C(=O)O1)O)O)O)O	0
1153	144208310	CC(C(=O)[O-])(Cl)Cl.[Na+]	0
1154	144208311	CC1=CC=C(C=C1)C	0
1155	144208312	C(C(=O)O)Cl	0
1156	144208314	COC1=C(C=CC(=C1)/C=C/C(=O)CC(=O)/C=C/C2=CC(=C(C=C2)O)OC)O	0
1157	144208315	CC(C)(C)OC(=O)C=C	0
1158	144208316	CC1=CC(=C(C=C1C)N)C	0
1159	144208317	CCCC(=O)CC	0
1160	144208318	C1=CC2=C(C=CC(=C2C(=C1)O)O)O	0
1161	144208319	C1C[C@@H](O[C@@H]1CO)N2C=NC3=C(N=CN=C32)N	0
1162	144208320	C1=CC2=C(C=CC(=C2)C(=O)O)C=C1C(=O)O	0
1163	144208321	CCCCCCC1=CC=C(C=C1)C2=CC=C(C=C2)C#N	0
1164	144208322	C=CCCC#N	0
1165	144208323	CC(CO)(CO)CO	0
1166	144208324	CN(C(=N)N[N+](=O)[O-])N=O	0
1167	144208325	CC(C)CC(C)(C)C	0
1168	144208326	C1=CC=C(C=C1)N=C=S	0
1169	144208327	C=CCOC(=O)C1=CC=CC=C1N	0
1170	144208328	COC(=O)CS	0
1171	144208329	CC(=O)NC1=CC=C(C=C1)OC	0
1172	144208330	CC1(CCC(CC1)C(C)(C)N)N	0
1173	144208331	C(O)S(=O)[O-].[Na+]	0
1174	144208333	CCC#N	0
1175	144208335	CC1=CC(=O)CC(C1(/C=C/C(=C\C(=O)O)/C)O)(C)C	0
1176	144208336	CCOC(=O)C(C)C(=O)C	0
1177	144208337	CC1CC(CCC1N)CC2CCC(C(C2)C)N	0
1178	144208338	C(CCl)CCl	0
1179	144208339	C(C(Cl)(Cl)Cl)(Cl)Cl	0
1180	144208340	C1=CC2=C(C=C1S(=O)(=O)O)C(=C(C=C2[N+](=O)[O-])[N+](=O)[O-])O	0
1181	144208341	C1=CC(=C(C=C1Br)Br)OC2=CC(=C(C=C2Br)Br)Br	0
1182	144208342	C=CC1CC2CC1C=C2	0
1183	144208343	CC(C)OC(=O)CC1=CC=CC=C1	0
1184	144208344	CC1=CC2=C(C=CC=N2)C=C1	0
1185	144208346	CC1([C@@H](N2[C@H](S1)[C@@H](C2=O)NC(=O)[C@@H](C3=CC=CC=C3)N)C(=O)O)C.O.O.O	0
1186	144208347	CC1=CC(=NO1)N	0
1187	144208349	C(=C/C#N)\C#N	1
1188	144208350	C1CCC2C(C1)O2	0
1189	144208352	CCC(C)(C)OC	0
1190	144208353	C/C=C/CC=C	0
1191	144208354	CC(C)C(C1=CC=C(C=C1)OC(F)(F)F)(C2=CN=CN=C2)O	0
1192	144208355	CC(C)CC(C)N	0
1193	144208357	C[C@H]1[C@H]([C@H](C[C@@H](O1)O[C@H]2C[C@@](CC3=C2C(=C4C(=C3O)C(=O)C5=C(C4=O)C(=CC=C5)OC)O)(C(=O)C)O)N)O.Cl	1
1194	144208359	[NH4+].[NH4+].[O-]S(=O)(=O)OOS(=O)(=O)[O-]	0
1195	144208360	COC1=CC=C(C=C1)N=[N+](C2=CC=C(C=C2)OC)[O-]	0
1196	144208361	C1=CC(=CC=C1CC2=CC=C(C=C2)O)O	0
1197	144208362	C([C@H]([C@H]([C@@H]([C@@H](CBr)O)O)O)O)Br	0
1198	144208364	CC1=NC(=NC(=N1)N)N	0
1199	144208365	C1=CC=C(C=C1)N=[N+](C2=CC=CC=C2)[O-]	0
1200	144208366	C(=S)=S	0
1201	144208367	C1=CC=C(C(=C1)C(=O)C2=CC=CC=C2O)O	0
1202	144208368	CC(C)S	0
1203	144208369	C(CCC(=O)O)CCC(=O)O	0
1204	144208370	CCCCN(C(=N)N[N+](=O)[O-])N=O	1
1205	144208371	CCCCOC(=O)C1=CC=CC=C1N	0
1206	144208372	CCC(C(C)(C)C)O	0
1207	144208373	C1CCNCC1	0
1208	144208374	CN(C)CCCNCCCN	0
1209	144208375	CC(COC(=O)C=C)O	0
1210	144208376	CC([N+](=O)[O-])(Cl)Cl	0
1211	144208377	C1CC(=O)OC1=O	0
1212	144208378	CC(C)C(CCCN(C)CCC1=CC(=C(C=C1)OC)OC)(C#N)C2=CC(=C(C=C2)OC)OC.Cl	0
1213	144208379	C1=CC(=CC=C1C(=O)NCC(=O)O)[N+](=O)[O-]	0
1214	144208381	CC(COC(=O)C1=CC=CC=C1)OC(=O)C2=CC=CC=C2	0
1215	144208382	CC(C)(C)OC	0
1216	144208383	C(CCl)C(=O)O	0
1217	144208384	C1C2=CC(=C(C=C2[C@@H]3[C@]1(COC4=C3C=CC(=C4O)O)O)O)O	1
1218	144208385	C(C(Br)(Br)Br)Br	0
1219	144208386	CCC(C)OC(C)CC	0
1220	144208387	C1=CC(=C(C(=C1)Cl)Cl)C(=O)O	0
1221	144208388	C(F)(Cl)(Cl)Cl	0
1222	144208389	C1=CC=C(C=C1)CN=C=S	0
1223	144208391	CC1=CC(=O)CC(C1=O)(C)C	0
1224	144208392	CNNC.Cl.Cl	0
1225	144208393	CC1=C(C=C(C(=C1[N+](=O)[O-])OC)C(C)(C)C)[N+](=O)[O-]	0
1226	144208394	C(=C(Cl)Cl)(Cl)Cl	0
1227	144208395	CCCCCCCCCCCCCCC(=O)O	0
1228	144208396	C1=CC(=CC=C1CCN)O.Cl	0
1229	144208397	CN(CCO)CCO	0
1230	144208398	CC1=NC(=NC(=N1)OC)NC(=O)NS(=O)(=O)C2=CC=CC=C2OCCCl	0
1231	144208399	CC(CCl)OC(C)CCl	0
1232	144208400	C(CN)N	0
1233	144208401	C[C@H]1CCC[C@@H](CCCCCC2=C(C(=CC(=C2)O)O)C(=O)O1)O	1
1234	144208403	C[C@@]12[C@H]3C[C@@H]([C@@H]1C(=O)OC2=O)C=C3	0
1235	144208404	CC/C=C/1\C2=CC=CC=C2C(=O)O1	0
1236	144208405	CC(C)C(=O)O	0
1237	144208406	CN(C)CCCCl.Cl	0
1238	144208407	C1(C(=C(C(=O)O1)Cl)C(Cl)Cl)O	1
1239	144208408	CC1=CC(=CC(=C1O)C)C(C)(C)C2=CC(=C(C(=C2)C)O)C	1
1240	144208409	C1OC2=C(O1)C=C(C=C2)O	0
1241	144208411	CCCCCCC	0
1242	144208412	CC(C)CO	0
1243	144208413	C(C(=O)C(=O)O)C(=O)O	0
1244	144208414	CC(C)CC(C)CC(C)/C=C(\C)/C1CC(=O)OC1=O	0
1245	144208415	C1=CC(=C(C=C1Cl)Cl)C=O	0
1246	144208416	CC(=O)C(=O)C	0
1247	144208417	CC(=O)C1=CC=C(C=C1)C(=O)C	0
1248	144208418	C1=CC=C(C=C1)C(=O)O[C@H]([C@H](C(=O)O)OC(=O)C2=CC=CC=C2)C(=O)O	0
1249	144208419	CC1=CC(=C(C=C1)OC)[N+](=O)[O-]	0
1250	144208420	CC(=O)C(Cl)(Cl)Cl	1
1251	144208421	C1=CC=C(C=C1)Cl	0
1252	144208422	CC1=CC=CC=C1	0
1253	144208423	CCSC(=O)Cl	0
1254	144208425	CC(C)(CCl)C(=O)Cl	0
1255	144208426	CC1=C(C=CC=C1[N+](=O)[O-])C(=O)O	0
1256	144208427	C1=CC=C(C=C1)C(=O)C2=CC=C(C=C2)O	0
1257	144208428	COC1=CC(=C(C=C1)N)OC.Cl	0
1258	144208429	C1=NN(C(=O)N=C1N)[C@H]2[C@@H]([C@@H]([C@H](O2)CO)O)O	0
1259	144208558	CN(C)C1CCCCC1	0
1260	144208629	CC(C)(C)CCCCCCOC(=O)C1=CC=CC=C1C(=O)OCCCCCCC(C)(C)C	0
1261	144208634	CC(COC)OC(=O)C	0
1262	144208723	CSSC	0
1263	144208768	C([N+](=O)[O-])(Cl)(Cl)Cl	0
1264	144208771	CC(C)COC(=O)C(C)C	0
1265	144208802	CC(C)CC(=O)O	0
1266	144208859	CC1=C(C=CC=C1N=C=O)N=C=O	0
1267	144208889	CCCCOC(=O)CC	0
1268	144208891	CC1=CC=CC=N1	0
1269	144208892	CC(=C)C(=O)OCCN(C)C	0
1270	144208933	CC(C)COC(=O)C	0
1271	144208971	C(=O)(C(Cl)(Cl)Cl)C(Cl)(Cl)Cl	0
1272	144208997	CCCCCCCCS	0
1273	144209210	CCCOC(=O)C	0
1274	144209242	CC(CCC=C(C)C)C=C	0
1275	144209279	CC1=C(C2=C(CC[C@@](O2)(C)CCC[C@H](C)CCC[C@H](C)CCCC(C)C)C(=C1O)C)C	0
1276	144209283	CCCNCCC	0
1277	144209324	CCCCC(CC)COP(=O)(O)O	0
1278	144209331	[O-]Cl(=O)=O.[Na+]	0
1279	144209333	CC(CN)N	0
1280	144209345	OS(=O)(=O)F	0
1281	144209405	C(C#N)Br	0
1282	144209408	C1C=CCC2C1C(=O)OC2=O	0
1283	144209422	C1=CC(=C(C=C1C2=CC(=C(C=C2)N)Cl)Cl)N	1
1284	144209442	C1=CC=C(C(=C1)C2=CC=CC=C2Cl)Cl	0
1285	144209446	C1=CC(=CC(=C1)Cl)C2=CC(=CC(=C2)Cl)Cl	0
1286	144209449	CCCCCCCC(=O)Cl	0
1287	144209465	C1C(O1)COCCCCOCC2CO2	0
1288	144209505	[O-][Cr](=O)(=O)O[Cr](=O)(=O)[O-].[K+].[K+]	0
1289	144209522	CC(C)(C)CC(C)(C)C1=CC=CC=C1O	0
1290	144209562	CC1=CC=C(C=C1)S(=O)(=O)O	0
1291	144209571	C1=CC(=C(C(=C1)O)O)O	0
1292	144209574	C1=CC(=C(C=C1C(=O)C2=C(C=C(C=C2)O)O)O)O	1
1293	144209628	C(/C=C/CO)O	0
1294	144209630	CCC(=O)[O-].CCC(=O)[O-].[Ca+2]	0
1295	144209649	CC(C)N=C=NC(C)C	0
1296	144209650	CCCCCCCC	0
1297	144209662	CC(=O)C=CC1=CC2=C(C=C1)OCO2	0
1298	144209663	C(C(Cl)Cl)Cl	0
1299	144209664	C(CCl)Cl	0
1300	144209665	CC1=CC(NC2=CC=CC=C12)(C)C	0
1301	144209666	CC1=C(C2=C(C=C1)N=C(S2)C3=CC=C(C=C3)N)S(=O)(=O)O	0
1302	144209667	C1=C(C(=CC(=C1Br)Br)Br)OC2=CC(=C(C=C2Br)Br)Br	0
1303	144209668	C1=C(C(=CC(=C1Cl)Cl)Cl)C2=CC(=C(C=C2Cl)Cl)Cl	0
1304	144209669	C1=CC(=C(C=C1O)O)C(=O)O	0
1305	144209670	CC1=CC=C(O1)C	0
1306	144209672	CC1=C(C2=C(C=C1)C(=O)C3=CC=CC=C3C2=O)[N+](=O)[O-]	0
1307	144209673	CC(C)O	0
1308	144209674	C1=CC(=CC=C1C=CC(=O)O)C=CC(=O)O	0
1309	144209675	COC1=C(C=CC(=C1)C2=CC(=C(C=C2)N=C=O)OC)N=C=O	0
1310	144209676	C1=CC(=CC=C1C=O)C(=O)O	0
1311	144209677	CC=O	0
1312	144209678	CC(=O)C	0
1313	144209679	CC#N	0
1314	144209682	C[C@H]1/C=C/C=C/C=C/C=C/C=C/C=C/C=C/[C@@H](C[C@H]2[C@@H]([C@H](C[C@](O2)(C[C@H](C[C@H]([C@@H](CC[C@H](C[C@H](CC(=O)O[C@H]([C@@H]([C@@H]1O)C)C)O)O)O)O)O)O)O)C(=O)O)O[C@H]3[C@H]([C@H]([C@@H]([C@H](O3)C)O)N)O	0
1315	144209684	C1=CC=C(C=C1)N=NC2=C(C=C(C=C2)N)N.Cl	0
1316	144209685	C1=CC=CC=C1	0
1317	144209687	[CH-]1C=CC=C1.[CH-]1C=CC=C1.Cl[V]Cl	0
1318	144209688	B(F)(F)F.O.O	0
1319	144209689	CCCC=O	0
1320	144209690	O=[Cd]	0
1321	144209692	C(Cl)(Cl)Cl	0
1322	144209693	C1[C@H]([C@H]([C@@H](C[C@@]1(C(=O)O)O)OC(=O)C=CC2=CC(=C(C=C2)O)O)O)O	0
1323	144209694	CCC(CCC(C(CC(C(C(CCl)Cl)Cl)Cl)Cl)Cl)Cl	0
1324	144209695	CCC(CC(C(C(C(C(C)Cl)Cl)Cl)Cl)Cl)Cl	0
1325	144209696	CC(=O)[O-].CC(=O)[O-].CC(=O)[O-].[Cr+3]	0
1326	144209697	CC1=CC2=C(C(=C1)O)C(=O)C3=C(C2=O)C=CC=C3O	0
1327	144209699	O.O.O.O.O.O.O.[O-]S(=O)(=O)[O-].[Co+2]	0
1328	144209700	[CH-]1C=CC=C1.[CH-]1C=CC=C1.[Co+2]	0
1329	144209701	CC(C)C1=CC=CC=C1	0
1330	144209702	C1=CC=C2C(=C1)C=CC(=N2)C3C(=O)C4=CC=CC=C4C3=O	0
1331	144209704	CCNCC	0
1332	144209705	C[C@@H]1CC[C@@]2([C@H]([C@H]3[C@@H](O2)[C@H]([C@@H]4[C@@]3(CC[C@H]5[C@H]4CC[C@@H]6[C@@]5(C[C@H]([C@@H](C6)O[C@H]7[C@@H]([C@H]([C@H]([C@H](O7)CO)O[C@H]8[C@@H]([C@H]([C@@H]([C@H](O8)CO)O)O[C@H]9[C@@H]([C@H]([C@@H](CO9)O)O)O)O[C@H]2[C@@H]([C@H]([C@@H]([C@H](O2)CO)O)O[C@H]2[C@@H]([C@H]([C@@H]([C@H](O2)CO)O)O)O)O)O)O)O)C)C)O)C)OC1	1
1333	144209706	CC1=C(C=CC(=C1)C2=CC(=C(C=C2)N=NC3=C(C4=CC=CC=C4C(=C3)S(=O)(=O)[O-])N)C)N=NC5=C(C6=CC=CC=C6C(=C5)S(=O)(=O)[O-])N.[Na+].[Na+]	0
1334	144209708	CCO	0
1335	144209710	CCOC(=O)C	0
1336	144209711	CCOC(=O)C=C	0
1337	144209712	[CH-]1C=CC=C1.[CH-]1C=CC=C1.[Fe+2]	0
1338	144209715	C(=O)C=O	0
1339	144209716	C/C=C/1\C(=O)C[C@@H]2[C@@]1(CC[C@H]3[C@H]2CCC4=CC(=O)CC[C@]34C)C	0
1340	144209721	CO	0
1341	144209722	C[Hg]Cl	1
1342	144209723	CN(C)C1=CC2=C(C=C1)N=C3C=CC(=[N+](C)C)C=C3S2.O.O.O.[Cl-]	0
1343	144209724	C(Cl)Cl	0
1344	144209725	[CH-]1C=CC=C1.[CH-]1C=CC=C1.[Ni+2]	0
1345	144209726	CCCCCCCC/C=C\CCCCCCCC(=O)N(CCO)CCO	0
1346	144209727	C=CC1=CC=C(C=C1)C=C	0
1347	144209728	P(Cl)(Cl)(Cl)(Cl)Cl	0
1348	144209729	CC(COC(=O)C(=C)C)O	0
1349	144209730	CCCSC(=O)Cl	0
1350	144209731	CC(C)(C)NC(=O)[C@@H]1C[C@@H]2CCCC[C@@H]2CN1C[C@H]([C@H](CC3=CC=CC=C3)NC(=O)[C@H](CC(=O)N)NC(=O)C4=NC5=CC=CC=C5C=C4)O.CS(=O)(=O)O	0
1351	144209732	[O-]Br(=O)=O.[Na+]	0
1352	144209733	C[C@H](CCC(=O)[O-])[C@H]1CC[C@@H]2[C@@]1([C@H](C[C@H]3[C@H]2[C@@H](C[C@H]4[C@@]3(CC[C@H](C4)O)C)O)O)C.[Na+]	0
1353	144209734	O.O.[O-][Cr](=O)(=O)O[Cr](=O)(=O)[O-].[Na+].[Na+]	0
1354	144209735	OS(=O)(=O)[O-].[Na+]	0
1355	144209738	CC(C)(C1=CC(=C(C(=C1)Br)OCC(CBr)Br)Br)C2=CC(=C(C(=C2)Br)OCC(CBr)Br)Br	0
1356	144209740	C1C=CC=[C-]1.C1C=CC=[C-]1.[Cl-].[Cl-].[Ti+4]	0
1357	144209741	C(=C(Cl)Cl)Cl	0
1358	144209742	CC(C)(C)CC(C)(C)C1=CC=C(C=C1)OCCO	0
1359	144209744	C[C@H](CCCC(C)C)[C@H]1CC[C@@H]\2[C@@]1(CCC/C2=C\C=C/3\C[C@H](CCC3=C)O)C	1
1360	144209745	COC1=CC=C(C=C1)/C=C/C2=CC(=CC(=O)O2)OC	0
1361	144209746	C1=CC=C2C(=C1)C=CC3=C2C=CC4=CC=CC=C43	0
1362	144209747	CC1=NC(=NC(=N1)OC)N(C)C(=O)NS(=O)(=O)C2=CC=CC=C2C(=O)OC	0
1363	144209748	CCCCCCCCCCCCCCCCC(=O)O	0
1364	144209749	CC(C)OC(C)C	0
1365	144209750	C1=CC=C(C=C1)[Si](C2=CC=CC=C2)(Cl)Cl	0
1366	144209751	C1=CC(=C(C=C1S(=O)(=O)O)C(=O)O)C(=O)O	0
1367	144209752	CC(=C)CC(C)(C)C	0
1368	144209753	CCCCCCCCCCCCCCCC[N+](C)(C)C.[Cl-]	0
1369	144209754	CC(=O)NC1=CC=C(C=C1)S(=O)(=O)Cl	0
1370	144209755	CC(=O)[O-].CC(=O)[O-].[Mg+2]	0
1371	144209757	CCCCCCCCCCCCCCCCCC#N	0
1372	144209758	C1=CC(=CC=C1O)S(=O)(=O)[O-].[Na+]	0
1373	144209759	CCCCCCCCCCCCOS(=O)(=O)[O-].[NH4+]	0
1374	144209760	COP(=S)(OC)Cl	0
1375	144209761	C[N+](C)(C)CC(CCl)O.[Cl-]	0
1376	144209762	CC(=C)C(=O)OCC[N+](C)(C)C.[Cl-]	0
1377	144209763	CC(C)(CS(=O)(=O)[O-])NC(=O)C=C.[Na+]	0
1378	144209764	C1=C2C=C(C=C(C2=C(C=C1S(=O)(=O)[O-])N)O)S(=O)(=O)O.[Na+]	0
1379	144209765	CC(=C)C(=O)OCCC[Si](Cl)(Cl)Cl	0
1380	144209766	C[N+](C)(C)CCOC(=O)C=C.[Cl-]	0
1381	144209767	C=CCOCC(CS(=O)(=O)[O-])O.[Na+]	0
1382	144209769	CC(C)(C1=CC=CC=C1)C2=CC(=C(C(=C2)N3N=C4C=CC=CC4=N3)O)C(C)(C)C5=CC=CC=C5	0
1383	144209770	C[N+](C)(C)C.[OH-]	0
1384	144209772	C1=CC(=CC=C1N)S(=O)(=O)[O-].[Na+]	0
1385	144209773	CO[Si](C=C)(OC)OC	0
1386	144209774	C1=CC=C2C(=C1)C(=O)C3=C(C=C(C(=C3C2=O)N)S(=O)(=O)[O-])Br.[Na+]	0
1387	144209775	CC(C)(C1=CC(=C(C(=C1)Br)OCC=C)Br)C2=CC(=C(C(=C2)Br)OCC=C)Br	0
1388	144209776	CCO[Si](CCCSSSSCCC[Si](OCC)(OCC)OCC)(OCC)OCC	0
1389	144209777	CC(C)COC=C	0
1390	144209778	[O-]S(=O)(=O)[O-].[Fe+2]	0
1391	144209779	[H+].[B-](F)(F)(F)F	0
1392	144209780	C1=CC=C2C(=C1)C(=O)C3=C(C2=O)C(=C(C=C3Br)Br)N	0
1393	144209781	C12C(O[Sb]3OC(C(O[Sb](O1)OC2=O)C(=O)[O-])C(=O)O3)C(=O)[O-].O.O.O.[K+].[K+]	0
1394	144209782	C1=CC(=CC=C1C2=CC=C(C=C2)N)N.Cl.Cl	0
1395	144209783	[Cl-].[Cl-].[Ca+2]	0
1396	144209784	C1=CC(=CC=C1N)N=NC2=CC=C(C=C2)N	0
1397	144209785	CNC.CN(C)C(=S)S	1
1398	144209786	C(CNC(=S)[S-])NC(=S)[S-].[Na+].[Na+]	0
1399	144209787	CN(C)C(=S)[S-].CN(C)C(=S)[S-].CN(C)C(=S)[S-].[Fe+3]	1
1400	144209788	C1CCCNCCC1	0
1401	144209790	CC1=C2CCC3=C2C(=CC4=C3C=CC5=CC=CC=C54)C=C1	0
1402	144209791	CCCCN(CCCC)C(=S)[S-].CCCCN(CCCC)C(=S)[S-].[Ni+2]	0
1403	144209792	O.O.O.O.O.O.[O-]S(=O)(=O)[O-].[Ni+2]	0
1404	144209793	[N+](=O)([O-])[O-].[Na+]	0
1405	144209794	C1=CC(=C(C(=C1C2=CC(=C(C(=C2)Br)Br)Br)Br)Br)Br	0
1406	144209795	O=[Se]=O	0
1407	144209796	C1=CC(=C(C=C1C2=CC(=C(C=C2)N)N)N)N.Cl.Cl.Cl.Cl	1
1408	144209797	[Cl-].[Cl-].[Sn+2]	0
1409	144209798	CC(=O)O[Sn](C1=CC=CC=C1)(C2=CC=CC=C2)C3=CC=CC=C3	0
1410	144209799	CCCCN(CCCC)C(=S)[S-].CCCCN(CCCC)C(=S)[S-].[Zn+2]	1
1411	144209801	C1CCN(CC1)CCOC2=CC=C(C=C2)C(=O)C3=C(SC4=C3C=CC(=C4)O)C5=CC=C(C=C5)O	1
1412	144209803	CCCC[N+]1(CCCC1)C.C(F)(F)(F)S(=O)(=O)[O-]	0
1413	144209804	CC[C@H](C)COC(=O)/C=C/C1=CC=C(C=C1)N=CC2=CC=C(C=C2)OC	0
1414	144209805	C1C(O1)CBr	0
1415	144209807	CC(C)OC(=O)C(=C)C	0
1416	144209808	C[C@](CC1=CC(=C(C=C1)O)O)(C(=O)O)N	0
1417	144209810	CCCSSCC=C	0
1418	144209811	CCCCCCCCCCCCCC[P+](CCCCCC)(CCCCCC)CCCCCC.C(=[N-])=NC#N	1
1419	144209812	CCCCCCCCCCCCCC[P+](CCCCCC)(CCCCCC)CCCCCC.C(F)(F)(F)S(=O)(=O)[N-]S(=O)(=O)C(F)(F)F	0
1420	144209813	CCCC[P+](CC)(CCCC)CCCC.CCOP(=O)([O-])OCC	0
1421	144209814	CCCCN1C=C[N+](=C1C)C.C(F)(F)(F)S(=O)(=O)[O-]	0
1422	144209815	CCCCN1C=C[N+](=C1)C.C(F)(F)(F)S(=O)(=O)[N-]S(=O)(=O)C(F)(F)F	0
1423	144209816	CCCCN1C=C[N+](=C1)C.[I-]	0
1424	144209817	CCCCN1C=C[N+](=C1)C.C(F)(F)(F)S(=O)(=O)[O-]	0
1425	144209818	CCCCN1C=C[N+](=C1)C.Cl[Fe-](Cl)(Cl)Cl	0
1426	144209819	[B-](F)(F)(F)F.CCCCN1C=C[N+](=C1)C	0
1427	144209820	CCCCCCCCCCN1C=C[N+](=C1)C.[Br-]	1
1428	144209821	CCCCCCCCCCN1C=C[N+](=C1)C.[Cl-]	1
1429	144209822	CCCCCCCCCCN1C=C[N+](=C1)C.F[P-](F)(F)(F)(F)F	0
1430	144209823	CCCN1C=C[N+](=C1C)C.C(F)(F)(F)S(=O)(=O)[N-]S(=O)(=O)C(F)(F)F	0
1431	144209824	CCCN1C=C[N+](=C1C)C.[I-]	0
1432	144209825	CCCCCCCCCCN1C=C[N+](=C1C)CCCCCCCCCC.[Cl-]	0
1433	144209826	CCCCCCCCCCCCN1C=C[N+](=C1)C.[Br-]	0
1434	144209827	[B-](F)(F)(F)F.CCCCCCCCCCCCN1C=C[N+](=C1)C	0
1435	144209828	CCCCCCCCCCCCN1C=C[N+](=C1)C.C(F)(F)(F)S(=O)(=O)[O-]	0
1436	144209829	CCN1C=C[N+](=C1C)C.C(F)(F)(F)S(=O)(=O)[N-]S(=O)(=O)C(F)(F)F	0
1437	144209830	CCCCCCCCCCCCN1C=C[N+](=C1)C.[I-]	0
1438	144209831	CCN1C=CN(C1C)C.Br	0
1439	144209832	CCN1C=C[N+](=C1C)C.F[P-](F)(F)(F)(F)F	0
1440	144209833	CCN1C=C[N+](=C1)C.[Br-]	0
1441	144209834	[B-](F)(F)(F)F.CCN1C=C[N+](=C1C)C	0
1442	144209835	CCN1C=C[N+](=C1C)C.C(F)(F)(F)S(=O)(=O)[O-]	0
1443	144209836	CCN1C=C[N+](=C1)C.CCOP(=O)([O-])OCC	0
1444	144209837	CCN1C=C[N+](=C1)C.CCOS(=O)(=O)[O-]	0
1445	144209838	CCN1C=C[N+](=C1)C.CS(=O)(=O)[O-]	0
1446	144209839	CCN1C=C[N+](=C1)C.COS(=O)(=O)[O-]	0
1447	144209840	CCN1C=C[N+](=C1)C.OS(=O)(=O)[O-]	0
1448	144209841	CCN1C=C[N+](=C1)C.[I-]	0
1449	144209842	[B-](F)(F)(F)F.CCN1C=C[N+](=C1)C	0
1450	144209843	CCN1C=C[N+](=C1)C.CC1=CC=C(C=C1)S(=O)(=O)[O-]	0
1451	144209844	CCCCCCCCCCCCCCCCN1C=C[N+](=C1)C.F[P-](F)(F)(F)(F)F	0
1452	144209845	[B-](F)(F)(F)F.CCCCCCCCCCCCCCCCN1C=C[N+](=C1)C	0
1453	144209846	CCCCCCCCCCCCCCCCN1C=C[N+](=C1)C.C(F)(F)(F)S(=O)(=O)[N-]S(=O)(=O)C(F)(F)F	0
1454	144209847	CCCCCCN1C=C[N+](=C1)C.C(F)(F)(F)S(=O)(=O)[N-]S(=O)(=O)C(F)(F)F	0
1455	144209848	[B-](F)(F)(F)F.CCCCCCN1C=C[N+](=C1)C	0
1456	144209849	[B-](F)(F)(F)F.C[N+]1=CN(C=C1)CCO	0
1457	144209850	CCCCCCCCCCCCCCCCCCN1C=C[N+](=C1)C.F[P-](F)(F)(F)(F)F	0
1458	144209851	CCCCCCCCN1CN(C=C1)C.Br	0
1459	144209852	CCCN1C=C[N+](=C1)C.[I-]	0
1460	144209853	CCCN1CN(C=C1)C.Br	0
1461	144209854	[B-](F)(F)(F)F.CCCN1C=C[N+](=C1)C	0
1462	144209855	CCCN1CN(C=C1)C.Cl	0
1463	144209856	CCCCCCCCCCCCCCN1C=C[N+](=C1)C.C(F)(F)(F)S(=O)(=O)[N-]S(=O)(=O)C(F)(F)F	0
1464	144209857	CCCN1C=C[N+](=C1)C.F[P-](F)(F)(F)(F)F	0
1465	144209858	CCCCCCCCCCCCCCN1C=C[N+](=C1)C.[Cl-]	0
1466	144209859	CCCCCCCCCCCCCCN1C=C[N+](=C1)C.F[P-](F)(F)(F)(F)F	0
1467	144209860	CCCC[N+]1(CCCCC1)C.C(F)(F)(F)S(=O)(=O)[N-]S(=O)(=O)C(F)(F)F	0
1468	144209861	[B-](F)(F)(F)F.CCCC[N+]1(CCCCC1)C	0
1469	144209862	CCCC[N+]1(CCCCC1)C.[Br-]	0
1470	144209863	CCCC[N+]1(CCCCC1)C.C(F)(F)(F)S(=O)(=O)[O-]	0
1471	144209864	CCCC[N+]1(CCCCC1)C.F[P-](F)(F)(F)(F)F	0
1472	144209865	CCC[N+]1(CCCCC1)C.C(F)(F)(F)S(=O)(=O)[N-]S(=O)(=O)C(F)(F)F	0
1473	144209866	CCCC[N+]1(CCCCC1)C.[I-]	0
1474	144209867	CCC[N+]1(CCCCC1)C.[Br-]	0
1475	144209868	CCC[N+]1(CCCCC1)C.F[P-](F)(F)(F)(F)F	0
1476	144209869	CCC[N+]1(CCCCC1)C.[I-]	0
1477	144209870	[B-](F)(F)(F)F.CCC[N+]1(CCCCC1)C	0
1478	144209871	CCCCCCCCCCCCCCC(CO)NC(=O)CCCCCCCCCCCCCC	0
1479	144209872	CCCC[N+]1=CC=CC=C1C.[Br-]	0
1480	144209873	[B-](F)(F)(F)F.CCCC[N+]1=CC=CC=C1C	0
1481	144209874	CCCC[N+]1=CC=CC=C1C.[Cl-]	0
1482	144209875	CCCC[N+]1=CC=CC=C1C.C(F)(F)(F)S(=O)(=O)[O-]	0
1483	144209876	CCCC[N+]1=CC=CC=C1C.F[P-](F)(F)(F)(F)F	0
1484	144209877	CCCC[N+]1=CC=CC(=C1)C.[Br-]	0
1485	144209878	CCCC[N+]1=CC=CC=C1C.[I-]	0
1486	144209879	CCCC[N+]1=CC=CC(=C1)C.[Cl-]	0
1487	144209880	CCCC[N+]1=CC=CC(=C1)C.F[P-](F)(F)(F)(F)F	0
1488	144209881	CCCC[N+]1=CC=C(C=C1)C.[Br-]	0
1489	144209882	CCCC[N+]1=CC=CC(=C1)C.[I-]	0
1490	144209883	CCCC[N+]1=CC=C(C=C1)C.[Cl-]	0
1491	144209884	[B-](F)(F)(F)F.CCCC[N+]1=CC=CC(=C1)C	0
1492	144209885	CCCC[N+]1=CC=C(C=C1)C.F[P-](F)(F)(F)(F)F	0
1493	144209886	CCCC[N+]1=CC=CC(=C1)C.C(F)(F)(F)S(=O)(=O)[O-]	0
1494	144209887	CCCC[N+]1=CC=C(C=C1)C.[I-]	0
1495	144209888	[B-](F)(F)(F)F.CCCC[N+]1=CC=C(C=C1)C	0
1496	144209889	CCCC[N+]1=CC=C(C=C1)C.C(F)(F)(F)S(=O)(=O)[O-]	0
1497	144209890	CCCC[N+]1=CC=CC=C1.[I-]	0
1498	144209891	[B-](F)(F)(F)F.CCCC[N+]1=CC=CC=C1	0
1499	144209892	CCCC[N+]1=CC=CC=C1.C(F)(F)(F)S(=O)(=O)[O-]	0
1500	144209893	CC[N+]1=CC=CC=C1.[Br-]	0
1501	144209894	CC[N+]1=CC=CC=C1.C(F)(F)(F)S(=O)(=O)[O-]	0
1502	144209895	CC[N+]1=CC=CC=C1.[I-]	0
1503	144209896	[B-](F)(F)(F)F.CC[N+]1=CC=CC=C1	0
1504	144209897	CCCCCC[N+]1=CC=CC=C1.[I-]	0
1505	144209898	[B-](F)(F)(F)F.CCCCCC[N+]1=CC=CC=C1	0
1506	144209899	CCCCCC[N+]1=CC=CC=C1.C(F)(F)(F)S(=O)(=O)[O-]	0
1507	144209900	CCCC[N+]1(CCCC1)C.[Br-]	0
1508	144209901	[B-](F)(F)(F)F.CCCC[N+]1(CCCC1)C	0
1509	144209902	[B-](F)(F)(F)F.CC[N+]1(CCCC1)C	0
1510	144209903	CC[N+]1(CCCC1)C.[Br-]	0
1511	144209904	CC[N+]1(CCCC1)C.C(F)(F)(F)S(=O)(=O)[O-]	0
1512	144209905	CCC[N+]1(CCCC1)C.[Br-]	0
1513	144209906	CCC[N+]1(CCCC1)C.[Cl-]	0
1514	144209907	CCC[N+]1(CCCC1)C.F[P-](F)(F)(F)(F)F	0
1515	144209908	CCC[N+]1(CCCC1)C.[I-]	0
1516	144209909	CCC[N+]1(CCCC1)C.C(F)(F)(F)S(=O)(=O)[O-]	0
1517	144209910	CCCCCCCCCCCCCC[P+](CCCC)(CCCC)CCCC.CCCCCCCCCCCCC1=CC=CC=C1S(=O)(=O)[O-]	1
1518	144209911	C1=CC(=CC=C1CBr)[N+](=O)[O-]	0
1519	144209912	[N+](=O)([O-])[O-].[N+](=O)([O-])[O-].[Ba+2]	0
1520	144209913	CCCCC/C(=C/C1=CC=CC=C1)/CO	0
1521	144209914	C(CBr)CBr	0
1522	144209915	CCCCCBr	0
1523	144209916	C(CCBr)CCBr	0
1524	144209917	CCCCCCBr	0
1525	144209918	CC(C)(C)C(=O)CC(=O)C(C)(C)C	0
1526	144209919	CCCCCCCCCCCCCCBr	0
1527	144209920	CCCCCCCCCCCCCCCCBr	0
1528	144209921	CC1=C(C(CC=C1)(C)C)C=O	0
1529	144209923	CN1[C@@H]2CC[C@H]1CC(C2)O	0
1530	144209924	C1=CC=C(C=C1)/C=C/C2=CC=CC=C2	0
1531	144209925	C1=CC=C(C=C1)NO	0
1532	144209926	C(/C=C/CBr)Br	0
1533	144209928	[NH3+]O.[NH3+]O.[O-]S(=O)(=O)[O-]	0
1534	144209929	CCCCCCCCCCCCN=C(N)N.CC(=O)O	0
1535	144209930	C1=CC2=C3C(=C1)C4=CC=CC5=C4C6=C(C=C5)C=CC(=C36)C=C2	0
1536	144209931	[C-]#N.[Cu+]	0
1537	144209932	C1CCCCCCCCCCC1	0
1538	144209933	CCC(=O)[O-].[Na+]	0
1539	144209934	C(CN(CC(=O)O)CC(=O)O)N(CC(=O)O)CC(=O)O	0
1540	144209935	CC(C)CC(CC(C)C)O	0
1541	144209936	CCCCCCCCCCCCCCN(C)C	0
1542	144209937	CCCCCCCCCCCCCCCCC=C	0
1543	144209938	CC(=O)[O-].[K+]	0
1544	144209939	CC(=O)[O-].[Na+]	0
1545	144209940	CCCCC(CC)C(=O)[O-].CCCCC(CC)C(=O)[O-].[Ca+2]	0
1546	144209941	C(C(=O)O)NCC(=O)O	0
1547	144209942	CCCCCCCC/C=C\CCCCCCCC(=O)OCCCC	0
1548	144209943	C([C@H]([C@H]([C@@H]([C@H](C(=O)O)O)O)O)O)O	0
1549	144209944	C(=O)(C(=O)[O-])[O-].[Ca+2]	0
1550	144209945	C1=CC=C(C=C1)C(=O)[O-].[K+]	0
1551	144209946	CCCCCCCCCCCCCCC=C	0
1552	144209947	CCCCCCCCCCCCCCCCCl	0
1553	144209948	CC1=CC(=C(C=C1)N=NC2=C(C(=CC3=CC=CC=C32)C(=O)O)[O-])S(=O)(=O)[O-].[Ca+2]	0
1554	144209949	C(C(=O)[O-])S.[NH4+]	0
1555	144209950	COC(=O)C1CC(=O)C(CC1=O)C(=O)OC	0
1556	144209951	C(N(CP(=O)(O)O)CP(=O)(O)O)P(=O)(O)O	0
1557	144209952	C=CC(=O)[O-].[Na+]	0
1558	144209953	CCCCCCCCCCCCCOC(=O)CCSCCC(=O)OCCCCCCCCCCCCC	0
1559	144209954	CC(C)(C#N)N	0
1560	144209955	C/C=C/C=C/C(=O)[O-].[K+]	0
1561	144209956	CC(C)C1=CC=CC=C1C(C)C	0
1562	144209957	C1=CC=C(C=C1)C2=CC=C(C=C2)C3=CC=CC=C3	0
1563	144209959	CCCCCCCCCCCCCCCC/C=C/C1CC(=O)OC1=O	0
1564	144209960	CCCCCCCCCCCCCCCCCCOC(=O)C(=C)C	0
1565	144209961	CC1(CC(CC(N1)(C)C)OC(=O)CCCCCCCCC(=O)OC2CC(NC(C2)(C)C)(C)C)C	0
1566	144209964	CC(C)C1=CC=C(C=C1)OP(=O)(OC2=CC=C(C=C2)C(C)C)OC3=CC=C(C=C3)C(C)C	0
1567	144209965	C(C(C(C(C(C(F)(F)F)(F)F)(F)F)(F)F)(F)F)(C(C(C(C(F)(F)F)(F)F)(F)F)(F)F)(F)F	0
1568	144209966	CCCCCCCCCCCCCCCC(=O)OC	0
1569	144209967	COC(=O)C1=CC2=C(C=C1)C=C(C=C2)C(=O)OC	0
1570	144209968	C1C[C@@H]2[C@@H]3CC[C@H](C3)[C@@H]2C1	0
1571	144209969	CC(=O)[O-].CC(=O)[O-].CC(=O)[O-].[Sb+3]	0
1572	144209970	CCCCCCCCCCCCCCCCCCOCCO	0
1573	144209971	CC(C)(C)CC(C)(C)C1=CC=C(C=C1)NC2=CC=C(C=C2)C(C)(C)CC(C)(C)C	0
1574	144209972	C([C@H]([C@H]([C@@H]([C@H](C(=O)[O-])O)O)O)O)O.[K+]	0
1575	144209973	C(=O)[O-].[K+]	0
1576	144209974	C(=O)([O-])[O-].[Sr+2]	0
1577	144209975	[NH4+].[NH4+].[O-]S(=O)(=S)[O-]	0
1578	144209976	C(C(=O)O)C(CC(=O)[O-])(C(=O)[O-])O.[NH4+].[NH4+]	0
1579	144209977	O=[Bi].Cl	0
1580	144209978	CN(C)C(=S)[S-].CN(C)C(=S)[S-].[Cu+2]	1
1581	144209979	C1CCC(CC1)NS(=O)(=O)[O-].[Na+]	0
1582	144209980	C1CN(CCN1N=O)N=O	0
1583	144209981	C1CCN(CC1)C(=S)SSSSSSC(=S)N2CCCCC2	1
1584	144209983	O=[Mo](=O)=O	0
1585	144209984	C1CN(CCN1)N=O	0
1586	144209986	CC1=CC(=C(C=C1C)N=NC2=C3C=CC(=CC3=CC(=C2O)S(=O)(=O)[O-])S(=O)(=O)[O-])C.[Na+].[Na+]	0
1587	144209987	C1=CC=C2C(=C1)C(=CC=C2S(=O)(=O)[O-])N=NC3=C4C=CC(=CC4=CC(=C3O)S(=O)(=O)[O-])S(=O)(=O)[O-].[Na+].[Na+].[Na+]	0
1588	144209988	CC1=CC(=C(C2=CC=C(C=C2)N)C3=CC=C(C=C3)N)C=CC1=N.Cl	0
1589	144209989	C1=C(C=C(C(=C1SC2=C(C(=CC(=C2)Cl)Cl)[O-])[O-])Cl)Cl.[Na+].[Na+]	1
1590	144209990	C1=C2C(=CC(=C1Cl)Cl)OC3=CC(=C(C=C3O2)Cl)Cl	0
1591	144209991	C1=CC=C2C(=C1)C(=CN2)CC(C(=O)O)N	0
1592	144209992	CCCCCCCCCCCCCC=O	0
1593	144209993	C(C(=O)C(Cl)Cl)Cl	1
1594	144209995	CCCCN1CN(C=C1)C.Br	0
1595	144209996	CCN1C=C[N+](=C1)C.[N+](=O)([O-])[O-]	0
1596	144209997	[Li+].[Li+].[O-]S(=O)(=O)[O-]	0
1597	144209998	C1=CC=C(C=C1)C(=CC=O)C2=CC=CC=C2	1
1598	144209999	CN1CCCCC1CCN2C3=CC=CC=C3SC4=C2C=C(C=C4)SC.Cl	0
1599	144210000	CC(C)CC(=O)C(=O)C	0
1600	144210002	[B-](F)(F)(F)F.[K+]	0
1601	144210003	C1=CNC(=S)N=C1	0
1602	144210004	C[C@H]1/C=C/C=C(\C(=O)NC2=CC(=C3C(=C2O)C(=C(C4=C3C(=O)[C@](O4)(O/C=C/[C@@H]([C@H]([C@H]([C@@H]([C@@H]([C@@H]([C@H]1O)C)O)C)OC(=O)C)C)OC)C)C)O)[O-])/C.[Na+]	0
1603	144210005	CCCCCCCCCCCC[N+](C)(C)CCCS(=O)(=O)[O-]	0
1604	144210006	CCO/C=C\1/C(=O)OC(=N1)C2=CC=CC=C2	0
1605	144210007	CCCCN(CCCC)C(=S)SSC(=S)N(CCCC)CCCC	1
1606	144210008	C(CC(=O)O)C(C(=O)O)N.O	0
1607	144210009	C(#N)[N-]C#N.[Na+]	0
1608	144210010	C(CCCCl)CCO	0
1609	144210011	CC(C)(C)OC(=O)N1C[C@H](C[C@H]1C(=O)O)F	0
1610	144210012	CCOCCOC(=O)C(=C)C	0
1611	144210013	COC(=O)C1=CC=C(C=C1)CBr	0
1612	144210014	CCCCCCCCCCl	0
1613	144210015	C1[C@H]([C@@H]([C@H]([C@@H]([C@H]1N)O[C@@H]2[C@@H]([C@H]([C@@H]([C@H](O2)CN)O)O)O)O)O[C@@H]3[C@@H]([C@H]([C@@H]([C@H](O3)CO)O)N)O)N.OS(=O)(=O)O	0
1614	144210016	C1=CC2=C(C=C1N=C=S)C(=O)OC23C4=C(C=C(C=C4)O)OC5=C3C=CC(=C5)O	0
1615	144210017	C1(=C(C(=O)C1=O)O)O	0
1616	144210018	C1=CC(=C(C=C1O)C=O)Br	0
1617	144210019	C1=CC=C(C=C1)C(=O)CC(=O)C(F)(F)F	0
1618	144210020	C(CCCCCCBr)CCCCCO	1
1619	144210021	CCC(=O)C1=CC(=CC=C1)Cl	0
1620	144210022	C1=CC(=C(C=C1[N+](=O)[O-])Cl)F	0
1621	144210023	CCCCCCCCCCCCCCCCCBr	0
1622	144210024	C1=CC(=CC=C1C(=O)C(=O)C2=CC=C(C=C2)Br)Br	0
1623	144210025	CC(CC(=O)Cl)CC(C)(C)C	0
1624	144210026	C1=CC(=CC=C1N)F	0
1625	144210027	CC[C@@H](C1=CC=CC=C1)N	0
1626	144210028	C1=CN=C(N=C1Cl)Cl	0
1627	144210029	CCOC(=O)C(C)(C)C	0
1628	144210031	CCCCCCCCCI	0
1629	144210032	CCCCCCCCCCCCI	0
1630	144210033	C1=COC(=C1)C(=O)C(=O)C2=CC=CO2	0
1631	144210035	C/C=C(\C)/C=O	0
1632	144210037	CNC[C@@H](C1=CC(=C(C=C1)O)O)O.[C@@H]([C@H](C(=O)O)O)(C(=O)O)O	0
1633	144210038	CCOC(=O)C1=CC=C(C=C1)I	0
1634	144210039	CC1=NC2=CC=CC=C2C(=O)O1	0
1635	144210040	C1=CC=C(C=C1)NC2=CC=CC=C2N	1
1636	144210041	C1(=C(N=C(N=C1N)N)N)N.OS(=O)(=O)O	0
1637	144210042	C1=CC(=C(C=C1SC#N)[N+](=O)[O-])N	1
1638	144210043	CCCCCCCCCCCCCCCCI	0
1639	144210044	CN1[C@@H]2CC[C@H]1CC(C2)OC(=O)C(CO)C3=CC=CC=C3.CN1[C@@H]2CC[C@H]1CC(C2)OC(=O)C(CO)C3=CC=CC=C3.OS(=O)(=O)O	0
1640	144210045	C(CN)CNCCCN	0
1641	144210046	CCC(C)(C)CC	0
1642	144210047	C1=CC=C(C=C1)OCCBr	0
1643	144210048	CCCC(C)CC	0
1644	144210049	C[N+](C)(C)CC(=O)[O-].O	0
1645	144210050	C=CCCC=C	0
1646	144210051	CC(=O)C(=O)OC	0
1647	144210052	C1=CC(=CC=C1CCC(=O)C2=C(C=C(C=C2O)O)O)O	1
1648	144210053	CCN(CC)CCNC(=O)C1=CC=C(C=C1)N.Cl	0
1649	144210054	CCCOC(=O)C(C)O	0
1650	144210055	CCC1=CC=CC(=C1)C	0
1651	144210056	COC1=C(C=C(C=C1)C=O)O	0
1652	144210057	COCC(CO)O	0
1653	144210058	CCOC(=O)CS	0
1654	144210059	CCCCCCCCCCCCCCCBr	0
1655	144210060	CCCCCCI	0
1656	144210061	C1=CC(=C(C(=C1)Cl)S(=O)(=O)Cl)Cl	0
1657	144210062	CCCCCCCCCBr	0
1658	144210063	CCCCCCCCCCCBr	0
1659	144210064	C(CCBr)CCl	0
1660	144210065	C(CCCCCC(=O)O)CCCCCBr	0
1661	144210066	[Cl-].[Cl-].[Cu+2]	0
1662	144210067	CCCCCCCCC(=O)Cl	0
1663	144210068	CCCCCCCCCCCCCBr	0
1664	144210069	[Be+2].O.O.O.O.[O-]S(=O)(=O)[O-]	0
1665	144210071	CCCCCC(C#C)O	0
1666	144210072	CC(=O)C1CCCCC1=O	0
1667	144210073	C1=CC(=C(C=C1[N+](=O)[O-])[N+](=O)[O-])S(=O)(=O)O.O.O	0
1668	144210074	C1=CC=C2C(=C1)C(=O)C(=O)N2	0
1669	144210075	C1CN(NC1=O)C2=CC=CC=C2	0
1670	144210076	C[C@H]1[C@H](NC(=O)N1C)C2=CC=CC=C2	0
1671	144210077	CC(=O)CC(=O)C1=CC=CC=C1	0
1672	144210080	CC1CCCC1	0
1673	144210081	CCC(CC)C=O	0
1674	144210082	CC1=C(C=C(C=C1)N)OC	0
1675	144210084	C1=CC2=C(C(=C1)[N+](=O)[O-])C(=CC=C2)[N+](=O)[O-]	0
1676	144210085	C1=C(C=C(C(=C1N)O)[N+](=O)[O-])[N+](=O)[O-]	0
1677	144210086	CC1=CC=C(C=C1)OP(=O)(OC2=CC=CC=C2)OC3=CC=CC=C3	0
1678	144210087	[CH-]1C=CC=C1.[CH-]1C=CC=C1.[Cr+2]	0
1679	144210088	C1=CC(=CC=C1CC(C(=O)O)N)F	0
1680	144210089	C1C=CC=[C-]1.[CH-]1C=CC=C1.Cl[Zr+2]Cl	0
1681	144210090	C1=C(C=C(C(=C1N)O)S(=O)(=O)O)Cl	0
1682	144210091	C1=CC(=CC=C1N)[As](=O)(O)[O-].[Na+]	0
1683	144210092	C1=CC2=CC3=C(C(=CC=C3)O)C(=C2C(=C1)O)O	0
1684	144210093	COC1=CC=C(C=C1)NC2=CC=C(C=C2)OC	0
1685	144210094	C1=COC(=C1)/C=C/C=O	0
1686	144210095	C=CC(=O)OCCCl	0
1687	144210096	CCCCCON=O	0
1688	144210097	CC1=CNC(=S)NC1=O	0
1689	144210098	C1=CC=C2C(=C1)C(=CC=C2N)N	0
1690	144210099	C1=CC=C2C(=C1)C(=O)C3=C(C2=O)C=C(C=C3)O	0
1691	144210100	CC1=CC=C(C=C1)NC2=C3C(=C(C=C2)O)C(=O)C4=CC=CC=C4C3=O	0
1692	144210101	CC[C@@H]1[C@@]([C@@H]([C@H](C(=O)[C@@H](C[C@@]([C@@H](C([C@@H]([C@H](C(=O)O1)C)O[C@H]2C[C@@]([C@H]([C@@H](O2)C)O)(C)OC)C)O[C@H]3[C@@H]([C@H](C[C@H](O3)C)N(C)C)O)(C)OC)C)C)O)(C)O	0
1693	144210102	CC(C)(C)OC(=O)C1=CC(=CC=C1)N	0
1694	144210103	CCOC(=O)CC(=O)C1=CC(=C(N=C1Cl)Cl)F	0
1695	144210104	C1=CC=C2C(=C1)C=C(C3=CC=CC=C23)C#N	0
1696	144210105	C1=CC=C2C=NN=CC2=C1	0
1697	144210106	C1=CC=C2C(=C1)C3=C4C2=CC=CC4=C(C=C3)N	1
1698	144210107	CC1=C(C(=CC=C1)O)N	0
1699	144210108	CC1=C(C=CC(=C1)O)N	0
1700	144210109	C1=CN=CC=N1	0
1701	144210110	C1=CC=C(C=C1)C2=CC=CC=C2F	0
1702	144210111	C1CC2=C(C=C3C=CC4=C5C3=C2C=CC5=CC=C4)C(=O)C1	0
1703	144210112	COS(=O)(=O)C(F)(F)F	0
1704	144210113	C1=CC=C(C(=C1)O)F	0
1705	144210114	C1=C(N=C(N=C1Cl)Cl)Cl	0
1706	144210115	C1CS1	0
1707	144210116	CN(C)C1=CC=C(C=C1)/C=C/C2=CC=C(C=C2)[N+](=O)[O-]	0
1708	144210117	C1=CC=C2C(=C1)C3=CC=CC=C3C2=O	0
1709	144210118	C1=CC=C2C(=C1)C(=O)NC=N2	0
1710	144210119	CN(C)C1=CC=C(C=C1)CCO	0
1711	144210121	C1=CC=C2C(=C1)C(=C3C=CC=CC3=C2Br)Br	0
1712	144210122	C1=CC=C(C(=O)C=C1)O	0
1713	144210123	C1=CC2=C(C=C1[N+](=O)[O-])C=NN2	0
1714	144210124	C1=CC(=O)NC1=O	1
1715	144210125	CCCCON=O	0
1716	144210126	CN1C=NC2=C1N=C(NC2=O)N	0
1717	144210127	C1=CC=C(C(=C1)C=O)[N+](=O)[O-]	0
1718	144210128	C1=CC(=CC=C1C=O)[N+](=O)[O-]	0
1719	144210129	C1=C(N=C(N=C1Cl)N)Cl	0
1720	144210131	C1=CC=C2C(=C1)C=C(C3=CC=CC=C23)Br	0
1721	144210132	C1=CC=C2C(=C1)C(=CC(=C2N)N=NC3=CC=C(C=C3)C4=CC=C(C=C4)N=NC5=C(C6=CC=CC=C6C(=C5)S(=O)(=O)[O-])N)S(=O)(=O)[O-].[Na+].[Na+]	0
1722	144210133	C1=CC=C2C(=C1)NC(=O)O2	0
1723	144210134	CCOC(=O)C(C(=O)C)Cl	0
1724	144210135	C1=CC2=C(C=C1[N+](=O)[O-])C(=O)C(=O)N2	1
1725	144210136	CC1=C2C=C3C=CC4=C5C3=C(C2=CC=C1)C=CC5=CC=C4	0
1726	144210137	C1CCC2=NCCCN2CC1	0
1727	144210138	C(#N)C(=C(C#N)C#N)C#N	0
1728	144210139	C1=CC=C(C=C1)C(=O)CBr	0
1729	144210140	C1=CC=C2C(=C1)C=C3C=CC=CC3=C2C(=O)O	0
1730	144210141	C1=CC=C2C(=C1)C(=O)NN2	0
1731	144210142	CC1CN1	0
1732	144210143	C[C@@H]1CC[C@@H]2[C@]13CC[C@@]([C@H](C3)C2(C)C)(C)O	0
1733	144210144	CC(=O)C1=CC2=C(C=C1)C3=CC=CC=C3C2	0
1734	144210145	C1=CC2=C3C(=C1)C(=O)C(=O)C3=CC=C2	1
1735	144210146	CC(=CCC1=C(C2=CC=CC=C2C(=O)C1=O)O)C	0
1736	144210147	C1C2=CC=CC=C2C(=O)C3=CC=CC=C31	0
1737	144210148	C1=CC=C2C(=C1)N=CC=N2	0
1738	144210149	CN1C=NC2=NC=NC(=C21)N	0
1739	144210150	CN1C(=O)C2=C(N=CN2)N=C1N	0
1740	144210152	CC[Ge](CC)(CC)Cl	0
1741	144210153	C1=CC(=CC(=C1)[N+](=O)[O-])C=O	0
1742	144210154	CC(=O)C1=CC2=C(C=CC3=CC=CC=C32)C=C1	0
1743	144210155	COC1=CC(=C(C=C1)N)OC	1
1744	144210156	C1=CC=C2C(=C1)C=C3C=CC=CC3=C2Br	0
1745	144210157	C1=CC=C2C(=C1)C(=NN=C2Cl)Cl	0
1746	144210158	C1=CC=C2C=C3C=C(C=CC3=CC2=C1)Cl	0
1747	144210159	CC1(C2CCC1(C(=O)C2=O)C)C	0
1748	144210160	C1=CC=C2C(=C1)C(=C3C=CC=CC3=C2Cl)C=O	0
1749	144210161	C1=CC=C2C(=C1)C=C3C=CC=CC3=C2C#N	0
1750	144210162	C1=CC=C2C(=C1)C(=O)C3=C(C2=O)C=C(C=C3)Cl	0
1751	144210163	C1=CC=C2C(=C1)C=C3C=CC=CC3=C2CO	0
1752	144210164	COC1=NC(=NC2=C1NC=N2)N	0
1753	144210165	C1=CC=C2C=C3C4=CC=CC=C4C5=CC=CC=C5C3=CC2=C1	0
1754	144210166	C1=CC=C(C=C1)N=NC2=CC=C(C=C2)O	0
1755	144210167	O.O.O.O.O.O.O.O.O=[Zr].Cl.Cl	0
1756	144210168	NO.Cl	0
1757	144210169	C1C2=CC=CC=C2C3=C1C=C(C=C3)N	0
1758	144210171	C1(=NC(=NN1)N)N	0
1759	144210172	CC1=NC2=CC=CC=C2C1(C)C	0
1760	144210173	CC1=NC2=CC=CC=C2S1	0
1761	144210174	C1=CC=C(C=C1)C(=O)/C=C/C2=CC=C(C=C2)[N+](=O)[O-]	1
1762	144210175	[O-][Se](=O)[O-].[Na+].[Na+]	0
1763	144210176	C1=C(NC=N1)/C=C/C(=O)O	0
1764	144210177	C1=CC(=C(C=C1C(=O)Cl)Cl)F	0
1765	144210178	CC(C)(C)C1=CC=C(C=C1)OP(=O)(OC2=CC=CC=C2)OC3=CC=CC=C3	0
1766	144210179	CC(C)CCCCCCCOP(=O)(OC1=CC=CC=C1)OC2=CC=CC=C2	0
1767	144210181	CC1=CC=CC=C1OP(=O)(OC2=CC=CC=C2C)OC3=CC=CC=C3C	0
1768	144210191	C=CC(=O)OCCOCCOCCOCCOC(=O)C=C	1
1769	144210192	CCCCCCCCCCCCCCCCN(C)C	0
1770	144210193	C1(=C(C(=C(C(=C1Cl)Cl)Cl)Cl)Cl)Cl	0
1771	144210194	CCCCCCCCCCCC(=O)N(C)CC(=O)[O-].[Na+]	0
1772	144210195	CCCCCCCCCCCC=C	0
1773	144210196	CCCCCCCCCCCCCCCCCCCl	0
1774	144210199	CCCC[Sn](CCCC)(CCCC)O[Sn](CCCC)(CCCC)CCCC	0
1775	144210200	C1=CC=C2C(=C1)C=CC=C2NC(=S)N	0
1776	144210201	C1(=C(C(=C(C(=C1Br)Br)Br)Br)Br)Br	0
1777	144210320	CC(Cl)(Cl)Cl	0
1778	144210321	CC(=C)C(=O)N	0
1779	144210322	C1=CC=C(C=C1)OP(OC2=CC=CC=C2)OC3=CC=CC=C3	0
1780	144210323	CC(CCC=C(C)C)CCO	0
1781	144210324	CCOC(=O)CC(CC(=O)OCC)(C(=O)OCC)O	0
1782	144210325	C1=CC(=CC(=C1)Cl)Cl	0
1783	144210327	CC1=CC(=CC=C1)[N+](=O)[O-]	0
1784	144210328	C1=CC=C2C=CC=CC2=C1	0
1785	144210330	CN1C=NC2=C1C(=O)N(C(=O)N2C)C	0
1786	144210331	CC(C)(C)C1=CC=CC=C1O	0
1787	144210332	CC1=CC(=C(C=C1)OC)N	0
1788	144210333	C1CC2=CC=CC3=C2C1=CC=C3	0
1789	144210334	C1=CC=C2C=C3C=CC=CC3=CC2=C1	0
1790	144210337	CC1=CC=C(C=C1)[N+](=O)[O-]	0
1791	144210338	C1=CC(=CC=C1Cl)Cl	0
1792	144210339	CCCCC(CC)CO	0
1793	144210340	CCCCN(CCCC)CCCC	0
1794	144210341	CC1=CC=CC=C1O	0
1795	144210342	CCCCCCCCC(=O)O	0
1796	144210344	[N-]=[N+]=[N-].[Na+]	0
1797	144210345	N(=O)[O-].[Na+]	0
1798	144210346	C(CCC#N)CC#N	0
1799	144210347	C1=CC=C(C=C1)NC2=CC=C(C=C2)N	0
1800	144210350	C1=CC(=C(C=C1[N+](=O)[O-])[N+](=O)[O-])O	0
1801	144210351	CCOCCO	0
1802	144210352	CC1=CC=CC=C1[N+](=O)[O-]	0
1803	144210353	C1=CC(=CC=C1[N+](=O)[O-])Cl	0
1804	144210354	C(CO)NCCO	0
1805	144210355	C(=O)(N)N	0
1806	144210356	CN(C)C1=CC=CC=C1	0
1807	144210357	CCN(CC)CCO	0
1808	144210358	C1CCC(CC1)N	0
1809	144210359	CN(C)C=O	0
1810	144210360	C1=CC(=C(C=C1Cl)Cl)O	0
1811	144210361	COC1=C(C=CC(=C1)C2=CC(=C(C=C2)N)OC)N	0
1812	144210363	C(CCl)O	0
1813	144210364	C1=CC=C(C=C1)CO	0
1814	144210365	C1=CC=C(C=C1)C(=O)CCl	0
1815	144210366	C1=CC=C(C(=C1)Cl)Cl	0
1816	144210367	CCC(C)C1=CC=CC=C1O	0
1817	144210368	C1=CC=C2C=C(C=CC2=C1)N	0
1818	144210369	CC1=CC(=C(C=C1)C)C	0
1819	144210370	CC1=CC(=O)CC(C1)(C)C	0
1820	144210371	CC1=CC(=C(C=C1)O)C	0
1821	144210372	C1=CC=C2C(=C1)C3=CC=CC=C3O2	0
1822	144210373	COC1=CC=CC=C1N	0
1823	144210375	CC1=C(C(=CC=C1)C)N	0
1824	144210379	CC1=C(C(=C(C=C1)C)O)C	0
1825	144210380	CCCOC(=O)C1=CC(=C(C(=C1)O)O)O	0
1826	144210381	CCCCC=O	0
1827	144210382	CC1=CC=C(C=C1)N(C)C	0
1828	144210383	CCCCCCCC1CCC(=O)O1	0
1829	144210384	C(COCCO)O	0
1830	144210385	CCCC(=O)OCC	0
1831	144210386	C1COS(=O)(=O)C1	0
1832	144210388	C1=CC=C2C(=C1)C=CC=N2	0
1833	144210389	CC(C)(C1=CC=CC=C1)OOC(C)(C)C2=CC=CC=C2	0
1834	144210390	CC(C)(C)OOC(=O)C1=CC=CC=C1	0
1835	144210391	COC1=C(C=C(C=C1)CC=C)OC	0
1836	144210392	CC1=C(C=C(C=C1)S(=O)(=O)[O-])C.[Na+]	0
1837	144210393	C=CN1CCCC1=O	0
1838	144210394	C(CCl)OP(=O)(OCCCl)OCCCl	0
1839	144210395	CC1=CC(=O)/C(=C(/C)\[O-])/C(=O)O1.[Na+]	0
1840	144210396	CCCCCCCCCCC	0
1841	144210397	COCCOCCOC	0
1842	144210398	CCCCCCCCCCO	0
1843	144210399	C1=C(C=C(C(=C1O)O)O)C(=O)OC2=CC(=CC(=C2O)O)C(=O)OC[C@@H]3[C@H]([C@@H]([C@H]([C@@H](O3)OC(=O)C4=CC(=C(C(=C4)OC(=O)C5=CC(=C(C(=C5)O)O)O)O)O)OC(=O)C6=CC(=C(C(=C6)OC(=O)C7=CC(=C(C(=C7)O)O)O)O)O)OC(=O)C8=CC(=C(C(=C8)OC(=O)C9=CC(=C(C(=C9)O)O)O)O)O)OC(=O)C1=CC(=C(C(=C1)OC(=O)C1=CC(=C(C(=C1)O)O)O)O)O	1
1844	144210400	CCOCCOCCO	0
1845	144210401	CC(C)(C)C1=C(C=CC(=C1)O)O	0
1846	144210402	CC(C)(C)C1=C(C=CC(=C1)OC)O	0
1847	144210403	CC(C)CC(C)O	0
1848	144210404	CCCCOCCOCCO	0
1849	144210405	CC(CCO)O	0
1850	144210406	CCC(C)C1=CC=C(C=C1)O	0
1851	144210409	C(#N)C(C(=O)N)(Br)Br	0
1852	144210410	CCC(C)(C)C1=CC(=C(C=C1)O)C(C)(C)CC	0
1853	144210411	CC(C)(C)C1=C(C(=CC=C1)C(C)(C)C)O	0
1854	144210412	CC1=C(C(=CC=C1)N)N	0
1855	144210415	CC(=CCCC(=CC=O)C)C	0
1856	144210416	CCCCCCCCO	0
1857	144210417	CN1CCCC1=O	0
1858	144210419	CC(C)(C)OOC(C)(C)C	0
1859	144210421	C1=CC=C2C(=C1)C(=O)C3=C(C2=O)C=C(C=C3)N	0
1860	144210422	CC1(C(=O)NC(=O)N1CO)C	0
1861	144210424	C1CNCCN1	0
1862	144210426	C1=CC(=CC(=C1)C(=O)O)C(=O)O	0
1863	144210427	CCCCOP(=O)(OCCCC)OCCCC	0
1864	144210428	CCCCC(CC)C(=O)O	0
1865	144210429	C1=CC(=CC=C1C(=C(Cl)Cl)C2=CC=C(C=C2)Cl)Cl	0
1866	144210430	C1C(O1)C2=CC=CC=C2	0
1867	144210433	C1=NC=NN1	0
1868	144210434	CC(C)(C)C1=CC(=C(C=C1)O)C(C)(C)C	0
1869	144210435	COC(=O)CCCC(=O)OC	0
1870	144210436	CN(C)C(=O)Cl	0
1871	144210437	C1=CC(=CC=C1[N+](=O)[O-])O	0
1872	144210438	CC1=C(C(=O)C=CO1)O	0
1873	144210439	C1C(O1)CN2C(=O)N(C(=O)N(C2=O)CC3CO3)CC4CO4	0
1874	144210440	CCCCCCCCCCCCO	0
1875	144210441	CC(C)(C)C1=CC(=C(C(=C1)C(C)(C)C)O)C(C)(C)C	0
1876	144210442	COC1=C(C=C(C=C1)[N+](=O)[O-])N	0
1877	144210443	CCCCOCCO	0
1878	144210444	C(C(=O)O)C(CC(=O)O)(C(=O)O)O	0
1879	144210445	C1=CC=C(C=C1)C(=O)[O-].[Na+]	0
1880	144210446	C(C(CO)([N+](=O)[O-])Br)O	0
1881	144210448	C1=CC(=S)N(C=C1)[O-].[Na+]	0
1882	144210450	CN(C)C1=CC=C(C=C1)CC2=CC=C(C=C2)N(C)C	0
1883	144210451	C1=CC(=CC=C1C(=O)O)[N+](=O)[O-]	0
1884	144210452	C/C=C/C1=CC=C(C=C1)OC	0
1885	144210453	C1=CC(=CC=C1N)OC2=CC=C(C=C2)N	0
1886	144210454	CC1=C(C=C(C=C1)[N+](=O)[O-])N	0
1887	144210455	C=CCOC(=O)C1=CC=CC=C1C(=O)OCC=C	0
1888	144210457	COC(=O)C1=CC=CC=C1O	0
1889	144210458	CCCCCCCCCCCCCO	0
1890	144210459	COC(=O)C1=CC=C(C=C1)C(=O)OC	0
1891	144210461	C1=CC(=CC=C1CC2=CC=C(C=C2)N)N	0
1892	144210462	CCCCCCC(=CC1=CC=CC=C1)C=O	0
1893	144210463	CC1=C(C=C(C=C1)N)N	0
1894	144210464	C(C(CO)O)O	0
1895	144210465	C=CC(=O)N	0
1896	144210467	CC(COCC(C)OC(=O)C1=CC=CC=C1)OC(=O)C2=CC=CC=C2	0
1897	144210468	CCOP(=S)(OCC)OC1=NC(=C(C=C1Cl)Cl)Cl	0
1898	144210470	C[C@@]1([C@H]2C[C@H]3[C@@H](C(=O)C(=C([C@]3(C(=O)C2=C(C4=C1C=CC=C4O)O)O)O)C(=O)N)N(C)C)O	0
1899	144210472	CC1=CCCC(C1/C=C(\C)/C(=O)C)(C)C	0
1900	144210473	C1=CC=C(C(=C1)O)O	1
1901	144210475	[C@@H]([C@H](C(=O)O)O)(C(=O)O)O	0
1902	144210476	C(C(=O)O)N(CC(=O)O)CC(=O)O	0
1903	144210477	CC1=C(C(=CC=C1)C)O	0
1904	144210478	CC1(C(=O)N(C(=O)N1Br)Br)C	0
1905	144210479	C([C@H]([C@@H]1C(=C(C(=O)O1)O)[O-])O)O.[Na+]	0
1906	144210480	CC1=C(C=C(C=C1)N=C=O)N=C=O	0
1907	144210481	C(CCCN=C=O)CCN=C=O	0
1908	144210482	CCC(=NO)C	0
1909	144210483	C1CCC(=O)NCC1	0
1910	144210484	CCCC(=O)O	0
1911	144210485	CCCCCCOC(=O)C1=CC=CC=C1C(=O)OCCCCCC	0
1912	144210486	CCCCOC(=O)CCCCC(=O)OCCCC	0
1913	144210487	C1=CC=C(C=C1)C2=CC=CC=C2	0
1914	144210488	CC1=CC=C(C=C1)N	0
1915	144210489	CCOS(=O)(=O)OCC	0
1916	144210490	C1=COC(=C1)C=O	0
1917	144210491	C1=CC=C(C=C1)C(Cl)Cl	0
1918	144210492	C1[C@@H]2C=CC1[C@H]3[C@@H]2[C@]4(C(=C(C3(C4(Cl)Cl)Cl)Cl)Cl)Cl	0
1919	144210493	CCCN(CCC)C(=O)SCCC	0
1920	144210494	CN1CCC[C@H]1C2=CN=CC=C2	0
1921	144210495	CCOP(=S)(OCC)SCSP(=S)(OCC)OCC	0
1922	144210496	C[N+](C)(C)CC1CO1.[Cl-]	0
1923	144210497	CC(C)(C)OOC(C)(C)CCC(C)(C)OOC(C)(C)C	0
1924	144210499	CC1=CC=CC=C1N	0
1925	144210500	C1=CC=C(C=C1)C(=O)O	0
1926	144210501	C1=CC=C(C=C1)C(Cl)(Cl)Cl	0
1927	144210502	C/C=C/C=C/C(=O)O	0
1928	144210503	CCOC(=O)C1=CC=CC=C1C(=O)OCC	0
1929	144210504	CC1(C(=O)N(C(=O)N1Cl)Cl)C	0
1930	144210505	CC1=C(C=C(C=C1)O)C	0
1931	144210507	C(=O)(C(Cl)(Cl)Cl)O	0
1932	144210508	C1CC(=O)OC1	0
1933	144210509	C1=C(C=C(C(=C1Cl)O)Cl)Cl	0
1934	144210510	C1(C(C2(C(=C(C1(C2(Cl)Cl)Cl)Cl)Cl)Cl)C(=O)O)C(=O)O	0
1935	144210511	C1=CC(=CC=C1C(C2=CC=C(C=C2)Cl)C(Cl)Cl)Cl	0
1936	144210512	CC(=O)NC	0
1937	144210514	C(C(CCl)OP(=O)(OC(CCl)CCl)OC(CCl)CCl)Cl	0
1938	144210517	C1=NN=CN1N	0
1939	144210518	CCC(C)(C1=CC=C(C=C1)O)C2=CC=C(C=C2)O	0
1940	144210519	CN1C(=O)C=C(S1)Cl	0
1941	144210520	CN1C=C(C(=O)C(=C1)C2=CC(=CC=C2)C(F)(F)F)C3=CC=CC=C3	0
1942	144210521	CC1=C(C=CC(=C1)CC2=CC(=C(C=C2)N)C)N	0
1943	144210522	CC(C)(C)C1=CC(=CC(=C1O)C(C)(C)C)/C=C\2/C(=O)N=C(S2)N.CS(=O)(=O)O	1
1944	144210523	CC1=CC2=C3C(=C1)C(=N[C@H](C(=O)N3CC2)NC(=O)C4=CC=NC=C4)C5=CC=CC=C5	0
1945	144210524	CCC1=C2C(=CC(=C1)C3=C(N(S(=O)(=O)C4=CC=CC=C43)C5=CC=CC=C5C(F)(F)F)C(=O)[O-])OCO2.[K+]	0
1946	144210525	COC1=C(C=C(C=C1)OC(F)(F)F)CN[C@H]2CCCN[C@H]2C3=CC=CC=C3	0
1947	144210526	C1[C@H]([C@H](CN1C(=O)[C@@H]([C@H](CC2=CC=CC=C2)NC(=O)C3=CC4=C(N3)C=CC(=C4)Cl)O)O)O	0
1948	144210527	CCC1=NN(C2=C1C=CC(=C2)C3(CCC(CC3)C(=O)O)C#N)C4CCCCC4	1
1949	144210528	CCOC1=NC2=C(C=C1)NC=C(C2=O)C(=O)NCC3=CC=CC=C3	0
1950	144210529	CC(C)C1=C(C(=CC=C1)C(C)C)NC(=O)[N-]S(=O)(=O)C2=CC(=CO2)C(C)(C)O.[Na+]	0
1951	144210530	C1C[C@H](CN(C1)CCC2=CC3=C(C=C2)OCO3)OC(C4=CC=CC=C4)C5=CC=CC=C5	0
1952	144210531	CCCCN1C(=O)[C@H](NC(=O)C12CCN(CC2)CC3=CC=C(C=C3)OC4=CC=C(C=C4)C(=O)O)[C@@H](C5CCCCC5)O.Cl	0
1953	144210532	CCN1CCC2(CC1)COC3=C2C=C4C(=C3)CCN4C(=O)C5=CC=C(C=C5)C6=C(C=C(C=C6)C7=NN=C(O7)C)C.Cl	0
1954	144210533	CC(=O)C1=CC2=C(C=C1)OC([C@@H]([C@H]2NC(=O)C3=CC=C(C=C3)F)O)(C)C	0
1955	144210534	CC1=NC(=NO1)C2=CC3=C(CCN(CC3)CCC4CCC(CC4)NC(=O)/C=C/C5=CC=C(C=C5)F)C=C2.Cl	0
1956	144210535	CC1=NC2=CC=CC=C2N1C3CC4CCC(C3)N4CCC5(CCN(CC5)C(=O)C6=CC(=C(C=C6Cl)F)S(=O)(=O)NC)C7=CC(=CC=C7)F	0
1957	144210536	CC1=CC2=C(C=C1C(F)(F)F)N(CC2)C(=O)NC3=CN=C(C=C3)OC4=C(N=CC=C4)C.Cl	1
1958	144210537	C1[C@H](C2=C(O1)C=C(C=C2)OCC3=CC=CC=C3)N(C(=O)N)O	0
1959	144210538	CC1=C(N=C(O1)C2=CC=CC=C2)CCOC3=CC=C(C=C3)C[C@@H](C(=O)O)NC4=CC=CC=C4C(=O)C5=CC=CC=C5	0
1960	144210539	CCN(C(C)C)C(=O)C1=CC(=CC(=C1)C)OC[C@H](C)NC2=CC=NC=C2.CC1=CC=C(C=C1)S(=O)(=O)O	0
1961	144210540	C1=CC(=C(C=C1N(CC(=O)N)CC(F)(F)F)C(F)(F)F)C#N	0
1962	144210541	C1=CC=C(C=C1)OC2=NC=CC(=N2)C3=C(N=CN3C(CO)CO)C4=CC=C(C=C4)F	1
1963	144210542	CCC1=C(C=CC(=C1)SCC2=C(N=C(S2)C3=CC=C(C=C3)C(F)(F)F)CN4CCN(CC4)C5=CC=C(C=C5)OC)OCC(=O)O	0
1964	144210543	CCN1C(=CC(=N1)CC2=CC=CC=C2)C3CCN(CC3)C[C@H]4C[C@@H](C[C@@H]4C5=CC(=CC=C5)F)N(C)[C@H](C(C)C)C(=O)O	0
1965	144210544	C1=CC(=CC(=C1)C2=N[N-]C(=N2)C(=O)N)C3=C(C=CC(=C3)F)OCC(C(F)(F)F)(F)F.O.[K+]	0
1966	144210545	CC(C)(C1=NC2=NC=C(N2N=C1)C3=CC(=C(C=C3)F)C4=C(C=CC=C4F)C#N)O	0
1967	144210546	CCCCC1=NC2=C(C=C1)[C@@H]([C@H]([C@@H]2C3=C(C=C(C=C3)OC)C[C@H](C)C(=O)[O-])C(=O)[O-])C4=CC5=C(C=C4)OCO5.[Na+].[Na+]	0
1968	144210547	C1C2C(C3=C1C=C(C=C3)Cl)(N=C(S2)C4=CC=CC=C4)O	0
1969	144210548	CN(C)C(=O)NC1(CCN(CC1)CC[C@]2(CN(CCO2)C(=O)C3=CC=CC=C3)C4=CC(=C(C=C4)F)F)C5=CC=CC=C5.Cl	0
1970	144210549	CN(C)C(=O)NC1(CCN(CC1)CCC[C@]2(CCCN(C2)C(=O)C3=CC=CC=C3)C4=CC(=C(C=C4)Cl)Cl)C5=CC=CC=C5	0
1971	144210550	COC1=CC=CC(=C1)C2=C(C=C(C=C2)/C=C\CN3CCCCCC3)Cl.Cl	0
1972	144210551	CC(C)C1=C(C=C(C=C1)C(=O)N=C(N)N)S(=O)(=O)C.CS(=O)(=O)O	0
1973	144210552	C1CC2CC(CC1N2C3=NC=CC=N3)NCC(=O)N4CC(C[C@H]4C#N)(F)F	0
1974	144210553	CCN(CC)CCNC1=C2C(=C(C=C1)CNC=O)SC3=C(C2=O)C=C(C=C3)OC	1
1975	144210554	C1CCN[C@@H](C1)[C@H](C2=CC=CC=C2)NC(=O)C3=C(C(=CC=C3)C(F)(F)F)Cl	1
1976	144210555	C[C@@H]1CCC[C@@H](N1CC2=CC=C(C=C2)C[C@H](C(=O)N(C)C(C)C)NC(=O)C[C@H](C3=CC4=C(C=C3)OCO4)NS(=O)(=O)C5=CC6=C(C=C5)C=C(C=C6)OC)C.Cl	0
1977	144210556	CN(C)C(=O)C1(CCN(CC1)CCC2(CN(CCO2)C(=O)C3=CC=CC=C3)C4=CC(=C(C=C4)Cl)Cl)N5CCCCC5.Cl	0
1978	144210557	C1CN(CCN1CCC2=CC(=O)N(C3=C2C=CC(=C3)F)CC(=O)N)C4=NC=CC5=C4C=CS5	0
1979	144210558	CC(C)[C@@H](C(=O)N[C@H]1CC2=CC=CC=C2[C@H]3CCC[C@H](N3C1=O)C(=O)O)SC(=O)C	0
1980	144210559	CCC1=C(N(N=C1C(=O)NN2CCCCC2)C3=C(C=C(C=C3)Cl)Cl)C4=CC=C(C=C4)Br	1
1981	144210560	CN(C)C(=O)[C@@H]1C[C@H](CN1[C@]2(C3=C(C=CC(=C3)Cl)N(C2=O)S(=O)(=O)C4=C(C=C(C=C4)OC)OC)C5=CC=CC=C5OC)O	0
1982	144210561	C1CN2CCC1N(CC2)C(=O)OC3=CC=C(C=C3)Br	0
1983	144210562	CCOC(=O)COC1=CC2=C(CCC(C2)NCC(C3=CC(=CC=C3)Cl)O)C=C1.Cl	0
1984	144210563	CCOC(=O)[C@]1([C@H](C2=CC=CC=C2O1)N)C3=CC=CC=C3	0
1985	144210564	COC1=CC=CC(=C1OC)[C@@H](C2CCN(CC2)CCC3=CC=C(C=C3)F)O	0
1986	144210565	C1CN2CCC1[C@@H](C2)[C@@H](C3=CC=CC=C3)NC(=O)C4=C(C=CC(=C4Cl)C(F)(F)F)Cl.Cl	0
1987	144210566	C1=CC(=CC(=C1)F)CN2C3=C(C=C(C=C3)F)C=C2C(=O)NC4=CC5=C(C=C4)NC=C5	1
1988	144210567	CC(C)C1=C2C(=CC(=C1)OC)S(=O)(=O)N(C2=O)COC3=CC(=O)N4C=CC=C(C4=N3)OCCN5CCCCC5	0
1989	144210568	CC1=CC(=C2C(=C1)C=C(N2CC(=O)O)C(=O)NC3=NC(=C(S3)CCC4CCCCC4)C5=CC(=C(C=C5OC)Cl)OC)C.C(=O)(C(F)(F)F)O	0
1990	144210569	C1CN(CCC1C2=CC=CC(=C2)CN)C(=O)C3=CC=C(O3)C#CC4=CC=CC=C4F	0
1991	144210570	CC[C@@H](C1=CC=CC=C1)NC(=O)C2=C(C=CC(=C2)F)[N-]S(=O)(=O)C3=CC=CC4=C3N=CC=C4.[Na+]	0
1992	144210571	COC1=CC=C(C=C1)C(=O)NC2=NC3=CC=CC=C3C(=C2C#N)NCC4=CC=CC=C4	0
1993	144210572	C1=CC=C(C(=C1)C(=O)O)N2C=C(C(=O)C3=CC(=C(C=C32)Cl)NC4=C(C=C(C=C4Cl)F)F)C(=O)O	0
1994	144210573	C1CN(CCC1C(=O)O)C2=C(C=C(C=C2)F)NC(=O)NC(=O)C3=CC(=C(C=C3Cl)F)F	0
1995	144210574	CCOC(=O)O[C@H](C)OC(=O)C1=CC2=C(C=C1)N(C(=C2)C(=O)NC3CCN(CC3)C(C)C)CC4=NOC(=C4)C5=CC=C(S5)Cl.Cl	0
1996	144210575	CCN(CC1=CN=CC=C1)C(=O)C2=C(C(=CC=C2)Cl)[C@]3(C4=C(C=CC(=C4)Cl)N(C3=O)CC5=C(C=C(C=C5)OC)OC)C.Cl	1
1997	144210576	C1CC1N2CCC(CC2)NC(=O)C3=NC4=C(N3CC5=NOC(=C5)C6=CC=C(S6)Cl)C=CC(=C4)C(=O)[O-].[Na+]	0
1998	144210577	CC(C)N1CCC(CC1)NC(=O)C2=CC3=CC(=NC=C3N2CC(=O)NC4=NC=C(C=C4)Cl)OCCOC.CC(=O)O	0
[truncated: 5,606 more rows]

## Sheet: Sheet4
Table S2. LRs of the three MIE targets.
	LR	range
PubChem assay AID	No.	min	max
720725_GR_ant	39	1e-07	0.004
1347030_TRHR_ago	24	1e-06	0.007
1347032_TGF_beta	38	1e-06	0.002

## Sheet: Sheet5
	Table S3. BSs of the three MIE targets.
		BS	range
	PubChem assay AID	No.	min	max
	720725_GR_ant	84	2	300
	1347030_TRHR_ago	13	2	26
	1347032_TGF_beta	37	2	80
